# Supplementary material for: Hopanoid lipids promote soybean–Bradyrhizobium symbiosis
Source: mBio. 2024 Mar 6;15(4):e02478-23. doi: 10.1128/mbio.02478-23 (PMC11005386; doi:10.1128/mbio.02478-23)
Supplement: Table S2 — Complete RNA-seq read counts of all treatment replicates. [file mbio.02478-23-s0003.xlsx]

## Sheet: complete RNA-seq profile
data collected date		2022_10			2022_09			2022_10		2022_09			2022_10			2022_09			2022_10			2022_9
geneid	gene_name	WT+C.1	WT+C.2	WT+C.3	WT+C.4	WT+C.5	WT+C.6	WT-C.1	WT-C.2	WT-C.3	WT-C.4	WT-C.5	Pcu-shc+C.1	Pcu-shc+C.2	Pcu-shc+C.3	Pcu-shc+C.4	Pcu-shc+C.5	Pcu-shc+C.6	Pcu-shc-C.1	Pcu-shc-C.2	Pcu-shc-C.3	Pcu-shc-C.4	Pcu-shc-C.5	Pcu-shc-C.6
BAC45266	blr0001	0	0	0	0	0	0	0	0	0	0	0	0	0	0	0	0	0	0	0	0	0	0	0
BAC45267	blr0002	0	0	0	0	0	0	0	0	0	0	0	0	0	0	0	0	0	0	0	0	0	0	0
BAC45268	blr0003	0	0	0	0	0	0	0	0	0	0	0	0	0	0	0	0	0	0	0	0	0	0	0
BAC45269	bsr0004	0	0	0	0	0	0	0	0	0	0	0	0	0	0	0	0	0	0	0	0	0	0	0
BAC45270	bll0005	0	0	0	0	0	0	0	0	0	0	0	0	0	0	0	0	0	0	0	0	0	0	0
BAC45271	nrdB	0	0	0	0	0	0	0	0	0	0	0	0	0	0	0	0	0	0	0	0	0	0	0
BAC45272	bll0007	0	0	0	0	0	0	0	0	0	0	0	0	0	0	0	0	0	0	0	0	0	0	0
BAC45273	bll0008	0	0	0	0	0	0	0	0	0	0	0	0	0	0	0	0	0	0	0	0	0	0	0
BAC45274	bll0009	0	0	0	0	0	0	0	0	0	0	0	0	0	0	0	0	0	0	0	0	0	0	0
BAC45275	bll0010	0	0	0	0	0	0	0	0	0	0	0	0	0	0	0	0	0	0	0	0	0	0	0
BAC45276	bll0011	0	0	0	0	0	0	0	0	0	0	0	0	0	0	0	0	0	0	0	0	0	0	0
BAC45277	blr0012	0	0	0	0	0	0	0	0	0	0	0	0	0	0	0	0	0	0	0	0	0	0	0
BAC45278	blr0013	0	0	0	0	0	0	0	0	0	0	0	0	0	0	0	0	0	0	0	0	0	0	0
BAC45279	bll0014	0	0	0	0	0	0	0	0	0	0	0	0	0	0	0	0	0	0	0	0	0	0	0
BAC45280	bll0015	0	0	0	0	0	0	0	0	0	0	0	0	0	0	0	0	0	0	0	0	0	0	0
BAC45281	bsl0016	0	0	0	0	0	0	0	0	0	0	0	0	0	0	0	0	0	0	0	0	0	0	0
BAC45282	blr0017	0.977041	0	0	0	0	0	0	0	0	0	0	0	0	0	0	0	0	0	0	0	0	0	0
BAC45283	blr0018	0	0	0	0	0	0	0	0	0	0	0	0	0	0	0	0	0	0	0.648952	0	0	0	0
BAC45284	blr0019	0	0	0	0	0	0	0	0	0	0	0	0	0	0	0	0	0	0	0	0	0	0	0
BAC45285	bll0020	0	0	0	0	0	0	0	0	0	0	0	0	0	0	0	0	0	0	0	0	0	0	0
BAC45286	bll0021	0	0	0	0	0	0	0	0	0	0	0	0	0	0	0	0	0	0	0	0	0	0	0
BAC45287	bsr0022	0	0	0	0	0	0	0	0	0	0	0	0	0	0	0	0	0	0	0	0	0	0	0
BAC45288	blr0023	2.93112	3.23547	3.16799	1.93177	2.56607	1.46931	2.92703	0.885273	4.03365	2.70027	1.76667	3.70344	3.37885	3.6361	1.3216	4.57719	3.89035	0	1.94686	3.45959	2.25674	2.77398	0.666919
BAC45289	blr0024	0	0	0	0	0	0	0	0	0	0	0	0	0	0	0	0	0	0	0	0	0	0	0
BAC45290	bll0025	0	0	0	0	0	0	0	0	0	0	0	0	0	0	0	0	0	0	0	0	0	0	0
BAC45291	bll0026	0	0	0	0	0	0	0	0	0	0	0	0	0	0	0	0	0	0	0	0	0	0	0
BAC45292	bsr0027	0	0	0	0	0	0	0	0	0	0	0	0	0	0	0	0	0	0	0	0	0	0	0
BAC45293	blr0028	0	0	0	0	0	0	0	0	0	0	0	0	0	0	0	0	0	0	0	0	0	0	0
BAC45294	bsr0029	0	0	0	0	0	0	0	0	0	0	0	0	0	0	0	0	0	0	0	0	0	0	0
BAC45295	blr0030	0	0	0	0	0	0	0	0	0	0	0	0	0	0	0	0	0	0	0	0	0	0	0
BAC45296	bll0031	0	0	0	0	0	0	0	0	0	0	0	0	0	0	0	0	0	0	0	0	0	0	0
BAC45297	bsl0032	0	0	0	0	0	0	0	0	0	0	0	0	0	0	0	0	0	0	0	0	0	0	0
BAC45298	bsr0033	0	0	0	0	0	0	0	0	0	0	0	0	0	0	0	0	0	0	0	0	0	0	0
BAC45299	blr0034	0	0	0	0	0	0	0	0	0	0	0	0	0	0	0	0	0	0	0	0	0	0	0
BAC45300	blr0035	0	0	0	0	0	0	0	0	0	0	0	0	0	0	0	0	0	0	0	0	0	0	0
BAC45301	bsr0036	0	0	0	0	0	0	0	0	0	0	0	0	0	0	0	0	0	0	0	0	0	0	0
BAC45302	blr0037	0	0	0	0	0	0	0	0	0	0	0	0	0	0	0	0	0	0	0	0	0	0	0
BAC45303	bsr0038	0	0	0	0	0	0	0	0	0	0	0	0	0	0	0	0	0	0	0	0	0	0	0
BAC45304	bsr0039	0	0	0	0	0	0	0	0	0	0	0	0	0	0	0	0	0	0	0	0	0	0	0
BAC45305	bll0040	0	0	0	0	0	0	0	0	0	0	0	0	0	0	0	0	0	0	0	0	0	0	0
BAC45306	bsl0041	0	0	0	0	0	0	0	0	0	0	0	0	0	0	0	0	0	0	0	0	0	0	0
BAC45307	bll0042	0	0	0	0	0	0	0	0	0	0	0	0	0	0	0	0	0	0	0	0	0	0	0
BAC45308	traG	0	0	0	0	0	0	0	0	0	0	0	0	0	0	0	0	0	0	0	0	0	0	0
BAC45309	bll0044	0	0	0	0	0	0	0	0	0	0	0	0	0	0	0	0	0	0	0	0	0	0	0
BAC45310	bll0045	0	0	0	0	0	0	0	0	0	0	0	0	0	0	0	0	0	0	0	0	0	0	0
BAC45311	bll0046	0	0	0	0	0	0	0	0	0	0	0	0	0	0	0	0	0	0	0	0	0	0	0
BAC45312	traF	0	0	0	0	0	0	0	0	0	0	0	0	0	0	0	0	0	0	0	0	0	0	0
BAC45313	bll0048	0	0	0	0	0	0	0	0	0	0	0	0	0	0	0	0	0	0	0	0	0	0	0
BAC45314	bsl0049	0	0	0	0	0	0	0	0	0	0	0	0	0	0	0	0	0	0	0	0	0	0	0
BAC45315	bll0050	0	0	0	0	0	0	0	0	0	0	0	0	0	0	0	0	0	0	0	0	0	0	0
BAC45316	repA	0	0	0	0	0	0	0	0	0	0	0	0	0	0	0	0	0	0	0	0	0	0	0
BAC45317	bll0052	0	0	0	0	0	0	0	0	0	0	0	0	0	0	0	0	0	0	0	0	0	0	0
BAC45318	bll0053	0	0	0	0	0	0	0	0	0	0	0	0	0	0	0	0	1.29678	0	0	0	0	0	0
BAC45319	bsl0054	0	0	0	0	0	0	0	0	0	0	0	0	0	0	0	0	0	0	0	0	0	0	0
BAC45320	bsr0055	0	0	0	0	0	0	0	0	0	0	0	0	0	0	0	0	0	0	0	0	0	0	0
BAC45321	blr0056	0	0	0	0	0	0	0	0	0	0	0	0	0	0	0	0	0	0	0	0	0	0	0
BAC45322	bll0057	0	0	0	0	0	0	0	0	0	0	0	0	0	0	0	0	1.29678	0	0	0	0	0	0
BAC45323	blr0058	0	0	0	0	0	0	0	0	0	0	0	0	0	0	0	0	0	0	0	0	0	0	0
BAC45324	cspA	0	0	0	0	0	0	0	0	0	0	0	0	0	0	0	0	0	0	0	0	0	0	0
BAC45325	blr0060	0	0	0	0	0	0	0	0	0	0	0	0	0	0	0	0	1.29678	0	0	0	0	0	0
BAC45326	bll0061	0	0	0	0	0	0	0	0	0	0	0	0	0	0	0	0	0	0	0	0	0	0	0
BAC45327	atc1	0	0	0	0	0	0	0	0	0	0	0	0	0	0	0	0	0	0	0	0	0	0	0
BAC45328	bll0063	0	0	0	0	0	0	0	0	0	0	0	0	0	0	0	0	0	0	0	0	0	0	0
BAC45329	bll0064	0	0	0	0	0	0	0	0	0	0	0	0	0	0	0	0	0	0	0	0	0	0	0
BAC45330	bll0065	0	0	0	0	0	0	0	0	0	0	0	0	0	0	0	0	0	0	0	0	0	0	0
BAC45331	bll0066	0	0	0	0	0	0	0	0	0	0	0	0	0	0	0	0	0	0	0	0	0	0	0
BAC45332	bsr0067	0	0	0	0	0	0	0	0	0	0	0	0	0	0	0	0	0	0	0	0	0	0	0
BAC45333	bll0068	0	0	0	0	0	0	0	0	0	0	0	0	0	0	0	0	0	0	0	0	0	0	0
BAC45334	bll0069	0	0	0	0	0	0	0	0	0	0	0	0	0	0	0	0	0	0	0	0	0	0	0
BAC45335	bll0070	0	0	0	0	0	0	0	0	0	0	0	0	0	0	0	0	0	0	0	0	0	0	0
BAC45336	bsr0071	0	0	0	0	0	0	0	0	0	0	0	0	0	0	0	0	0	0	0	0	0	0	0
BAC45337	blr0072	0	0	0	0	0	0	0	0	0	0	0	0	0	0	0	0	0	0	0	0	0	0	0
BAC45338	blr0073	0	0	0	0	0	0	0	0	0	0	0	0	0	0	0	0	0	0	0	0	0	0	0
BAC45339	blr0074	0	0	0	0	0	0	0	0	0	0	0	0	0	0	0	0	0	0	0	0	0	0	0
BAC45340	bll0075	0	0	0	0	0	0	0	0	0	0	0	0	0	0	0	0	0	0	0	0	0	0	0
BAC45341	bll0076	0	0	0	0	0	0	0	0	0	0	0	0	0	0	0	0	0	0	0	0	0	0	0
BAC45342	blr0077	0	0	0	0	0	0	0	0	0	0	0	0	0	0	0	0	0	0	0	0	0	0	0
BAC45343	bsr0078	158.281	158.538	145.727	133.292	147.549	138.115	136.595	138.988	127.06	111.386	171.367	145.36	158.806	166.048	157.27	141.893	134.865	207.054	208.314	192.584	235.83	203.888	204.744
BAC45344	bll0079	450.416	438.946	474.142	584.682	523.477	433.447	437.103	408.111	492.106	487.399	519.401	422.192	454.118	431.484	434.806	372.279	561.507	575.561	621.047	537.39	634.145	590.858	696.263
BAC45345	blr0080	375.184	342.96	391.774	415.33	354.117	267.415	368.806	326.666	279.331	309.856	304.75	323.125	366.268	369.67	403.088	324.981	408.487	389.459	371.85	358.644	362.208	345.36	354.134
BAC45346	bll0081	700.538	685.92	715.965	636.196	690.272	828.692	748.345	684.316	918.665	863.411	831.217	749.021	687.259	579.352	767.849	643.859	733.979	778.918	805.35	806.085	830.482	902.93	965.032
BAC45347	bll0082	353.689	379.629	379.102	289.765	280.984	267.415	406.857	353.224	255.129	286.904	373.65	373.122	389.92	359.974	412.339	305.146	355.319	404.248	495.799	470.505	372.363	360.617	398.151
BAC45348	bll0083	92.8189	112.163	85.5356	92.081	69.2838	85.9548	96.5921	88.5273	86.7236	83.0333	80.3834	98.1412	84.4713	87.2663	64.7583	68.6579	86.8845	136.804	138.876	136.077	136.533	196.953	144.721
BAC45349	blr0084	79.1403	93.8287	103.488	80.4904	127.02	81.5469	84.8839	114.2	86.7236	84.3834	68.9001	67.5878	81.0925	90.9024	56.8287	112.904	103.743	62.8557	53.863	56.5067	72.2158	30.5138	65.3581
BAC45350	bll0085	192.477	167.166	178.463	235.676	314.343	195.419	219.527	177.055	178.489	211.296	279.134	174.062	199.352	162.412	293.395	190.716	236.015	126.944	122.652	126.852	189.567	134.538	122.713
BAC45351	bll0086	358.574	371.001	335.806	430.784	428.533	391.572	345.39	350.568	413.45	336.184	356.867	331.458	345.994	375.73	459.916	331.084	481.107	329.068	252.442	295.219	353.181	350.908	416.157
BAC45352	bll0087	1804.59	1739.6	1703.32	2001.31	2141.38	2047.49	1552.3	1675.82	1886.74	1940.14	1779.04	1689.7	1697.54	1821.69	2184.6	1939.2	2012.61	1902.93	1713.88	1818.59	2103.29	2246.92	2209.5
BAC45353	bll0088	5680.52	5632.96	5677.03	6155.26	6247.09	7292.93	5294.03	5366.53	6855.2	6190.37	6266.37	5526.46	5417.65	5542.63	6652.93	7683.58	6872.95	7087.9	6617.37	6765.81	7864.76	7596.54	7824.29
BAC45354	bll0089	414.265	382.864	337.918	364.46	423.401	441.529	347.341	358.536	362.02	405.04	371.884	368.492	373.025	383.002	444.057	398.216	368.286	399.318	364.711	388.628	441.194	385.583	386.813
BAC45355	bll0090	296.043	276.094	284.063	426.277	527.326	374.675	292.703	286.829	485.047	525.202	348.034	242.575	276.39	346.641	491.635	611.818	452.577	326.603	338.753	327.508	531.463	557.57	578.219
BAC45356	bll0091	1198.83	1077.41	1162.65	1175.16	1272.77	1474.46	1115.2	1189.81	1571.11	1272.5	1392.13	1370.27	1273.83	1264.15	1439.22	1631.01	1502.97	1618.23	1504.27	1564.89	1875.35	1904.34	1625.95
BAC45357	blr0092	684.906	763.571	717.021	721.194	800.612	840.447	742.49	725.924	790.596	930.918	825.034	711.987	683.88	669.042	753.311	770.494	785.851	690.18	689.187	667.701	839.509	762.844	796.301
BAC45358	bsr0093	193.454	166.088	156.287	110.111	186.04	127.096	169.768	147.841	131.094	157.966	111.3	170.358	189.891	193.925	153.305	147.996	206.189	509.008	407.542	430.143	366.721	381.422	421.493
BAC45359	blr0094	667.319	633.074	659.997	827.441	769.82	786.082	678.096	645.364	809.756	899.19	832.984	700.876	712.938	738.128	788.994	833.049	982.962	730.851	753.434	726.514	811.3	826.646	833.649
BAC45360	blr0095	6300.94	6061.12	6158.56	6126.93	6629.43	6395.18	6038.47	6357.15	4779.88	5202.07	5951.02	7273.56	7588.23	7612.78	7669.24	6456.9	6010.59	28722.6	6202.04	6447.53	5587.7	5995.96	5928.91
BAC45361	bll0096	1679.53	1819.41	1719.16	2058.62	2185	2112.14	1792.32	1712.12	2229.6	2216.25	1629.75	1634.14	1621.85	1685.94	2217.64	2119.24	2055.4	2166.67	1242.09	1148.58	1365.33	1285.74	1243.14
BAC45362	blr0097	1055.2	1096.82	1142.59	1050.24	1163.71	1018.97	1163.01	1071.18	1005.39	1094.28	1296.73	1012.89	1097.45	1003.56	1054.64	1077.17	1112.64	1119.08	1025.34	981.371	971.529	1011.12	998.378
BAC45363	bsl0098	732.781	759.257	714.909	855.13	814.726	811.795	771.761	793.205	1018.5	887.714	744.651	635.14	746.051	612.076	860.361	802.535	846.8	631.022	593.791	566.22	628.503	586.697	758.954
BAC45364	glt	2074.26	2079.33	2058.13	2142.33	2038.74	2303.88	2165.03	2133.51	2379.86	2363.41	2542.24	2123	2219.23	2146.51	2504.43	2482.37	2483.34	1815.42	1887.15	1900.47	1901.31	2127.64	2073.45
BAC45365	bll0100	9078.66	10195	10772.2	7007.17	7882.95	10499	8957.69	10435.6	14033.1	9677.09	9524.99	11795.5	10121	9895.03	10797.5	11516.2	10716.6	10859.2	11038	10298.1	10026.7	10897.6	10588.7
BAC45366	blr0101	659.503	688.077	684.285	605.287	620.988	689.108	678.096	687.857	745.218	755.4	672.217	677.73	671.04	675.102	746.703	727.774	719.715	859.028	811.19	809.545	888.029	846.064	901.674
BAC45367	gltI	564.73	547.873	556.509	620.742	610.724	739.799	504.425	578.969	748.243	687.894	630.701	636.992	641.306	641.165	681.945	746.083	603.004	692.645	640.516	716.136	908.34	823.872	883.001
BAC45368	gltP	892.038	944.758	882.812	957.513	981.52	1366.46	914.21	939.275	1393.63	1127.36	1110.35	1209.17	1082.58	1070.22	1237.02	1162.61	1279.93	1287.93	1348.52	1293.89	1698.2	1503.5	1625.95
BAC45369	blr0103	444.554	427.082	427.678	454.61	488.835	475.323	467.349	417.849	448.744	458.371	560.034	493.484	514.261	528.446	492.956	595.035	448.687	469.569	473.735	455.513	583.369	608.889	580.22
BAC45370	blr0105	379.092	389.335	375.934	468.132	510.647	478.996	367.83	393.061	448.744	394.914	494.667	457.375	456.145	486.025	552.428	605.715	477.216	472.034	446.479	419.764	545.004	563.118	569.549
BAC45371	blr0106	513.923	555.423	514.27	412.111	523.477	565.685	558.087	583.395	704.881	494.149	580.351	698.099	653.47	666.618	618.508	645.384	645.798	987.204	961.098	929.477	891.414	945.927	972.368
BAC45372	blr0107	638.985	691.312	656.829	694.793	682.573	892.608	648.825	733.006	877.32	864.086	849.767	789.759	773.757	793.881	882.828	747.608	683.405	957.625	994.844	1027.5	1016.66	1074.92	1302.49
BAC45373	bll0108	197.362	209.227	191.135	182.23	227.097	207.908	230.26	204.498	200.674	201.17	242.917	273.129	225.707	267.859	329.078	163.253	129.678	305.651	280.347	309.057	200.85	264.915	319.454
BAC45374	bll0109	258.916	248.053	255.551	266.584	247.625	393.776	242.944	235.483	439.668	350.36	261.467	307.386	291.257	278.768	348.902	349.393	255.466	403.016	395.212	372.483	425.396	452.159	388.147
BAC45375	blr0110	656.571	730.138	642.045	657.445	649.215	1048.35	724.928	701.137	1046.73	768.227	603.317	1027.7	841.334	824.182	744.06	974.943	791.038	1223.84	1327.11	1198.17	1367.59	1137.33	1361.18
BAC45376	bll0111	477.773	462.672	491.038	475.859	469.59	589.194	524.914	517.885	507.232	546.129	471.7	534.221	525.074	464.209	652.87	588.932	424.048	613.767	541.226	618.114	572.085	614.437	726.275
BAC45377	bll0112	596.972	629.838	562.845	535.744	637.667	823.55	606.871	633.856	788.579	706.12	594.484	636.992	596.705	673.89	536.569	613.344	595.224	720.992	760.572	761.11	909.468	943.153	941.023
BAC45378	bll0113	1284.81	1315.76	1223.9	1281.41	1311.26	1661.79	1361.07	1311.09	1689.09	1432.49	1431	1383.24	1313.7	1298.09	1296.49	1373.16	1316.24	1628.09	1628.87	1539.52	1711.74	1750.38	1669.3
BAC45379	bll0114	457.255	495.027	484.702	408.247	440.08	512.056	509.304	519.656	425.551	470.522	435.484	533.296	516.964	511.478	417.625	401.267	456.468	465.872	482.171	448.594	432.167	371.713	429.496
BAC45380	blr0115	123.107	133.733	139.391	142.951	147.549	189.541	142.449	131.906	160.338	133.663	190.8	149.064	139.209	124.839	149.341	123.584	165.988	149.128	151.206	138.384	136.533	185.857	150.057
BAC45381	bll0116	709.332	640.623	666.333	787.518	833.971	741.268	626.385	609.953	685.721	765.526	1081.2	691.618	661.579	759.944	749.346	891.027	823.457	543.517	563.939	623.88	622.862	686.56	681.591
BAC45382	blr0117	316.561	362.373	362.206	327.113	357.966	361.451	269.287	249.647	256.137	279.478	253.517	386.084	375.053	350.277	416.304	483.657	426.642	439.99	432.202	370.176	344.154	432.741	420.159
BAC45383	bll0118	362.482	368.844	347.422	368.968	370.796	387.164	335.633	379.782	419.5	396.94	326.834	428.673	385.865	351.489	362.118	390.587	472.029	411.643	428.957	464.739	426.525	402.227	412.823
BAC45384	blr0119	275.526	286.878	289.343	276.243	279.701	343.085	288.801	293.026	319.667	309.856	327.717	359.234	316.261	356.338	337.008	486.708	348.835	433.828	381.584	373.636	489.714	457.707	360.803
BAC45385	blr0120	220.811	195.207	176.351	230.524	192.455	278.435	181.476	167.317	278.322	233.573	245.567	228.688	212.868	231.498	223.35	204.448	296.963	203.357	214.154	200.656	332.87	201.114	283.441
BAC45386	bll0121	162.189	172.558	186.911	166.132	218.116	189.541	176.598	141.644	205.716	207.921	201.4	153.693	171.646	187.865	214.099	245.643	212.672	149.128	134.333	152.222	233.573	202.501	166.063
BAC45387	blr0122	13.6786	25.8838	26.3999	21.8934	28.2267	24.2437	13.6595	18.5907	36.3029	25.6526	11.4833	17.5913	20.2731	20.6046	15.8592	27.4632	32.4196	14.7896	24.6602	26.5235	14.6688	22.1918	16.673
BAC45388	blr0123	20.5179	36.6687	20.0639	23.1812	30.7928	16.8971	26.3433	21.2466	26.2188	16.2016	20.3167	18.5172	18.9216	23.0286	11.8944	0	22.0453	19.7194	14.2769	18.4512	4.51349	15.2569	12.6715
BAC45389	blr0124	261.847	244.817	269.279	267.228	292.531	177.052	280.019	217.777	236.977	309.856	264.117	210.17	208.137	210.894	259.033	186.139	229.531	195.962	212.856	204.116	289.992	248.271	234.755
BAC45390	bll0125	2219.84	2223.85	2245.05	2092.75	2446.74	1804.32	2413.83	2314.99	1742.54	2119.71	2665.02	1922.09	2207.74	1988.95	2119.84	2219.94	2331.62	2071.77	2140.89	2080.37	1859.56	2443.88	2262.86
EBG00000038913	trnR-CCU	24.426	19.4128	30.6239	23.1812	25.6607	9.55053	30.246	33.6404	26.2188	21.6022	19.4334	31.4793	36.4916	32.7249	23.7888	35.0918	24.6389	20.9519	18.1707	25.3703	19.1823	18.0309	14.0053
BAC45391	blr0126	221.788	204.913	192.191	246.622	214.266	203.5	185.379	198.301	244.036	232.223	243.8	196.282	189.216	184.229	248.461	218.18	233.421	145.431	173.27	191.431	166.999	152.569	195.407
BAC45392	bsr0127	123.107	120.791	119.327	108.179	87.2462	110.198	101.47	145.185	98.8245	85.0585	98.9334	113.881	111.502	153.928	117.622	73.2351	101.149	144.198	116.811	161.448	103.81	160.891	128.048
BAC45393	bll0128	372.253	344.038	313.631	316.81	390.042	325.453	377.587	317.813	221.851	271.377	352.45	318.496	391.947	346.641	317.184	318.878	317.712	391.924	379.637	462.432	494.227	484.059	510.86
BAC45394	bll0129	629.214	583.463	613.533	604	524.76	631.805	498.571	520.541	673.62	573.807	537.067	634.214	656.849	702.979	617.187	634.704	735.276	855.33	820.276	798.013	909.468	965.345	901.008
BAC45395	bll0130	1025.89	1078.49	1041.21	953.006	1086.73	1023.38	1003	1066.75	1010.43	924.842	936.334	1118.44	1125.83	1048.41	901.33	915.439	995.93	1350.78	1360.2	1223.54	1181.41	1271.87	1367.85
BAC45396	bll0131	906.694	813.182	860.636	789.449	715.932	871.303	815.666	762.22	766.394	849.91	800.301	1003.63	1065.01	982.958	950.229	968.84	966.104	1247.25	1190.83	1280.05	1270.55	1319.03	1290.49
BAC45397	bll0132	1009.28	1061.23	1113.02	943.991	1018.73	1648.57	1153.25	1088.89	1442.03	1417.64	1283.48	1494.34	1491.43	1439.89	1451.12	1357.9	1190.45	2648.57	2512.74	2629.29	2873.96	3113.79	3479.98
BAC45398	bll0133	5111.88	4872.62	5310.6	3961.41	4475.22	4501.97	5594.53	5409.91	4965.43	5148.06	5157.79	5138.52	5291.28	5524.44	4378.46	4171.35	4323.48	5358.76	5173.45	5287.41	4760.6	4829.5	4925.86
BAC45399	bll0134	540.304	525.225	534.334	594.985	683.856	432.713	650.777	574.542	598.998	662.241	724.334	577.737	564.268	615.713	590.755	595.035	652.282	558.306	593.142	563.914	613.835	614.437	553.543
BAC45400	blr0135	1241.82	1301.74	1325.27	1365.76	1435.71	1716.16	1465.47	1350.04	1689.09	1578.31	1369.17	1816.54	1775.92	1689.57	2105.31	2050.58	1836.25	3326.42	3209.07	3127.47	3628.85	3174.82	3527.33
BAC45401	bsr0136	686.86	689.155	679.005	639.415	637.667	714.086	707.366	686.972	754.293	660.216	738.467	937.897	917.696	847.211	874.898	894.079	964.807	1465.4	1430.94	1514.15	1294.24	1317.64	1563.93
BAC45402	bll0137	1241.82	1315.76	1284.09	1188.04	1227.86	1372.34	1316.19	1305.78	1208.08	1252.25	1192.5	1465.64	1402.9	1402.32	1396.93	1267.88	1325.31	1771.05	1649.64	1718.26	1878.74	1796.15	1832.03
BAC45403	blr0138	640.939	680.527	655.773	600.136	628.686	844.855	613.701	615.265	668.578	560.981	499.967	775.871	796.733	706.615	663.442	958.159	654.876	834.378	800.807	776.102	873.36	773.94	879.666
BAC45404	blr0139	1106.99	1163.69	1122.52	947.211	1045.67	1223.2	945.431	891.47	915.64	835.733	873.618	1123.07	1029.2	1144.16	977.983	1063.43	1059.47	1279.3	1205.1	1320.41	1484.94	1406.41	1377.85
BAC45405	blr0140	1050.32	1096.82	1041.21	1038	1012.31	1371.6	902.502	972.03	896.48	949.82	947.818	999.929	1050.82	992.655	1062.57	1420.46	1015.38	1227.53	1229.76	1248.91	1571.82	1342.61	1456.55
BAC45406	bll0141	365.413	418.454	416.062	430.14	496.534	442.998	299.533	368.274	278.322	386.139	383.367	382.38	367.619	375.73	370.048	447.039	433.126	330.3	371.85	321.742	365.593	447.998	422.827
BAC45407	bll0142	301.906	304.134	315.743	332.264	331.022	379.817	278.068	292.14	287.398	275.427	282.667	265.722	283.824	307.856	264.32	248.694	252.873	308.116	316.689	327.508	303.532	420.258	381.478
BAC45408	bll0143	495.36	475.614	498.43	471.352	492.685	507.648	432.225	402.799	350.928	376.688	493.784	444.413	479.797	511.478	403.088	526.377	464.248	496.683	535.386	530.471	561.929	718.461	581.553
BAC45409	bll0144	856.865	873.577	839.516	886.682	921.218	830.162	803.958	791.434	656.477	698.02	825.917	805.499	777.136	790.245	819.391	977.994	739.167	843.006	861.16	906.413	982.812	1045.79	1043.06
BAC45410	blr0145	1950.17	1936.97	1857.5	2013.55	1656.4	1533.96	1798.17	1939.63	2007.75	1819.31	1738.4	2044.3	2131.38	2145.3	2378.88	2151.28	2694.72	3022	3077.33	2918.74	3303.87	3391.19	2689.02
BAC45411	blr0146	2854.91	2752.31	2748.76	3378.02	3474.45	3375.75	3002.16	3001.08	3915.67	3718.27	3328.4	3056.27	2898.38	2791.31	3492.98	3548.85	3396.28	3648.09	3815.84	3883.97	5087.83	4912.72	4632.42
BAC45412	blr0147	0	0	0	0	0	0	0	0	0	0	0	0	0	0	0	0	0	0	0	0	0	0	0
BAC45413	bll0148	4296.05	4133.85	4136.33	5262.78	5449.04	7317.18	5315.49	5943.73	5962.75	6743.92	6859.09	6209.75	5485.9	5834.73	3417.65	3875.36	3241.96	5374.78	5919.09	6045.06	6128.19	5880.84	5407.38
BAC45414	cyoA	5139.23	5216.66	5362.34	6115.98	6300.97	9046.56	7112.69	7890.44	6632.34	7294.78	8785.64	7030.06	6851.64	6817.68	3748.05	4746.55	4143.22	7893.94	8063.88	8118.51	8938.97	8638.17	7965.01
BAC45415	cyoB	7145.1	6977.83	7160.7	9077.38	9726.67	12776.4	9208.44	10325.8	8713.7	10152.3	13275.6	8963.25	8889.08	8716.94	5583.75	6890.2	5608.59	10386	10737.6	10865.4	11933.7	12273.5	11308.9
BAC45416	cyoC	1932.59	1891.67	1937.75	2857.73	2799.58	4316.84	2557.25	2793.92	2905.24	3348.33	3817.77	2547.04	2491.57	2305.29	1698.25	1930.05	1810.31	2574.62	2850.2	2929.12	3888.37	3575.66	3588.02
BAC45417	cyoD	1222.28	1182.03	1216.51	1664.54	1615.34	2400.12	1552.3	1582.87	1912.96	1946.89	2163.29	1567.48	1336	1397.47	930.405	1156.5	1038.72	1535.65	1656.13	1606.4	2161.96	1957.04	1847.37
BAC45418	blr0153	1369.81	1416.06	1394.97	1901.5	2043.87	2493.42	1703.53	1785.6	1738.51	2303.33	2461.85	1639.7	1720.51	1647.15	1210.58	1277.04	1291.6	1566.46	1595.12	1604.1	2169.86	2081.87	2232.84
BAC45419	blr0154	1033.71	1072.02	1071.84	1613.67	1705.15	1339.28	1276.19	1114.56	1276.65	1583.71	1764.02	953.636	1007.57	981.746	1345.39	1225.16	1298.08	1016.78	938.385	1072.47	1334.86	1395.31	1510.57
BAC45420	blr0155	348.804	413.062	403.39	668.392	644.082	499.566	412.712	391.291	507.232	674.392	623.634	344.42	360.861	324.825	438.771	509.594	409.784	391.924	356.275	310.21	568.7	466.029	611.565
BAC45421	bll0156	32282.4	33473.1	32544.7	35231	34160.7	41958.4	33292.1	33504.9	41064.6	37500	35957.9	32739.3	33043.1	31677.7	39026.8	42448.9	42190.8	36354	35771.5	34968.4	40075.3	39409.9	37315.5
BAC45422	bll0157	6402.55	5697.66	5347.56	4844.23	4520.12	5329.93	5564.29	6059.7	7231.33	5010.35	5262.91	6228.26	5352.1	5297.79	5308.86	5419.4	6586.36	4981.62	5375.92	5229.75	5556.11	5412.03	5005.89
BAC45423	bsl0158	583.293	674.056	650.493	851.91	904.538	758.9	740.539	643.594	657.486	1033.53	789.701	561.071	616.978	567.231	851.109	804.061	757.321	612.535	579.514	622.727	825.969	861.321	941.69
BAC45424	mgpS	11606.3	12036	11819.8	13060.7	13854.2	15154.5	12727.7	12335.4	15460	15995.7	14900.1	12352.8	12467.3	11684	15288.3	15390.1	14721.1	13758	13554	13830.3	16523.9	16254.1	16577.6
BAC45425	bsl0160	155.349	172.558	146.783	186.738	160.379	122.688	136.595	118.627	182.523	149.865	192.567	132.398	138.533	117.567	128.195	86.9667	202.298	88.7374	106.428	118.779	159.101	181.696	172.065
BAC45426	bll0161	2246.22	2332.77	2289.4	2236.99	2137.53	2191.48	2294.79	2401.75	2507.92	2347.21	2329.35	3022.01	2975.42	2843.43	2807.08	2970.6	3284.75	4012.9	4328.51	4492.86	3915.45	4319.09	4235.6
BAC45427	rpmB	11607.2	11136.5	10971.8	11130.2	10656.9	10562.2	11411.5	11415.6	12691.9	11428.2	10420.7	11470.5	10550.8	11667	11782.1	11156.1	12337.6	8391.85	8525.29	8373.37	8045.3	8571.6	8380.5
BAC45428	bll0163	289.204	266.387	272.447	357.377	284.833	332.065	260.506	269.123	338.827	348.335	355.984	265.722	282.472	327.249	338.329	318.878	407.19	205.822	218.697	254.857	249.37	302.364	254.763
BAC45429	blr0164	154.372	129.419	106.656	127.497	106.492	132.973	139.522	109.774	142.186	139.064	120.133	123.139	122.314	126.051	128.195	129.687	112.82	102.295	109.673	85.3366	82.3712	90.1543	62.0235
BAC45430	blr0165	295.066	286.878	286.175	312.947	342.57	350.431	315.144	301.878	395.298	330.108	273.834	345.346	300.718	270.283	334.364	282.26	328.086	441.222	415.978	401.313	463.761	349.521	370.807
BAC45431	ftsZ	791.403	855.243	830.012	967.816	1058.5	954.319	873.231	837.469	1093.12	1080.78	1096.22	921.231	956.215	902.964	1203.98	1293.82	947.949	1239.86	1189.53	1240.84	1302.14	1554.82	1345.84
BAC45432	bll0167	2063.51	1880.89	2156.34	2357.4	2353.08	1868.97	1982.58	2015.77	2343.55	2217.6	1917.72	2088.74	2102.32	2122.27	2255.97	2201.63	2603.94	2351.54	2412.8	2389.43	2555.76	2578.41	2605.65
BAC45433	bsl0168	89.8878	104.614	90.8156	113.974	94.9444	69.0577	110.252	99.1506	98.8245	88.4338	90.1001	110.177	95.9594	79.9942	70.0447	90.0182	85.5877	85.04	81.768	68.0387	101.554	97.0893	100.038
BAC45434	bsl0169	107.474	94.9072	105.6	229.237	184.757	143.258	107.325	96.4948	139.161	189.694	199.634	81.4757	132.451	76.3581	183.702	170.882	106.336	91.2024	102.534	100.328	121.864	141.473	178.734
BAC45435	bsl0170	209.087	179.029	161.567	222.797	186.04	90.3627	156.108	147.841	74.6226	139.739	164.3	199.06	217.598	238.77	253.747	216.654	233.421	173.777	136.28	182.205	160.229	122.055	148.723
BAC45436	blr0171	185.638	179.029	187.967	188.669	197.587	57.3032	172.695	163.776	107.9	126.238	143.983	149.989	166.915	158.776	186.345	125.11	195.814	97.3647	80.4701	113.013	65.4456	91.5413	89.3671
BAC45437	blr0172	2005.86	2070.7	1985.27	1958.17	1978.44	2207.64	1985.5	2043.21	2588.6	2141.31	1953.05	2180.4	2150.3	2128.33	2226.89	2248.93	2488.53	2517.92	2515.99	2402.11	2538.84	2506.29	2601.65
BAC45438	bsr0173	636.054	733.373	619.869	550.554	633.818	618.581	551.258	612.609	593.956	521.152	460.217	702.728	708.207	687.223	687.231	752.186	818.27	520.1	598.983	660.782	601.422	588.084	569.549
BAC45439	bll0174	922.327	1160.46	1125.69	683.202	677.441	283.577	698.585	784.352	209.75	257.201	284.434	420.341	568.999	670.254	555.071	526.377	405.893	447.385	495.151	490.109	432.167	450.772	390.815
BAC45440	bll0175	855.888	901.618	850.076	889.257	989.218	1132.84	670.29	633.856	959.001	698.695	669.567	1216.58	1113.67	1058.1	1546.27	1467.75	1279.93	1729.15	1469.23	1564.89	1655.32	1564.52	1799.35
BAC45441	bll0176	219.834	183.343	181.631	245.335	265.588	218.928	217.576	192.99	193.615	261.926	228.784	144.434	183.81	208.47	255.069	294.466	261.95	181.172	188.845	187.971	116.222	199.727	222.084
BAC45442	bll0177	565.707	562.972	606.141	773.351	807.028	775.063	549.306	572.772	606.057	735.148	672.217	499.965	561.565	501.782	667.407	782.7	785.851	438.757	441.936	480.883	468.275	492.381	590.89
BAC45443	cobT	6605.77	6896.95	6937.89	8074.15	7927.86	8921.67	6817.06	6381.94	8406.14	8122.41	7665.57	6488.43	6742.16	6304.99	7945.45	8403.73	8281.26	7331.93	6994.41	7017.21	8519.21	8037.61	8061.72
BAC45444	bll0179	2090.87	1908.93	2097.21	1553.14	1725.68	1417.89	1855.74	1975.93	1441.02	1287.35	1655.37	1883.2	2050.96	2124.69	1745.83	1872.07	1578.19	2314.57	2213.58	2253.35	1629.37	1830.83	1885.38
BAC45445	cobS	11964.8	11542	11027.8	10694.9	10112.9	12758	10109	11011.9	13311.1	9803.33	10635.3	12428.7	11659.7	11574.9	12559.2	13093.8	13119.6	13776.5	14547.6	14361.9	14430.8	14961.5	13645.2
BAC45446	blr0181	322.423	311.684	362.206	329.689	296.381	320.31	325.876	278.861	306.558	355.76	390.434	333.31	361.537	327.249	522.031	474.503	534.275	337.695	332.912	394.394	432.167	521.508	432.83
BAC45447	cisZ	306.791	337.567	322.079	384.422	443.929	385.695	324.901	346.142	335.802	468.497	404.567	366.641	341.264	350.277	504.851	447.039	407.19	316.743	307.603	287.146	382.518	338.426	366.139
BAC45448	cis	144.602	101.378	143.615	177.723	173.209	116.076	131.716	130.135	132.102	135.689	173.134	126.843	106.096	134.536	206.169	202.922	173.769	142.966	104.481	129.158	146.688	180.309	117.378
BAC45449	dnaJ	7607.24	7104.02	7063.55	8120.51	7550.65	7538.31	7542.96	7385.84	9455.89	8451.17	7938.52	6941.18	6650.26	7696.41	7469.68	7103.81	7805.34	7409.58	7479.82	7168.28	8160.39	8069.51	7802.95
BAC45450	bsr0185	660.48	668.664	701.181	616.234	728.763	575.236	752.247	694.054	639.334	616.336	671.334	666.619	680.501	764.793	677.98	675.899	723.605	744.409	673.612	625.033	537.105	442.45	578.886
BAC45451	bll0186	1509.53	1380.47	1383.35	1458.49	1642.28	1872.64	1485.96	1572.25	2104.56	1832.81	1644.77	1531.37	1436.01	1428.99	1621.6	1577.61	1501.68	1364.34	1426.4	1374.61	1711.74	1558.98	1527.91
BAC45452	aroB	1459.7	1521.75	1488.95	1567.31	1661.53	1802.85	1614.75	1597.03	1968.42	1941.49	1627.98	1455.45	1513.05	1365.96	1604.42	1850.71	1650.81	1312.57	1393.95	1401.14	1378.87	1438.31	1569.93
BAC45453	bll0188	824.622	921.031	872.252	750.814	826.273	777.267	918.112	972.916	770.428	928.218	879.801	853.643	839.307	775.701	900.009	898.656	723.605	749.338	864.404	864.898	587.882	682.399	780.962
BAC45454	bsr0189	68.3929	50.689	54.9117	34.1279	30.7928	30.1209	63.419	60.1986	38.3197	31.7282	41.5167	36.1086	47.9797	55.7535	29.0752	18.3088	38.9035	36.9739	47.3735	49.5875	27.0809	29.1268	43.3497
BAC45455	xerD	553.005	595.327	611.421	694.793	709.517	722.902	618.579	594.904	744.209	668.992	737.584	566.627	586.569	570.867	951.551	704.888	635.424	532.425	510.076	546.616	502.126	567.279	585.555
BAC45456	accA	6888.14	6932.54	6774.21	6831.38	6959.17	7297.34	7126.35	7357.51	8140.92	8090.68	8270.66	7382.81	7341.57	7263.71	7714.17	8568.51	8631.39	7222.24	7728.37	7311.27	7852.34	8274.78	8053.05
BAC45457	blr0192	7612.12	7915.04	7633.79	9469.53	9685.61	10169.1	8257.16	8052.45	11112.7	10527	9515.28	7457.81	7798.39	7254.02	10230.5	10552	9995.61	10218.4	9938.7	10021.3	13839.5	12290.1	12732.8
BAC45458	bll0193	205.179	190.893	181.631	287.19	270.72	217.458	232.211	214.236	153.279	269.352	243.8	170.358	199.352	185.441	269.606	247.169	243.795	194.729	194.037	236.406	225.674	259.367	319.454
BAC45459	bll0194	64.4847	78.7298	66.5277	58.597	62.8686	68.323	69.2731	55.7722	67.5637	42.5292	41.5167	61.1068	72.3074	67.8738	74.0095	70.1837	75.2134	54.2284	86.3106	46.1279	41.7498	80.4454	80.6972
BAC45460	bll0195	89.8878	81.9653	87.6476	92.7249	107.775	116.076	83.9083	71.7072	103.867	86.4086	90.1001	82.4016	90.5532	86.0543	58.1503	106.801	73.9167	103.527	102.534	91.1026	104.939	137.312	130.049
BAC45461	bll0196	224.719	240.503	215.423	201.548	177.059	234.355	179.525	192.99	215.801	175.518	189.034	221.281	245.98	198.773	204.848	163.253	191.924	283.467	303.71	307.904	309.174	319.008	304.782
BAC45462	bll0197	64.4847	57.16	54.9117	68.8997	61.5856	79.3429	64.3947	62.8544	68.5721	65.4815	94.5168	62.9585	79.7409	61.8137	67.4015	82.3895	106.336	83.8076	106.428	102.635	101.554	130.377	106.04
BAC45463	bll0198	202.247	171.48	148.895	146.17	136.001	262.272	156.108	161.12	244.036	192.394	175.784	206.467	186.513	209.682	204.848	144.945	164.691	386.994	393.265	423.224	375.748	373.1	398.151
BAC45464	bll0199	403.518	363.451	376.99	264.008	318.192	187.337	350.268	352.339	219.834	257.876	343.617	310.163	352.752	383.002	270.928	193.768	265.841	478.196	500.342	492.415	370.106	342.586	353.467
BAC45465	blr0200	1148.02	1053.69	1061.28	1208	1085.45	1284.91	1055.68	1123.41	1614.47	1150.31	1142.15	1172.14	1054.88	1106.59	1122.04	1240.42	1318.83	1412.4	1510.76	1349.24	1460.11	1531.24	1506.57
BAC45466	bsl0201	342.941	346.195	385.438	534.456	550.421	520.137	345.39	403.685	531.434	524.527	576.817	301.83	343.291	303.008	343.616	442.462	464.248	401.783	419.223	386.321	639.787	631.08	590.223
BAC45467	bll0202	1067.91	1055.84	992.635	1203.49	954.576	955.788	1029.34	979.998	1156.65	993.024	1118.3	793.462	879.853	842.363	968.732	1048.18	1095.78	903.396	905.288	947.928	952.346	976.441	839.651
BAC45468	bll0203	3059.11	2902.22	2881.81	3272.42	2912.48	3090.7	3021.67	3062.16	3486.09	3064.81	3435.29	2842.39	2699.03	2844.64	2685.49	2613.58	3428.7	2549.97	2786.6	2669.65	2780.31	2625.57	2536.29
BAC45469	secA	21422.6	20744.8	20378.6	21159.3	21232.9	26916.3	20810.2	21843.2	30590.2	25142.2	24389.7	23342.8	21588.2	22226.3	24355.7	24845	26029	23510.5	23873.7	23087	28587.3	28495.7	27656.5
BAC45470	blr0205	10629.2	10589.7	10389.9	12260.3	11653.8	14295.7	11238.8	11319.1	17171.3	14065.7	13048.6	10337.2	10544	10349.5	12827.4	14470	15247.6	15599.3	17044.7	16554.2	23091	22098.9	21563.5
BAC45471	argJ	3100.15	3244.1	3048.66	3199.65	3314.07	3694.59	3494.88	3491.52	4240.38	3770.93	3850.45	3357.17	3516.71	3336.73	3771.84	3805.17	3796.98	4078.22	4211.05	4171.12	4272.02	4584	4504.37
BAC45472	blr0207	1091.35	1101.14	1078.17	1278.19	1348.47	1460.5	1171.79	1083.57	1368.42	1562.78	1453.08	1037.89	1092.05	1093.25	1367.85	1380.79	1191.74	1068.55	1094.13	1199.33	1392.41	1355.09	1437.88
BAC45473	bll0208	816.806	866.028	854.3	926.605	932.765	1030.72	838.107	752.482	1068.92	1137.49	1031.73	837.904	816.331	739.34	1054.64	1071.06	1040.02	755.501	728.124	726.514	886.901	797.519	796.301
BAC45474	comF	284.319	285.8	235.487	198.328	291.248	240.233	272.214	246.106	301.516	265.977	277.367	328.68	327.073	375.73	293.395	268.529	433.126	366.042	347.838	364.41	315.944	386.97	347.465
BAC45475	bsr0210	852.957	697.783	698.013	338.703	325.89	296.067	607.847	660.414	375.13	232.223	304.75	1175.84	919.048	786.609	610.579	550.789	894.781	1036.5	1332.95	1267.36	664.611	683.786	600.227
BAC45476	blr0211	2202.25	2382.39	2278.84	2405.05	2231.19	3239.83	2241.13	2179.54	2971.79	2646.26	2275.47	3101.63	2935.55	2961	3598.71	3634.29	3733.44	4249.54	3971.59	3836.69	4341.98	4201.19	4101.55
BAC45477	blr0212	970.202	964.17	987.355	808.123	881.444	787.552	921.039	931.308	779.504	728.398	856.834	1218.43	1283.29	1245.97	1251.55	1141.25	1199.52	1390.22	1382.92	1379.22	1091.14	1127.62	1352.51
BAC45478	bll0213	1539.82	1398.8	1399.19	1568.6	1633.3	1321.65	1296.68	1234.07	1187.91	1339.33	1450.43	1427.68	1534	1672.61	1666.54	1658.47	1915.35	1125.24	1229.12	1306.57	1422.88	1406.41	1455.22
BAC45479	ubiG	2344.9	2365.13	2411.89	2633.64	2485.23	2645.5	2505.54	2461.95	2130.78	2539.6	2815.19	2083.19	2273.97	2210.75	2818.97	2576.96	2496.31	2134.63	2306.38	2335.23	2388.76	2331.53	2524.96
BAC45480	bll0215	2380.07	2306.89	2457.3	2801.71	2342.82	2561.75	2545.54	2528.34	2959.69	2731.32	2695.94	2197.07	2319.92	2410.73	2561.26	2731.06	2921.65	2186.39	2297.94	2279.87	2391.02	2760.11	2520.95
BAC45481	lysC	23747	24067.6	24050.3	18457.4	20066.6	23302.6	24947.1	26628.1	28649	21349.7	23859.7	27313.8	24271	24893.9	23462.3	23851.8	23055.5	24934	25817.9	23797.4	21901.7	22603.8	22404.5
BAC45482	ptsP	6872.5	6810.67	6795.33	8123.73	8314.05	7567.7	7854.2	7435.41	8377.9	9189.69	8362.52	6392.14	6777.98	6370.44	8193.91	7595.09	7038.94	5006.27	5019	5311.63	5689.25	5417.58	6125.65
BAC45483	prfA	2810.95	2810.55	2775.16	2608.53	2586.59	2162.09	2836.29	2927.6	2742.88	2715.12	2927.37	2510.93	2519.95	2717.38	2242.75	2599.85	2711.57	1946.06	2004.61	2090.75	1745.59	1934.85	2045.44
BAC45484	hemK	1361.99	1460.28	1424.54	1454.62	1517.83	1165.9	1534.74	1439.45	1278.67	1612.74	1574.98	1147.14	1265.04	1242.33	1357.28	1180.92	1320.13	722.224	711.901	783.021	725.543	721.235	829.647
BAC45485	blr0220	11883.7	10472.1	10517.7	11243.5	11277.9	8737.27	10331.4	10910.1	9038.41	9169.44	12468.3	8847.52	9607.43	10766.5	8837.53	9696.02	11560.8	7704.14	8206.65	8187.7	8277.74	9025.14	7935
BAC45486	bll0221	757.207	871.42	869.084	1221.52	1312.54	1173.25	923.966	856.945	1025.56	1451.39	1362.1	773.093	837.955	882.36	1149.79	1075.64	1195.63	762.896	737.21	754.191	943.319	1065.21	1214.46
BAC45487	gloB	4279.44	4054.05	4051.85	3285.94	3235.81	4118.48	4263.71	4224.53	5223.58	4111.84	4062.45	4303.4	3880.27	3753.67	3351.57	3866.2	3865.71	5217.02	5192.92	4858.42	4915.19	4941.84	4749.13
BAC45488	blr0223	872.497	871.42	859.58	1076	969.973	1261.41	946.407	965.833	1247.41	1370.39	1160.7	904.566	864.986	858.119	1001.77	1121.41	1078.92	1119.08	1208.35	1193.56	1403.7	1438.31	1511.91
BAC45489	bll0224	789.449	832.595	870.14	813.918	880.16	733.922	835.18	865.797	619.166	873.537	826.801	790.685	887.962	813.274	823.356	836.101	604.301	798.637	843.638	987.137	846.279	877.965	910.344
BAC45490	phbB	2926.24	3477.05	4005.39	3369.65	3881.17	3641.69	2910.45	3078.98	3915.67	3564.36	3282.47	2800.73	2742.28	2744.04	3140.12	3667.86	3147.29	3503.9	3574.43	3566.84	5242.42	5098.57	4643.09
BAC45491	atoB	20828.6	22144.6	22763	18507	20732.5	22744.2	21859.1	22831.2	23376	21083.7	22526.8	25866.7	25186.6	23949.8	26454.4	27818.7	25656.9	38726.5	37702.2	36788.2	34533.8	39852.4	40036.5
BAC45492	blr0227	4841.24	4983.7	4983.24	4813.32	4762.62	8123.1	5069.62	5272.69	10165.8	6132.31	5970.46	6883.77	5614.3	6027.44	6552.49	7514.23	7232.16	9382.75	9645.38	8718.17	10483.7	10051.5	10600
BAC45493	blr0228	890.084	926.423	860.636	990.353	1034.12	1265.81	890.793	937.505	1286.74	1207.7	894.818	1086.96	914.993	867.815	1291.2	1119.89	1130.8	1119.08	1171.36	1064.4	1372.1	1367.57	1253.14
BAC45494	ilvE	1712.75	1705.09	1720.22	1401.18	1612.77	1869.7	1743.54	1875.01	1861.53	1674.84	1730.45	2002.64	1811.06	1838.65	1978.43	1952.94	1576.89	2225.83	2138.95	1924.69	2116.83	2091.58	2126.14
BAC45495	blr0230	910.602	910.246	879.644	1110.77	1132.92	1041.74	899.575	887.929	1184.89	1266.43	1245.5	1065.67	1017.03	1119.92	1210.58	1513.53	1322.72	1397.61	1394.6	1340.02	1674.5	1603.36	1779.34
BAC45496	bsl0231	534.441	588.856	482.59	405.671	388.759	395.245	542.477	506.376	452.778	463.771	382.484	765.687	700.774	693.283	697.804	608.767	702.857	919.419	1004.58	1000.98	829.354	807.228	741.614
BAC45497	blr0232	256.962	251.288	235.487	220.866	257.89	191.745	235.138	268.238	184.54	234.248	236.734	224.984	230.438	248.467	228.637	230.385	316.415	276.072	284.241	327.508	312.559	339.813	288.109
BAC45498	bll0233	294.089	312.762	329.47	414.042	413.137	352.635	349.292	346.142	362.02	380.063	399.267	248.131	258.144	284.828	325.113	439.411	381.254	428.898	397.808	375.942	444.579	482.672	481.516
BAC45499	bll0234	238.398	242.66	247.103	327.757	323.324	331.33	301.484	320.469	335.802	389.514	330.367	199.986	204.758	225.438	268.285	283.786	265.841	208.286	192.739	213.342	285.478	230.24	290.777
BAC45500	bll0235	164.143	194.128	143.615	154.541	192.455	183.664	193.184	225.745	141.178	199.82	210.234	149.064	155.427	129.687	166.521	103.75	159.504	144.198	164.834	154.528	143.303	145.634	207.412
BAC45501	bll0236	837.324	784.063	795.164	654.87	695.404	556.87	915.185	966.719	671.603	684.518	848.001	762.909	784.569	730.856	699.126	569.098	675.624	576.793	615.856	645.791	547.261	556.183	538.204
BAC45502	blr0237	197.362	198.442	203.807	207.343	182.191	218.193	197.087	205.383	205.716	268.002	233.2	189.801	216.247	190.289	228.637	199.871	164.691	178.707	188.845	194.89	144.432	160.891	180.068
BAC45503	blr0238	198.339	161.774	192.191	225.373	205.285	196.153	215.625	210.695	240.002	203.87	249.1	212.022	192.595	178.169	163.878	212.077	177.659	189.8	203.771	213.342	128.634	230.24	218.083
BAC45504	blr0239	322.423	294.428	273.503	348.362	337.438	401.857	363.928	325.781	342.861	404.365	408.1	324.051	300.042	306.644	334.364	329.558	355.319	278.537	280.347	302.138	397.187	338.426	335.46
BAC45505	bll0240	200.293	203.835	205.919	198.328	229.663	217.458	213.673	227.515	237.986	231.548	229.667	195.357	209.489	235.134	235.245	134.264	258.06	193.497	207.016	192.584	218.904	173.374	222.084
BAC45506	blr0241	3177.34	3196.65	3186.99	4261.48	4352.05	3683.57	2326.99	2122.89	3190.62	3176.19	2826.67	2794.25	3125.44	3087.05	3741.45	3979.11	3879.98	6323.78	6398.67	6455.6	6808.6	7277.54	6935.96
BAC45507	recQ	3581.83	3589.22	3593.55	4034.82	4404.65	3834.91	3665.62	3611.92	3951.97	4538.48	4107.5	3109.96	3260.59	3120.98	3668.76	3504.61	3501.32	2957.91	2809.31	2783.82	3368.19	3210.88	3404.62
BAC45508	bll0243	1454.81	1385.86	1407.64	1334.85	1480.62	1087.29	1309.36	1346.5	1207.07	1370.39	1364.75	1531.37	1581.3	1608.37	1588.56	1754.59	1784.37	1041.43	1024.7	1062.09	1030.2	1041.63	993.042
BAC45509	bll0244	678.066	696.705	665.277	836.456	799.329	753.757	679.071	615.265	773.453	818.857	675.751	691.618	673.067	701.767	757.276	683.528	822.161	407.946	367.307	373.636	472.788	373.1	394.149
BAC45510	cysD	3370.79	3168.6	3000.08	2578.91	2643.05	3281.71	3088.99	2911.66	3643.4	2891.99	3250.67	3452.53	3009.21	3108.86	3178.44	2847.02	3116.17	1847.46	1797.6	1597.18	1607.93	1700.45	1590.6
BAC45511	bam	2288.23	2329.54	2397.11	2717.35	2948.41	2987.11	1828.42	1837.83	2104.56	2220.3	2093.5	3104.41	3380.88	3322.18	4576.7	4030.98	4257.34	3171.13	3028.01	3006.39	3523.91	3786.48	3562.68
BAC45512	bsr0247	24.426	18.3343	32.7358	18.6738	12.8303	9.55053	24.3919	24.7877	17.143	12.8263	19.4334	24.9982	29.0581	42.4211	29.0752	33.5661	44.0906	29.5791	20.1175	28.8299	19.1823	23.5788	12.0045
BAC45513	blr0248	106.497	129.419	106.656	85.6417	92.3784	92.5667	120.008	108.003	77.6478	90.459	101.583	163.877	149.345	133.324	128.195	96.1211	147.833	126.944	134.982	136.077	46.2633	120.668	114.71
BAC45514	blr0249	68.3929	77.6513	96.0956	62.4605	112.907	78.6082	101.47	83.2157	78.6563	93.1593	55.6501	120.362	103.393	86.0543	68.7231	167.83	85.5877	103.527	85.6617	96.8686	110.58	116.507	89.3671
BAC45515	mocA	85.9796	99.2211	92.9276	119.126	110.341	85.2201	80.0055	82.3304	67.5637	129.613	85.6834	108.326	81.0925	78.7821	76.6527	86.9667	134.865	61.6232	69.4379	77.2642	81.2428	77.6714	82.698
BAC45516	bll0251	13.6786	19.4128	21.1199	21.2495	33.3589	24.2437	23.4163	24.7877	19.1599	29.0279	23.85	23.1465	32.437	29.0888	29.0752	30.5146	37.6067	18.487	24.6602	28.8299	11.2837	26.3528	24.0091
BAC45517	blr0252	206.156	197.364	223.871	250.486	300.23	195.419	223.43	212.466	200.674	254.5	266.767	178.691	195.973	202.409	307.932	292.94	201.001	158.988	173.27	169.52	209.877	165.052	204.077
BAC45518	blr0253	1110.9	1012.7	1028.54	1227.32	1252.24	1260.67	1040.07	1012.75	1233.29	1134.79	1266.7	931.416	1024.47	981.746	1244.95	1299.92	1218.98	912.024	841.691	861.439	1015.54	1036.08	1021.72
BAC45519	bll0254	218.857	204.913	223.871	293.629	295.098	275.496	209.771	241.68	323.701	253.15	236.734	191.653	252.062	161.2	276.214	238.014	294.37	175.01	177.164	194.89	301.275	190.018	237.423
BAC45520	bsl0255	128.969	99.2211	122.495	146.17	115.473	97.7093	132.692	100.921	118.993	110.036	129.85	102.77	110.151	113.931	107.049	192.242	143.943	73.9479	78.5232	87.643	129.763	61.0276	68.6927
BAC45521	bll0256	128.969	144.518	176.351	146.814	151.398	130.769	146.352	146.955	96.8077	172.817	205.817	134.25	137.857	141.808	99.1199	154.099	134.865	152.826	144.067	168.367	136.533	170.6	225.419
BAC45522	blr0257	1503.67	1507.73	1456.22	1713.48	1639.72	1528.09	1516.2	1350.93	1369.43	1583.71	1593.53	1337.87	1388.03	1357.48	1577.99	1519.63	1632.65	1467.87	1464.69	1544.13	1570.69	1660.23	1531.25
BAC45523	blr0258	757.207	766.807	768.764	980.051	892.991	892.608	738.588	752.482	985.22	1018.68	830.334	774.945	805.518	751.46	1059.92	1078.69	941.465	973.647	976.024	992.903	1202.84	1180.33	1340.51
BAC45524	blr0259	239.375	223.248	211.199	274.955	336.155	264.476	210.746	239.909	367.063	317.282	244.684	183.32	204.758	198.773	273.571	224.283	272.325	256.353	213.505	235.252	256.141	277.398	268.768
BAC45525	blr0260	38.1046	34.5117	32.7358	47.0064	51.3213	41.8754	38.0514	46.0342	45.3786	40.504	44.1667	17.5913	33.7885	33.9369	34.3616	24.4117	42.7939	35.7415	31.7987	39.2087	38.3647	69.3495	66.025
BAC45526	blr0261	159.258	166.088	154.175	180.942	183.474	185.868	160.011	153.152	235.969	161.341	181.967	150.915	168.267	178.169	173.129	147.996	153.02	245.26	232.974	238.712	267.424	288.494	234.755
BAC45527	blr0262	79.1403	62.5524	69.6957	59.2409	59.0195	66.1191	64.3947	53.1164	72.6058	56.7057	59.1834	89.8085	77.0378	81.2062	103.085	67.1322	125.788	98.5972	109.024	107.247	99.2968	95.7023	85.3656
BAC45528	bll0263	11.7245	18.3343	14.7839	14.1663	14.1134	7.34656	21.4649	9.73801	15.1262	13.5013	28.2667	12.0362	9.46079	24.2407	7.92959	24.4117	19.4518	9.85972	14.9259	13.8384	10.1554	18.0309	8.00303
BAC45529	mdcF	15.6327	26.9623	25.3439	26.4008	33.3589	30.1209	19.5135	29.214	31.2608	20.252	27.3834	6.48102	22.3004	25.4527	9.25119	19.8345	22.0453	19.7194	25.9581	21.9108	10.1554	33.2878	24.676
BAC45530	mdcB	17.5867	16.1774	10.56	30.2644	16.6794	15.4278	12.6838	12.3938	13.1094	24.3024	22.9667	20.3689	11.4881	12.1203	26.432	22.886	9.07748	24.6493	16.8728	13.8384	22.5674	12.4829	35.3467
BAC45531	mdcG	7.81633	7.54943	6.33597	3.86354	7.6982	14.6931	3.90271	5.31164	4.03365	9.45094	8.83334	7.40688	7.43347	13.3324	5.28639	0	2.59357	8.62725	6.48952	6.91919	31.5944	13.8699	10.6707
BAC45532	mdcE	14.6556	11.8634	12.6719	5.15138	29.5098	20.5704	14.6352	13.2791	24.2019	18.2268	7.95001	12.0362	14.1912	18.1805	2.6432	0	19.4518	17.2545	11.6811	8.07238	34.9795	4.16097	12.6715
BAC45533	mdcD	11.7245	14.0204	14.7839	5.79531	23.0946	22.7743	11.7081	11.5086	7.0589	14.8515	20.3167	11.1103	14.1912	6.06016	10.5728	16.783	3.89035	14.7896	9.73428	9.22558	11.2837	5.54796	12.0045
BAC45534	mdcC	8.79337	6.47094	12.6719	26.4008	19.2455	10.2852	11.7081	10.6233	9.07572	8.10081	2.65	9.2586	10.1366	10.9083	0	7.62866	0	9.85972	12.3301	6.91919	5.64186	12.4829	10.6707
BAC45535	mdcA	43.9668	38.8257	51.7438	45.0746	53.8874	33.7942	47.8082	43.3784	63.5301	51.3051	58.3001	49.0706	48.6555	52.1174	70.0447	57.9778	70.0263	36.9739	49.3204	42.6683	42.8782	56.8666	46.6843
BAC45536	bll0271	11.7245	14.0204	9.50396	10.3028	24.3776	12.4892	14.6352	15.9349	25.2103	19.577	5.30001	12.962	8.78502	3.6361	17.1808	21.3602	19.4518	12.3246	14.2769	10.3788	24.8242	11.0959	11.3376
BAC45537	bll0272	21.4949	17.2558	15.8399	17.3859	16.6794	27.9169	16.5865	15.9349	15.1262	19.577	22.9667	12.0362	25.0035	25.4527	0	25.9374	23.3421	24.6493	11.0322	20.7576	31.5944	19.4179	16.0061
BAC45538	bsl0273	5.86224	5.39245	6.33597	3.86354	0	7.34656	1.95135	5.31164	9.07572	2.70027	0.883334	1.85172	6.08193	7.2722	1.3216	6.10293	2.59357	6.16232	7.13847	4.61279	3.38512	9.70893	5.33535
BAC45539	blr0274	9.77041	11.8634	11.6159	13.5224	5.13213	13.2238	10.7325	10.6233	2.01683	4.0504	19.4334	12.962	12.1639	12.1203	1.3216	4.57719	19.4518	48.0661	51.2672	56.5067	39.493	33.2878	24.676
BAC45540	bll0275	23.449	19.4128	33.7918	18.6738	35.9249	25.713	37.0757	16.8202	34.2861	35.7786	37.9834	34.2568	39.1947	31.5128	83.2607	36.6176	38.9035	59.1583	75.2785	62.2727	76.7293	69.3495	86.6995
BAC45541	blr0276	60.5765	39.9041	54.9117	56.0213	50.0383	49.222	39.0271	47.8048	47.3954	58.0558	70.6667	58.3292	54.7374	66.6618	54.1855	41.1948	55.7617	183.637	179.76	161.448	145.56	188.631	161.394
BAC45542	blr0277	206.156	175.794	179.519	181.586	165.511	169.706	181.476	177.94	137.144	153.915	169.6	170.358	174.349	181.805	171.808	189.191	158.208	321.673	349.136	341.346	446.835	282.946	382.145
BAC45543	blr0278	51.7832	42.0611	46.4638	61.1727	43.6231	32.3249	38.0514	48.69	37.3113	47.2547	45.05	43.5154	54.0616	37.573	46.2559	65.6065	46.6842	33.2765	34.3945	36.9023	6.77023	36.0617	35.3467
BAC45544	blr0279	213.972	209.227	196.415	248.554	202.719	204.969	239.041	219.548	196.641	239.649	255.284	184.246	187.864	195.137	142.733	204.448	215.266	139.268	144.716	139.537	127.506	148.408	146.722
BAC45545	fdhF	82.0714	90.5932	83.4236	113.33	103.926	89.6281	118.057	107.118	102.858	91.1341	102.467	98.1412	90.5532	93.3265	99.1199	141.893	120.601	88.7374	100.588	115.32	68.8307	116.507	126.715
BAC45546	blr0281	53.7372	47.4536	53.8558	50.8699	43.6231	41.1408	48.7839	61.0839	38.3197	53.3303	29.15	52.774	49.3312	73.934	60.7935	32.0404	50.5746	39.4389	64.2463	59.9663	37.2363	56.8666	27.3437
BAC45547	bll0282	115.291	102.457	104.544	49.5821	61.5856	94.036	86.8353	109.774	97.8161	75.6075	85.6834	137.027	121.639	117.567	85.9039	79.338	128.382	98.5972	111.62	99.175	85.7563	137.312	82.698
BAC45548	bll0283	80.1173	73.3373	74.9757	57.9531	57.7365	74.2003	67.3217	73.4777	57.4796	93.8344	73.3167	61.1068	57.4405	63.0257	68.7231	90.0182	66.136	70.2505	88.2575	78.4174	63.1889	109.572	77.3626
BAC45549	mqo	45.9209	66.8664	59.1357	52.8017	79.548	77.8736	59.5163	65.5102	64.5385	60.7561	80.3834	67.5878	70.2801	50.9054	71.3663	50.3491	33.7164	101.062	92.1512	106.094	126.378	124.829	97.3702
BAC45550	bll0285	19.5408	19.4128	17.9519	18.0298	15.3964	30.8556	20.4892	18.5907	30.2524	20.9271	7.06667	16.6655	13.5154	15.7564	10.5728	27.4632	12.9678	20.9519	33.0966	29.9831	21.4391	8.32194	30.0114
BAC45551	fumC	46.898	58.2385	40.1278	35.4158	35.9249	30.8556	45.8568	45.1489	42.3534	29.703	31.8	45.3672	39.8705	46.0572	38.3264	25.9374	73.9167	49.2986	46.7246	47.2811	50.7768	42.9967	53.3535
BAC45552	bll0287	16.6097	15.0989	14.7839	14.8102	35.9249	19.8357	17.5622	22.1318	24.2019	21.6022	26.5	13.8879	16.2185	16.9685	13.216	24.4117	9.07748	8.62725	7.78743	8.07238	16.9256	18.0309	15.3391
BAC45553	bll0288	22.4719	15.0989	15.8399	28.9765	34.6419	37.4675	9.75677	15.0496	29.244	26.3276	22.0834	23.1465	25.6793	23.0286	18.5024	10.6801	22.0453	8.62725	29.2028	20.7576	29.3377	27.7398	22.6752
BAC45554	bll0289	31.2653	20.4913	13.7279	18.0298	16.6794	24.2437	20.4892	20.3613	22.1851	23.6274	25.6167	18.5172	25.6793	25.4527	33.04	36.6176	27.2325	17.2545	19.4686	17.298	48.52	16.6439	22.6752
BAC45555	bll0290	104.543	89.5147	97.1516	77.9147	103.926	77.1389	92.6893	94.7243	67.5637	74.9325	48.5834	105.548	108.123	119.991	121.587	45.7719	94.6652	129.409	132.386	140.69	115.094	126.216	128.715
BAC45556	bll0291	42.0128	23.7268	19.0079	32.8401	38.491	28.6516	24.3919	23.9024	10.0841	32.4032	30.9167	22.2206	28.3824	21.8166	26.432	21.3602	32.4196	22.1844	22.0644	28.8299	27.0809	37.4487	22.0083
BAC45557	bll0292	47.875	31.2762	38.0158	39.9232	38.491	39.6714	41.9541	38.952	37.3113	44.5544	51.2334	34.2568	35.1401	43.6332	33.04	25.9374	31.1228	36.9739	35.6924	43.8215	32.7228	51.3186	38.6813
BAC45558	blr0293	67.4158	53.9245	54.9117	61.8166	51.3213	75.6696	64.3947	69.0513	60.5048	61.4311	75.9667	54.6258	60.8193	48.4813	68.7231	22.886	47.981	75.1803	70.7358	84.1834	125.249	74.8975	79.3634
BAC45559	blr0294	1121.64	1051.53	1166.87	1231.18	1156.01	917.586	1077.15	1033.11	909.589	1059.18	1328.53	865.679	952.836	962.354	886.793	797.958	1001.12	982.274	893.607	923.711	783.09	782.262	806.305
BAC45560	bll0295	557.89	546.795	554.397	602.712	705.668	440.794	554.185	573.657	445.719	563.681	531.767	506.446	514.261	530.87	522.031	448.565	545.946	554.609	489.31	523.552	675.895	635.241	540.871
BAC45561	bsl0296	28.3342	28.0407	21.1199	25.7569	28.2267	52.8953	29.2703	24.7877	49.4123	48.6048	36.2167	19.4431	20.2731	24.2407	14.5376	7.62866	57.0585	30.8116	36.3413	31.1363	31.5944	30.5138	57.355
BAC45562	blr0297	145.579	159.617	159.455	113.33	136.001	144.727	127.814	131.906	126.052	115.437	118.367	137.953	135.154	130.9	138.768	103.75	159.504	157.755	168.728	208.729	170.384	167.826	163.395
BAC45563	blr0298	57.6454	61.474	58.0797	61.8166	74.4159	66.1191	52.6866	54.887	62.5216	47.2547	63.6001	46.293	52.0343	47.2693	67.4015	86.9667	50.5746	62.8557	55.8099	64.5791	73.3442	62.4145	67.3588
BAC45564	blr0299	927.212	917.795	909.212	1199.63	1175.26	995.459	880.061	917.143	1148.58	1183.39	1113	839.755	885.259	884.784	1136.57	1127.52	1333.09	2456.3	2541.3	2554.33	3033.07	3173.43	3119.18
BAC45565	ragD	58.6224	66.8664	65.4717	78.5586	88.5293	88.8934	59.5163	59.3133	106.892	82.3582	61.8334	53.6999	57.4405	60.6016	70.0447	45.7719	79.1038	80.1102	84.3638	111.86	101.554	133.151	148.056
BAC45566	ragC	174.89	153.146	142.559	207.987	168.077	160.155	168.792	152.267	184.54	179.568	232.317	148.138	158.13	153.928	141.411	225.808	151.724	156.523	142.121	182.205	177.154	238.562	170.064
BAC45567	rpoH3	71.324	73.3373	57.0237	45.7185	60.3025	47.7527	42.9298	60.1986	35.2945	49.955	55.6501	49.9965	49.3312	71.5099	54.1855	27.4632	36.3099	43.1363	54.512	57.6599	33.8512	54.0926	60.6896
BAC45568	ragB	34.1964	32.3547	31.6799	37.3475	32.0758	25.713	15.6108	31.8698	32.2692	24.3024	35.3334	32.4051	29.7339	18.1805	29.0752	51.8749	37.6067	24.6493	41.5329	53.0471	31.5944	55.4796	50.0189
BAC45569	ragA	32.2423	26.9623	21.1199	32.8401	32.0758	30.8556	25.3676	30.9846	47.3954	30.378	37.1	32.4051	31.0854	21.8166	35.6832	70.1837	22.0453	25.8818	42.8308	40.3619	25.9526	36.0617	48.6851
BAC45570	blr0305	17.5867	19.4128	15.8399	26.4008	20.5285	14.6931	25.3676	25.6729	19.1599	22.2772	31.8	15.7396	30.4097	36.361	18.5024	62.555	36.3099	82.5751	78.5232	81.877	69.9591	92.9283	70.0265
BAC45571	blr0306	53.7372	65.7879	72.8637	56.6652	68.0007	57.3032	67.3217	47.8048	49.4123	47.9298	61.8334	55.5516	62.8466	53.3294	51.5423	73.2351	76.5102	89.9699	79.8211	89.9494	98.1684	108.185	108.708
BAC45572	bll0307	347.827	354.823	302.015	362.529	354.117	328.391	353.195	363.847	342.861	404.365	455.8	295.349	285.851	288.464	318.505	326.507	302.151	247.725	252.442	265.235	289.992	260.754	312.118
BAC45573	blr0308	798.242	850.929	786.716	740.511	745.442	891.138	866.402	844.551	947.909	752.7	780.867	761.983	696.719	790.245	611.9	697.259	644.501	778.918	783.934	712.676	888.029	690.721	794.301
BAC45574	blr0309	194.431	231.875	223.871	216.358	177.059	254.926	211.722	205.383	245.045	193.744	215.534	212.948	197.325	180.593	177.094	257.849	164.691	175.01	182.356	197.197	147.817	278.785	247.427
BAC45575	blr0310	100.635	101.378	86.5916	80.4904	84.6802	80.8122	116.106	100.921	105.883	108.011	87.4501	97.2153	87.8502	116.355	63.4367	36.6176	64.8392	80.1102	77.8743	104.941	85.7563	83.2194	80.0303
BAC45576	blr0311	109.429	128.34	95.0396	90.7931	123.171	80.0776	114.154	121.282	76.6394	118.137	98.0501	85.1792	109.475	103.023	76.6527	80.8638	107.633	105.992	97.3428	95.7154	69.9591	119.281	94.7025
BAC45577	blr0312	315.584	312.762	298.847	289.121	289.965	235.825	310.265	355.88	248.07	284.878	295.034	299.979	312.882	324.825	297.36	294.466	265.841	290.862	277.752	314.823	223.418	238.562	286.108
BAC45578	bll0313	558.867	613.661	556.509	566.008	555.553	670.741	532.72	576.313	756.31	633.213	568.867	654.583	575.081	755.096	469.167	628.601	661.36	659.369	689.187	716.136	709.746	780.875	723.607
BAC45579	nosR	401.564	561.893	779.324	532.524	567.1	211.581	280.019	357.65	202.691	252.475	273.834	215.725	301.394	264.223	281.5	294.466	348.835	301.954	316.04	315.976	344.154	338.426	370.14
BAC45580	nosZ	875.429	814.26	857.468	1075.35	939.18	1032.93	826.399	768.417	1149.59	982.223	875.384	818.461	882.556	853.271	955.516	1068.01	1090.59	1525.79	1571.11	1673.29	2163.09	1941.79	1808.02
BAC45581	nosD	313.63	332.175	379.102	404.384	365.664	300.474	305.387	323.125	420.508	361.836	348.034	276.832	333.831	344.217	274.893	465.348	354.022	512.705	551.609	544.309	523.565	558.957	542.205
BAC45582	nosF	88.9107	75.4943	81.3116	101.096	84.6802	91.8321	75.1272	89.4126	84.7067	86.4086	117.483	85.1792	101.366	82.4182	107.049	93.0696	151.724	140.501	129.141	141.843	135.405	167.826	167.397
BAC45583	nosY	94.773	98.1426	100.32	92.7249	121.888	107.994	75.1272	92.9537	67.5637	106.661	91.8668	78.6981	83.1198	86.0543	132.16	117.481	72.6199	118.317	116.811	146.456	111.709	152.569	144.055
BAC45584	nosL	78.1633	78.7298	92.9276	108.179	89.8123	110.198	81.9569	72.5924	89.7488	88.4338	103.35	68.5137	107.447	92.1145	76.6527	112.904	89.4781	96.1322	145.365	86.4898	150.074	133.151	124.047
BAC45585	nosX	905.717	863.871	880.7	1154.55	973.822	894.077	943.48	824.19	995.304	1038.25	1008.77	879.567	919.048	991.443	827.321	1074.12	1025.76	735.781	757.976	764.57	796.631	782.262	774.96
EBG00000038908	trnS-GGA	161.212	271.78	343.198	148.746	170.643	74.935	364.903	192.104	79.6647	89.1089	147.517	294.424	292.609	270.283	379.299	167.83	287.886	240.331	196.633	215.648	113.966	173.374	120.045
BAC45586	blr0321	120.176	140.204	122.495	159.049	166.794	129.3	144.4	165.546	193.615	201.845	166.95	142.582	157.455	167.261	114.979	176.985	163.395	230.471	214.803	231.793	258.397	217.757	285.441
BAC45587	otsA	516.855	470.222	604.029	676.119	677.441	740.534	586.382	554.181	854.126	850.585	684.584	449.968	481.824	492.085	820.713	831.524	658.766	1280.53	1431.59	1462.25	1708.36	1875.21	1931.4
BAC45588	otsB	180.753	170.401	200.639	220.866	238.644	187.337	186.354	185.022	230.927	232.898	192.567	162.026	177.052	189.077	225.993	111.378	173.769	293.327	262.177	288.299	379.133	310.686	374.142
BAC45589	bll0324	148.51	119.712	130.943	177.723	139.851	135.911	169.768	146.07	156.304	167.417	136.917	137.953	137.857	156.352	108.371	119.007	206.189	236.633	196.633	190.278	152.33	231.627	238.757
BAC45590	blr0325	1116.76	1009.47	878.588	754.678	946.878	1010.15	837.131	1032.23	1026.57	980.873	1082.97	935.119	964.324	958.718	839.215	889.502	925.903	422.735	452.969	458.973	534.849	561.731	376.142
BAC45591	bll0326	15572.1	15138.8	14934.9	16868.2	16788.5	19779.9	15754.3	15567.5	19284.9	17791.4	17884.9	14898	14055.3	14489.9	18733.7	18029.6	16762.2	8704.9	9209.28	8448.33	11176.5	11230.5	11260.9
BAC45592	bll0327	4412.32	4360.34	4087.76	3699.34	3804.19	4261.74	4567.15	4374.14	4228.28	4140.86	4423.74	3868.24	3707.95	3554.89	3877.57	3680.06	3586.9	2241.85	2137.65	2120.73	2286.08	2237.21	2138.14
BAC45593	blr0328	1012.21	900.539	937.724	891.189	767.254	675.149	986.41	997.703	858.16	772.952	738.467	994.374	983.246	997.503	859.039	601.138	816.974	802.334	720.986	788.787	621.733	576.988	518.863
BAC45594	blr0329	340.01	352.666	382.27	417.262	411.854	304.882	374.66	341.716	292.44	328.758	359.517	291.646	295.312	303.008	257.712	213.602	258.06	251.423	218.697	260.623	239.215	262.141	285.441
BAC45595	bll0330	542.258	889.755	1257.69	580.174	722.347	272.558	284.898	453.26	329.751	349.685	344.5	123.139	143.263	150.292	240.531	201.397	251.576	136.804	147.961	126.852	176.026	126.216	150.724
BAC45596	bll0331	390.816	486.399	453.022	869.94	899.406	917.586	423.444	358.536	923.707	1025.43	836.517	324.977	323.018	339.369	677.98	884.924	678.218	287.164	276.454	288.299	434.423	324.556	377.476
BAC45597	bll0332	1172.45	1204.67	1124.63	1931.77	2315.87	2115.08	805.91	787.893	1948.26	2403.24	2403.55	549.035	492.637	631.469	1819.84	2337.42	1537.99	214.449	253.091	219.108	266.296	227.466	328.124
BAC45598	bll0333	4033.22	4033.55	4049.74	7334.93	7607.1	6617.05	2940.69	2654.94	6665.61	7556.7	8824.51	1639.7	1873.24	1955.01	5866.58	7335.72	5886.1	653.206	661.931	753.038	811.3	846.064	872.33
BAC45599	bll0334	295.066	230.797	265.055	294.917	279.701	274.027	255.627	240.794	374.121	332.808	311.817	203.689	228.41	202.409	280.179	257.849	229.531	228.006	212.856	181.052	179.411	235.788	210.079
BAC45600	blr0335	2535.42	2535.53	2415.06	2163.58	2197.84	1907.9	2228.45	1968.85	2123.72	1884.11	2368.22	1969.3	1833.37	2176.81	1844.95	1966.67	2389.97	2400.84	2454.34	2272.95	1360.82	1626.94	1665.96
BAC45601	blr0336	5269.18	5127.14	4882.92	5447.59	5663.31	5969.08	4513.48	4496.3	5259.89	5198.02	6073.81	4314.51	4193.83	4232.42	5229.57	5837.45	5258.46	5152.93	5379.81	5543.42	5814.5	6201.23	6221.02
BAC45602	blr0337	1550.56	1624.21	1556.54	1672.27	1821.91	2237.03	1343.51	1419.09	2117.67	1954.32	2012.24	1414.71	1339.38	1289.6	1687.68	1981.93	1762.33	1932.5	1900.78	1907.39	2248.85	2457.75	2609.65
BAC45603	AMACR	743.528	740.923	768.764	940.127	859.632	958.727	801.031	757.794	983.203	903.915	853.301	691.618	710.235	705.403	802.21	787.278	857.174	803.567	748.242	710.37	917.367	911.252	891.004
BAC45604	bll0339	305.814	324.626	372.766	270.448	286.116	319.576	422.468	444.407	445.719	415.166	389.55	337.013	320.315	264.223	300.003	323.455	370.88	603.908	591.844	551.228	633.017	586.697	587.556
BAC45605	blr0340	212.995	217.855	213.311	314.234	340.004	296.067	226.357	193.875	416.475	351.71	339.2	189.801	200.704	189.077	260.355	299.043	357.912	213.216	187.547	192.584	333.998	294.042	290.777
BAC45606	blr0341	138.74	145.596	122.495	171.283	174.492	234.355	150.254	146.07	155.296	255.175	190.8	118.51	143.263	126.051	161.235	193.768	145.24	129.409	151.206	144.15	196.337	202.501	182.736
BAC45607	fah	667.319	709.647	728.637	747.594	809.594	875.71	681.998	676.349	844.042	764.851	728.751	749.021	766.324	744.188	918.511	898.656	867.548	857.795	835.201	851.06	1075.34	925.122	902.341
BAC45608	bll0343	1124.57	1161.53	1133.08	1282.05	1352.32	1864.56	1140.57	1136.69	1548.92	1564.81	1344.43	1136.03	1182.6	1165.98	1374.46	1446.39	1454.99	1438.29	1413.42	1498	1865.2	1950.11	1914.06
BAC45609	bll0344	860.773	793.769	834.236	862.857	919.935	1118.15	830.301	820.649	1271.61	919.442	848.001	902.714	889.314	899.328	870.933	843.73	907.748	1037.74	1031.83	1039.03	1161.1	1112.37	1320.5
BAC45610	bsl0345	157.304	140.204	156.287	135.224	111.624	196.153	135.619	166.431	183.531	129.613	170.483	182.394	156.103	162.412	155.949	151.047	234.718	203.357	207.016	186.818	170.384	147.021	156.726
BAC45611	bll0346	618.467	657.879	642.045	756.609	653.064	880.853	690.78	638.282	935.808	894.464	726.101	734.207	771.054	716.311	659.478	689.631	842.909	834.378	834.553	832.609	824.84	937.605	927.684
BAC45612	blr0347	167.074	197.364	195.359	185.45	212.983	204.969	187.33	202.728	266.221	199.145	242.034	185.172	189.216	189.077	215.421	196.819	197.111	197.194	165.483	217.954	227.931	187.244	170.731
BAC45613	bsl0348	90.8648	79.8083	77.0876	94.0127	62.8686	81.5469	89.7623	94.7243	87.732	76.2826	135.15	62.0326	75.0105	65.4498	70.0447	76.2866	75.2134	41.9038	51.2672	51.8939	41.7498	37.4487	39.3482
BAC45614	blr0349	79.1403	58.2385	73.9197	77.9147	88.5293	68.323	79.0299	79.6746	41.345	83.7083	94.5168	70.3654	66.2255	87.2663	99.1199	42.7205	57.0585	66.5531	47.3735	43.8215	45.1349	40.2227	29.3444
BAC45615	bsr0350	174.89	188.736	213.311	211.207	233.512	172.644	210.746	213.351	177.481	195.094	260.584	138.879	188.54	161.2	175.773	132.739	220.453	156.523	161.589	175.286	170.384	145.634	176.067
BAC45616	bll0351	638.985	694.548	744.477	669.68	691.555	621.519	712.244	711.76	562.695	628.488	660.734	650.88	651.443	732.068	481.062	743.031	610.785	759.198	769.008	780.715	853.05	962.571	794.301
BAC45617	blr0352	2548.12	2667.11	2594.58	2323.27	2417.23	2879.12	2447.97	2520.37	2904.23	2704.32	2594.35	3118.3	2878.78	2747.68	3469.2	2976.7	3107.09	3500.2	3522.51	3457.29	3576.94	3696.33	3228.55
BAC45618	blr0353	906.694	931.816	1011.64	1097.89	1093.14	1273.16	925.918	914.488	1189.93	1089.56	1121.83	1125.85	1042.04	1059.32	1268.73	1211.43	1241.02	1210.28	1205.75	1224.7	1495.09	1452.18	1455.22
BAC45619	blr0354	1210.55	1227.32	1146.81	1285.91	1227.86	1800.64	1225.45	1257.97	1924.05	1374.44	1481.35	1614.7	1374.52	1404.75	1683.72	1739.33	1557.44	2015.08	2044.2	1786.3	2181.14	2398.11	2302.2
BAC45620	blr0355	1122.62	1190.65	1236.57	1212.51	1188.09	1456.09	1305.46	1305.78	1578.17	1437.89	1380.65	1297.13	1384.65	1213.24	1453.76	1516.58	1479.63	1567.69	1522.44	1578.73	1613.57	1690.74	1750.66
BAC45621	blr0356	4337.08	4453.09	4312.68	4640.11	4581.71	5256.47	4521.29	4505.16	5038.03	4992.8	4682.55	4615.41	4797.97	4363.32	5344.54	5520.1	4945.93	5146.77	5137.75	5283.95	5919.44	5588.18	5914.24
BAC45622	bll0357	591.11	605.033	625.149	772.707	777.518	715.555	615.652	652.447	771.436	822.907	714.617	597.18	598.057	648.437	778.422	717.094	798.819	619.93	574.323	625.033	778.577	679.625	792.3
BAC45623	blr0358	1000.49	919.952	1039.1	1162.92	1182.96	1189.41	972.75	1047.28	1142.53	1202.29	1232.25	1021.22	1056.23	1016.9	1016.31	1248.05	1189.15	1291.62	1177.85	1221.24	1502.99	1453.57	1593.27
BAC45624	blr0359	1768.44	1670.58	1792.02	2005.82	2160.63	1717.63	1780.61	1702.38	1620.52	2013.05	1875.32	1469.34	1736.05	1675.03	2167.42	2082.62	1917.94	1589.88	1547.75	1511.84	1738.82	1656.07	1676.63
BAC45625	blr0360	50.8061	55.003	68.6397	41.855	82.1141	33.0595	57.565	58.428	55.4627	58.7309	52.1167	55.5516	58.792	60.6016	51.5423	70.1837	67.4327	60.3908	77.8743	64.5791	92.5265	95.7023	93.3687
BAC45626	bll0361	177.821	171.48	201.695	193.821	177.059	207.908	205.868	205.383	231.935	232.898	196.984	207.393	194.622	198.773	281.5	242.591	156.911	375.902	438.043	427.836	537.105	429.967	386.813
BAC45627	bll0362	837.324	836.909	787.772	788.162	848.085	1034.4	800.055	779.041	1280.69	995.049	694.301	979.56	895.396	877.512	1041.42	874.244	1065.96	1363.11	1285.57	1200.48	1509.76	1213.62	1344.51
BAC45628	bll0363	165.12	152.067	139.391	177.723	162.945	124.157	169.768	163.776	132.102	137.039	125.433	132.398	162.185	141.808	148.019	79.338	185.44	93.6673	88.2575	106.094	135.405	97.0893	75.3618
BAC45629	blr0364	2090.87	1948.83	1968.37	1547.99	1610.21	1510.45	2120.15	2101.64	1475.31	1548.6	1702.18	2041.52	1988.79	2001.07	1436.58	1844.61	1502.97	909.559	837.797	841.834	839.509	814.163	840.318
BAC45630	rps21	2242.31	2069.62	2141.56	2936.93	2802.14	1466.37	2046	1853.76	1443.04	1931.37	2638.52	1507.3	1873.91	2261.65	2043.19	2042.95	2610.42	902.164	915.672	1085.16	1218.64	1323.19	1061.74
BAC45631	blr0366	2658.53	2529.06	2732.92	3470.74	3511.66	1909.37	2439.19	2392.01	1501.53	2299.28	3477.69	2033.19	2676.05	2404.67	2602.23	2847.02	3082.45	1819.12	1790.46	1983.5	1953.21	1923.75	2023.43
BAC45632	blr0367	1920.86	1754.7	1835.32	1917.6	2057.98	1500.9	1762.07	1726.28	1365.39	1638.39	2091.74	1554.52	1786.74	1853.2	1698.25	1681.36	2013.9	1474.03	1587.99	1695.2	1723.02	1937.62	2005.43
BAC45633	blr0368	331.217	284.721	303.071	248.554	263.022	261.538	314.168	290.37	229.918	274.752	294.15	259.241	283.824	311.492	182.381	268.529	313.822	282.234	270.613	345.959	273.066	298.203	282.774
BAC45634	blr0369	7423.56	7935.53	8099.48	6612.44	7793.14	1562.61	5800.4	6867.95	1767.75	1895.59	2502.49	1484.15	2439.53	3191.28	1474.9	1542.51	1736.39	1273.14	1273.89	1282.36	1325.84	1334.28	1465.89
BAC45635	bll0370	9661.96	9426.01	9330.77	9933.8	10188.6	10848.7	10032.9	9848.67	11656.3	11486.3	11663.5	9325.27	9437.13	9212.66	10941.5	11197.3	10487.1	9074.64	9471.46	9948.64	11244.2	10829.6	11051.5
BAC45636	blr0371	1335.61	1374	1453.05	1348.37	1366.43	1428.17	1365.95	1438.57	1429.93	1248.87	1398.32	1605.44	1571.17	1593.82	1616.32	1569.98	1649.51	1408.71	1311.53	1379.22	1410.47	1228.87	1329.84
BAC45637	blr0372	929.166	942.601	843.74	709.603	896.84	656.048	864.45	939.275	925.724	743.924	788.817	1050.85	1051.5	1050.83	1189.44	1200.75	1195.63	2112.44	2181.78	2103.43	1744.46	1783.67	1865.37
BAC45638	blr0373	6096.73	6188.38	5994.88	6385.78	6602.49	7337.75	5393.54	5324.03	7069.99	5455.89	5592.39	6856	6745.54	6986.16	7719.46	8422.04	8742.91	10249.2	9871.86	9287.85	10720.7	10729.8	11473.7
BAC45639	bll0374	808.99	836.909	904.988	935.62	950.727	884.526	727.855	782.582	915.64	909.316	873.618	841.607	933.915	814.486	926.441	1083.27	975.181	836.843	896.203	934.09	987.326	944.54	1074.41
BAC45640	bll0375	776.747	752.786	745.533	772.707	674.875	781.674	743.466	726.81	881.353	741.224	825.034	847.162	884.583	826.606	935.692	849.833	968.697	968.717	999.386	976.758	1077.6	1165.07	1016.38
BAC45641	ptrB	2713.24	3041.34	2859.63	2582.13	2623.8	3351.5	2652.87	2822.25	3413.48	2861.61	3082.84	3846.95	3638.35	3647.01	3919.86	4355.96	4311.8	5340.27	5393.44	5293.18	5870.92	5909.96	5997.6
BAC45642	bll0377	916.464	1194.97	948.284	875.091	1103.41	1139.45	949.334	968.489	1173.79	1122.64	1110.35	995.3	1018.39	963.566	1193.4	1267.88	1154.14	1141.26	1174.6	1197.02	1141.91	1356.48	1379.86
BAC45643	ilvD	1678.56	2172.08	1613.56	1558.94	1603.79	2259.07	1511.32	1489.92	1867.58	1772.73	1641.23	1584.15	1575.9	1512.62	1737.9	1898.01	1678.04	1673.69	1687.92	1612.17	1846.02	1927.92	1812.69
BAC45644	bll0379	258.916	435.71	250.271	220.222	221.965	240.233	269.287	259.385	236.977	229.523	235.85	224.058	212.868	221.802	203.526	222.757	172.472	191.032	168.079	183.358	165.871	188.631	246.093
BAC45645	bll0380	288.227	468.065	292.511	278.819	255.324	254.926	290.752	293.026	267.23	223.447	268.534	249.056	298.015	301.796	241.853	155.625	175.066	216.914	251.145	229.486	185.053	180.309	180.068
BAC45646	bll0381	610.65	1131.34	548.061	519.002	544.006	578.909	612.725	604.642	562.695	575.832	699.601	591.625	585.217	544.203	561.679	572.149	580.959	516.403	561.344	508.56	510.024	576.988	523.531
BAC45647	blr0382	279.434	334.332	271.391	330.976	307.928	292.393	280.995	250.532	306.558	373.312	328.6	240.724	244.629	241.194	268.285	267.003	285.292	199.659	194.037	179.899	245.985	169.213	214.081
BAC45648	mcpK	1157.79	1144.28	1212.28	1201.56	1224.01	1004.28	1253.75	1200.43	1181.86	1269.8	1372.7	943.452	953.512	843.575	1152.43	1008.51	1123.01	847.936	879.33	818.77	856.435	861.321	873.664
BAC45649	blr0384	183.684	174.715	163.679	184.806	225.814	220.397	205.868	189.449	277.314	220.072	149.283	223.132	229.086	221.802	253.747	398.216	272.325	293.327	297.869	341.346	346.41	332.878	377.476
BAC45650	blr0385	1868.1	1832.36	1874.39	1965.9	1964.32	2143.73	1786.47	1821.89	1994.64	2131.86	1817.9	1820.24	1851.61	1725.93	2052.44	2166.54	2022.98	1846.23	2035.11	2083.83	2058.15	2159.54	2255.52
BAC45651	bll0386	6971.19	7019.89	6923.1	7867.45	7862.42	7764.58	7115.62	7029.07	9481.1	8416.06	7011.02	6835.63	6319.81	6515.89	7530.47	7318.93	7679.55	7476.13	7142.37	6555.93	7827.52	8215.14	7873.65
BAC45652	bll0387	972.156	1052.61	935.612	1097.24	1123.94	1259.2	864.45	1049.05	1206.06	1217.82	1165.12	974.931	892.693	860.543	1118.07	1016.14	973.884	645.811	632.079	620.42	689.436	737.879	766.957
BAC45653	bll0388	502.199	526.303	485.758	594.985	609.441	668.537	510.279	499.294	795.638	621.737	648.367	452.746	418.978	419.363	647.583	479.08	615.972	287.164	282.943	295.219	373.491	403.614	373.475
BAC45654	bll0389	549.097	537.088	629.373	640.703	695.404	747.146	624.434	551.525	906.564	819.532	601.551	458.301	480.473	454.512	695.161	770.494	666.547	358.647	334.859	306.751	329.485	285.72	355.468
BAC45655	cheR1	2192.48	2108.45	2120.44	2076.65	2077.23	2754.96	2050.87	2088.36	3046.42	2318.18	2272.82	1881.35	1746.87	1752.6	2049.8	2108.56	2096.9	1206.58	1243.39	1171.65	1335.99	1359.25	1338.51
BAC45656	bll0391	1106.01	1214.38	1146.81	1232.47	1199.64	1453.89	1064.46	1178.3	1796.99	1434.52	1225.18	965.672	873.095	973.262	1266.09	1367.06	1299.38	688.948	661.282	588.131	906.083	736.492	760.955
BAC45657	cheW	1021.01	1132.41	1158.43	1264.66	1399.79	1562.61	1091.78	1111.9	1808.09	1441.27	1476.05	883.271	881.205	866.603	966.089	1154.98	1352.55	555.841	599.632	590.437	797.759	703.204	758.954
BAC45658	bll0393	3424.53	3506.17	3450.99	3326.51	3343.58	3460.23	3466.58	3283.48	3699.87	3315.93	3535.99	2859.98	2794.31	2797.37	3116.33	3587	3282.16	1854.86	1816.42	1722.88	1833.61	1986.17	1774.67
BAC45659	bll0394	471.911	478.85	436.126	488.737	496.534	426.835	389.295	454.145	455.803	388.839	479.65	311.089	359.51	356.338	370.048	332.609	378.661	199.659	207.016	202.963	283.221	208.048	207.412
BAC45660	blr0395	789.449	773.278	790.94	803.616	786.499	757.431	845.912	749.827	892.446	914.716	848.001	722.171	669.013	774.489	627.759	804.061	964.807	484.359	433.5	471.658	598.037	531.217	491.519
BAC45661	blr0396	503.176	455.123	438.238	547.334	468.307	480.465	466.374	439.096	545.552	567.732	556.501	484.225	471.012	489.661	581.503	472.977	557.617	375.902	349.136	374.789	364.464	400.84	403.486
BAC45662	blr0397	118.222	141.282	123.551	141.663	212.983	132.973	154.157	123.053	144.203	177.543	171.367	112.029	116.233	110.295	155.949	100.698	167.285	67.7855	55.1609	42.6683	36.1079	80.4454	48.0182
BAC45663	bsr0398	275.526	255.602	284.063	321.318	386.193	217.458	239.041	254.073	198.657	209.946	253.517	188.876	165.564	203.621	223.35	169.356	247.686	103.527	109.024	126.852	93.6549	97.0893	121.379
BAC45664	bll0399	2423.06	2652.01	2562.9	3103.06	2936.86	1313.57	2318.21	2344.2	1148.58	1703.19	2041.39	1118.44	1508.32	1679.88	1503.98	1763.75	1674.15	908.326	948.119	949.082	1024.56	972.28	1165.77
BAC45665	blr0400	950.661	887.598	967.292	844.827	1007.18	574.501	699.561	772.844	640.343	768.902	805.601	493.484	583.866	529.658	598.684	642.333	788.444	458.477	458.809	426.683	435.552	499.316	465.509
BAC45666	blr0401	74.2551	62.5524	60.1917	63.7484	55.1704	73.4656	58.5406	64.625	53.4459	77.6327	63.6001	63.8844	39.8705	58.1776	42.2912	33.5661	53.1681	126.944	127.844	111.86	88.013	116.507	126.715
BAC45667	blr0402	2407.43	2394.25	2580.85	2397.97	2569.91	2633.01	2533.83	2498.24	2407.08	2763.73	2773.67	2256.32	2360.47	2256.8	3085.93	2778.36	2605.24	3413.93	3370.01	3325.82	3443.79	3425.86	3559.35
BAC45668	bll0403	1131.41	1069.86	1152.09	1085.65	1182.96	844.855	1076.17	1063.21	901.522	1042.3	1429.23	842.533	1042.71	1026.59	1147.15	1299.92	1195.63	1149.89	1188.88	1171.65	912.853	1105.43	1176.45
BAC45669	blr0404	490.474	486.399	447.742	453.322	497.817	520.137	469.301	485.13	485.047	545.454	538.834	428.673	447.36	495.721	644.94	546.212	472.029	416.573	369.254	380.555	370.106	371.713	440.833
BAC45670	bll0405	305.814	327.861	296.735	333.552	315.626	405.53	360.025	324.01	373.113	408.416	403.684	312.941	298.015	284.828	296.038	262.426	326.789	299.489	300.465	290.606	352.052	310.686	293.444
BAC45671	bll0406	490.474	524.146	519.55	500.328	690.272	662.66	541.501	544.443	583.871	612.961	640.417	414.785	482.5	541.779	660.799	498.914	470.732	427.665	419.223	454.36	382.518	478.511	484.183
BAC45672	blr0407	85.0025	115.398	107.712	119.126	150.115	91.0974	112.203	87.6421	68.5721	110.036	107.767	126.843	110.826	90.9024	72.6879	144.945	146.537	92.4348	66.1931	73.8046	102.682	69.3495	64.6911
BAC45673	bll0408	38.1046	44.2181	36.9598	40.5671	32.0758	38.9368	34.1487	36.2962	40.3365	37.1287	21.2	58.3292	50.6828	55.7535	37.0048	25.9374	60.9488	19.7194	35.6924	29.9831	42.8782	40.2227	22.0083
BAC45674	bll0409	41.0357	44.2181	54.9117	57.3091	26.9437	52.8953	37.0757	45.1489	48.4039	60.7561	48.5834	38.8861	47.9797	63.0257	64.7583	33.5661	40.2003	61.6232	44.1287	34.5959	31.5944	42.9967	54.6874
BAC45675	blr0410	65.4617	77.6513	59.1357	56.0213	82.1141	98.444	65.3704	57.5428	71.5974	64.8065	68.0167	63.8844	70.2801	56.9655	101.763	68.6579	42.7939	62.8557	60.3526	73.8046	60.9321	77.6714	46.6843
BAC45676	bll0411	45.9209	25.8838	39.0718	30.2644	46.1892	38.9368	34.1487	46.0342	49.4123	50.63	48.5834	27.7758	50.007	41.2091	27.7536	50.3491	54.4649	30.8116	46.7246	43.8215	22.5674	27.7398	47.3512
BAC45677	bll0412	80.1173	98.1426	88.7036	97.2324	119.322	102.117	106.349	108.003	96.8077	105.986	103.35	127.769	91.229	86.0543	85.9039	106.801	72.6199	107.224	96.6939	88.7962	116.222	90.1543	151.391
BAC45678	bll0413	114.314	104.614	111.935	96.5884	127.02	113.872	114.154	103.577	127.06	105.311	113.067	89.8085	110.826	113.931	153.305	119.007	120.601	133.106	102.534	124.545	157.972	115.12	131.383
BAC45679	leuB	46.898	35.5902	54.9117	52.1578	59.0195	42.6101	65.3704	58.428	51.4291	51.3051	59.1834	55.5516	57.4405	50.9054	43.6128	19.8345	80.4006	83.8076	50.6183	66.8855	90.2698	49.9316	59.3558
BAC45680	leuD	13.6786	14.0204	21.1199	25.7569	33.3589	14.6931	15.6108	15.9349	18.1514	27.6778	13.25	20.3689	22.3004	23.0286	26.432	13.7316	12.9678	7.39479	29.2028	24.2171	16.9256	26.3528	22.0083
BAC45681	leuC	181.73	180.108	162.623	200.904	178.342	132.238	178.549	181.481	143.195	171.467	107.767	190.727	203.407	192.713	190.31	147.996	191.924	149.128	127.195	129.158	128.634	127.603	182.736
BAC45682	bll0417	476.796	478.85	488.926	800.396	824.99	726.575	507.352	499.294	759.335	860.036	779.101	428.673	474.391	471.481	786.351	744.557	663.953	394.389	377.041	389.781	552.902	502.09	630.905
EBG00000038943	trnS-CGA	359.551	400.12	367.486	206.699	177.059	124.892	381.49	398.373	156.304	120.162	197.867	328.68	423.708	316.341	284.144	149.522	335.867	256.353	234.272	256.01	261.782	210.822	125.381
BAC45683	blr0418	233.513	235.111	217.535	210.563	257.89	223.336	198.063	203.613	202.691	226.148	228.784	215.725	265.578	267.859	276.214	227.334	236.015	294.559	261.528	256.01	238.087	320.395	309.45
BAC45684	bll0419	271.617	255.602	277.727	321.318	297.664	257.13	288.801	278.861	387.231	304.455	291.5	309.237	295.312	304.22	392.515	295.992	426.642	422.735	442.585	379.402	398.315	421.645	404.153
BAC45685	rplU	20868.6	20288.6	20505.3	24448.5	23518	22252	21419	21843.2	25380.8	24206.6	25571.6	20122.6	20171.7	20465.2	22605.9	25696.4	26944.6	15245.6	14931.1	14242	18162.3	18496.9	17563.3
BAC45686	rpmA	26867.6	27413.1	27708.3	37188.5	35620.8	39135.9	25241.7	28853.7	39312	34815.9	37691	24945.5	26699	27225.9	32676.5	37507.1	38102.1	22321.2	22017	21188.9	31355.2	30465.2	29936.7
BAC45687	blr0422	4720.08	5172.44	5077.22	5716.1	5751.84	6604.56	5567.22	5597.58	7331.17	6835.06	6526.07	5765.33	5676.47	5362.03	6526.05	6322.63	6390.55	3622.21	3834.01	3813.62	4274.27	4320.47	4613.08
BAC45688	bll0423	1282.85	1295.27	1354.84	1158.42	1268.92	1026.32	1355.22	1320.83	1221.19	1136.81	1375.35	1502.67	1519.13	1358.69	1546.27	1446.39	1318.83	1324.9	1403.68	1383.84	807.915	1172.01	1285.15
BAC45689	blr0424	467.026	484.242	418.174	336.128	345.136	426.101	482.96	487.786	461.853	408.416	399.267	481.447	410.868	413.303	430.841	326.507	453.874	476.964	571.078	448.594	396.059	382.809	390.815
BAC45690	cgtA	4916.47	4783.1	4960.01	4360.65	4398.24	4326.39	4927.17	4745.95	4714.33	4512.83	5055.32	4443.2	4455.35	4409.37	4473.61	4317.82	4419.44	4152.17	4048.16	3962.39	3874.83	3990.37	3929.49
BAC45691	blr0426	1678.56	1652.25	1709.66	1676.13	1714.13	1953.45	1525.96	1641.3	1783.88	1648.51	1733.99	1703.58	1725.92	1580.49	1915	1676.78	2163.03	1720.52	1720.37	1715.96	1917.1	1807.25	1844.03
BAC45692	bll0427	628.237	633.074	615.645	645.211	601.742	622.989	601.017	591.363	683.704	693.969	651.017	614.771	614.951	604.804	774.457	753.711	687.295	590.35	634.026	570.833	699.591	715.687	658.249
BAC45693	proB	2519.79	2685.44	2535.44	2500.35	2630.22	2837.98	2700.67	2742.58	3348.94	2981.77	3132.3	2448.9	2314.51	2276.2	2423.81	2232.15	2708.98	2190.09	2350.5	2244.12	2787.08	2664.41	2854.41
BAC45694	proA	2079.14	2242.18	2144.73	2627.21	2899.65	2497.83	2201.13	2152.99	2644.06	2860.26	2561.67	1925.79	2146.25	1964.7	2841.44	2697.49	2561.15	1854.86	1841.73	1782.84	2356.04	2202.54	2316.88
BAC45695	nadD	742.551	725.824	769.82	904.068	1023.86	873.506	731.758	670.152	906.564	936.318	946.051	699.025	745.375	695.707	832.607	976.468	833.832	569.399	627.537	627.339	822.583	715.687	699.598
BAC45696	bsr0431	4762.1	4749.67	4804.78	5616.3	5450.32	4144.93	4471.53	4592.8	5111.65	4682.27	4357.49	4382.1	5137.88	4455.43	5524.28	5924.42	6498.18	6076.05	5277.28	5548.03	5830.3	6036.18	5596.12
BAC45697	blr0432	1642.41	1646.85	1708.6	2750.84	2735.43	2442.73	1569.86	1605.89	2509.94	2727.95	2447.72	1491.56	1721.19	1584.13	2533.5	2343.52	2542.99	1692.17	1506.87	1722.88	2614.44	2183.12	2518.29
BAC45698	blr0433	2195.41	2244.34	2331.64	2525.47	2526.29	1905.7	2396.26	2374.3	2078.34	2306.71	2391.19	1864.68	2129.35	2021.67	2614.12	2439.64	2642.84	2739.77	2815.8	2810.34	3170.73	3135.98	3181.87
BAC45699	ctpA	16315.6	16228	15957.1	15246.8	16386.9	18705.1	16407	17314.2	21436.9	17298.6	19540.2	16636.8	16891.6	15636.4	17312.9	19195.2	19466	21730.8	22444	22577.3	23401.3	25293.1	24845.4
BAC45700	blr0435	3059.11	2904.37	2846.96	2734.1	2655.88	2347.23	2942.64	2819.6	2767.09	2636.14	2768.37	2803.51	2872.7	2816.76	2619.41	2728.01	3133.03	2807.55	2789.85	2824.18	2451.95	2559	2450.26
BAC45701	blr0436	915.487	886.519	903.932	1122.36	1070.05	1088.03	877.134	801.172	1209.09	1231.32	906.301	946.229	884.583	962.354	1239.66	1409.78	1324.02	1083.34	1072.07	1069.01	1102.42	1357.86	1114.42
BAC45702	blr0437	1713.73	1565.97	1675.86	1947.87	1819.34	1695.59	1669.38	1653.69	2244.73	2096.08	1946.87	1460.08	1494.8	1614.43	1556.84	1875.12	1824.57	1465.4	1400.44	1375.76	1647.42	1545.11	1550.59
BAC45703	bll0438	2207.14	2149.43	2174.29	2123.01	2057.98	2468.45	2413.83	2359.25	2846.75	2414.04	2142.09	2744.25	2501.7	2504.06	2403.99	2329.79	2509.28	2996.12	2972.2	2772.29	2756.61	2894.65	2833.74
BAC45704	atpC	14721.1	15011.5	15153.5	17696.9	17873.9	22682.5	15804	15528.6	22622.8	21729.1	19239.9	15879.4	15813	15524.9	19259.7	20299.9	19458.2	15960.4	16538.5	16600.3	20540.9	19785.4	20375.7
BAC45705	atpD	47667.9	49491.9	50015.1	48275.5	51517.6	57136.4	50521.5	51391.9	57048	52292.1	59196.6	49746.5	49727.9	47960.1	55750.3	57790.1	52438	53715.7	54889	55994.7	55963.9	58447.8	57333
BAC45706	atpG	19702	20463.3	20684.8	22831.6	24999.9	29889.5	21639.5	22059.2	29886.4	27878.3	26528.3	19965.3	19805.5	18753.8	24489.2	25987.8	23999.6	20212.4	19698.9	20453.1	26146.6	25390.2	26519.4
BAC45707	atpA	76531.6	77922	75782.4	74522.5	78689.7	106243	79145	82626.1	109520	93210.6	95528.2	79966.6	75472.7	72822.6	86407.4	89925.1	81833.5	77705.7	81453.2	81014.4	93673	93946.4	91672.7
BAC45708	atpH	19761.6	19199.3	18163.1	16268.7	16185.5	19425.1	18486.2	20221.4	22066.1	18689.2	17083.7	19674.5	18964.8	17745.4	18555.2	18488.8	18505.1	17005.5	17539.2	17098.5	18260.5	17177.9	16719
BAC45709	blr0444	4878.36	4938.41	4689.67	3021.93	3221.7	3510.92	4326.15	4407.78	3594.99	3155.26	3049.27	7380.03	6406.98	5816.54	5645.87	5687.93	6058.57	4785.66	4702.31	4830.74	3347.88	3848.9	3404.62
BAC45710	priA	1243.77	1308.21	1233.4	1124.29	1271.49	1391.44	1374.73	1321.71	1434.97	1477.05	1351.5	1470.27	1341.4	1216.88	1390.32	1354.85	1266.96	1335.99	1277.79	1319.26	1368.72	1303.77	1279.15
BAC45711	xerC	1322.91	1383.7	1242.91	1189.97	1216.32	1273.89	1494.74	1380.14	1508.59	1499.32	1303.8	1251.76	1173.14	1192.64	1370.5	1307.55	1331.8	872.585	966.939	987.137	1136.27	937.605	860.326
BAC45712	blr0447	3279.93	2884.96	2868.08	2116.57	2134.97	2453.02	3183.64	3055.96	2649.1	2325.61	2649.12	2909.05	2645.64	2809.49	2074.91	2103.98	2472.97	2861.78	3181.16	2930.28	2332.35	2292.69	2350.22
BAC45713	bll0448	3136.3	3207.43	3124.69	3365.14	3745.17	3302.28	3578.78	3160.43	3181.54	3647.39	3943.2	2984.97	3190.31	2937.97	4011.05	3551.9	3595.98	3692.46	3743.16	4126.14	3813.9	3897.44	4482.36
BAC45714	lpdA	7801.67	7867.59	8009.72	8661.41	9621.46	9231.69	8718.65	8269.34	9706.99	9778.35	11009	7525.39	7757.84	7643.08	9224.76	9557.18	9327.76	8847.86	8625.22	8794.28	9531.36	9880.92	10531.3
BAC45715	scdh1	5218.37	5100.18	5098.34	3775.32	4109.55	3306.69	5205.24	5138.13	3773.48	3949.82	5370.67	4880.21	4914.88	5246.89	4507.97	4384.95	4086.16	4613.11	5059.88	5010.64	3253.1	4223.38	4078.21
BAC45716	sucB	9881.79	9992.21	10173.5	12435.4	13852.9	15107.5	10585.1	10630.4	13528.9	12629.2	14350.6	9300.27	9316.85	8920.56	13193.5	13432.5	13024.9	10047.1	10548.7	10412.2	15741.9	16084.9	15087
BAC45717	sucA	27232.1	28124.9	27990.2	31509.1	32848.2	38158.8	29856.7	29695.6	38188.6	37074	36969.3	25823.2	26853.1	25635.7	35525.9	35973.7	33352	31440.2	31948.6	33231.7	40006.4	40197.7	39152.1
BAC45718	sucD	4175.87	4373.28	4411.95	4395.42	4704.88	4880.32	4458.85	4463.55	4823.24	4899.64	5001.44	3855.28	3936.36	3890.62	4757.75	4868.61	4584.13	4804.15	4968.38	4997.96	5278.53	5123.54	5333.35
BAC45719	bll0454	2563.76	2701.62	2561.84	2654.89	3022.83	3986.25	2687.02	2847.92	3880.38	3307.15	3640.22	2337.8	2440.21	2154.99	3179.77	3168.94	2790.68	2787.83	2870.96	3095.18	3671.72	3446.67	3810.11
BAC45720	sucC	7276.02	7376.87	7685.53	7969.19	8323.03	10550.4	7791.76	7848.83	10233.4	9230.87	9412.81	6490.28	6859.07	6761.93	8791.27	8685.99	8095.82	9053.68	9159.31	9199.06	10825.6	11043.2	11631.7
BAC45721	mdh	18389.9	19554.1	18641.5	17091.6	17675.1	28686.9	20282.4	20563.1	31563.3	23386.4	22041	19528.2	17845.1	16860.6	21567.2	21933.9	20238.9	25083.1	25340.9	25007.1	28297.3	28427.7	28259.4
BAC45722	bll0457	3243.78	3234.39	3175.38	3218.97	3574.53	3881.19	3030.45	3074.55	4297.86	3589.33	3480.34	2914.61	2856.48	2571.93	3426.91	3635.82	3528.55	2558.6	2587.37	2570.48	2760	2499.36	2582.98
BAC45723	ligT	938.936	1022.41	959.9	809.411	853.217	1076.27	1037.15	1071.18	1261.53	894.464	818.851	1193.43	1070.42	985.383	1040.1	930.696	967.4	1441.98	1485.45	1370	1385.64	1174.78	1098.42
BAC45724	bll0459	662.434	649.251	659.997	650.362	655.63	738.33	591.26	642.709	784.546	641.314	591.834	871.235	904.857	888.42	995.164	1057.33	884.406	1243.56	1352.42	1308.88	1114.83	1327.35	1287.15
BAC45725	blr0460	817.783	871.42	852.188	944.635	1067.48	963.869	874.207	840.125	1190.94	1063.91	1050.28	771.242	830.522	723.583	1160.36	1132.09	1076.33	1204.12	1227.17	1297.35	1346.15	1352.32	1167.78
BAC45726	blr0461	1597.46	1666.27	1555.48	1871.88	2027.19	1866.03	1688.9	1625.36	1734.47	2096.08	1942.45	1386.94	1467.1	1338.08	1899.14	1801.89	1659.88	1864.72	1740.49	1826.67	2070.56	2049.97	2116.8
BAC45727	blr0462	35547.7	35254.8	35306.1	33532.9	34493.1	40043.2	33666.7	33939.6	36659.9	33758.1	30876.1	42920.1	43481.8	41174	49937.9	49497.8	45688.3	61798.2	61065.8	63311.7	64607.2	65624	63549.4
BAC45728	blr0463	819.737	929.659	906.044	918.878	885.293	929.34	800.055	825.075	872.278	1002.47	860.368	886.974	1057.58	917.509	1050.67	1019.19	1143.76	1083.34	1049.36	1210.86	1016.66	1226.1	1283.82
BAC45729	bll0464	1233.03	1269.38	1213.34	1435.95	1399.79	1401.72	1094.71	1051.7	1888.76	1471.65	1446.9	1390.64	1381.27	1364.75	1810.59	2189.42	1823.28	1957.15	1920.25	1863.57	2326.7	2212.25	2343.55
BAC45730	bll0465	2194.43	2128.94	2005.33	2576.98	2404.4	1918.92	2013.8	1990.98	2129.77	2139.96	2037.85	1765.62	1942.16	1976.83	3054.21	3036.21	2956.67	5130.75	5249.37	5180.16	5172.46	5700.53	5195.3
BAC45731	acnA	28485.6	29072.9	28339.7	27807.2	28674.5	39620	27372.6	28183.6	38775.5	32991.9	33167.4	28101.7	27150.4	26949.5	34439.5	36640.4	33735.8	27513.5	27599.3	27141.7	29953.8	30486	30336.1
BAC45732	ccmA	1169.52	1153.98	1122.52	1416.63	1386.96	1370.87	1252.77	1159.71	1498.5	1557.38	1422.17	1048.07	1096.78	1101.74	1432.61	1418.93	1294.19	939.138	894.256	951.388	1042.62	1062.43	1269.15
BAC45733	ccmB	574.5	598.562	588.189	730.209	674.875	805.183	601.993	638.282	776.478	887.714	779.984	565.701	573.729	532.082	790.316	715.568	701.56	449.85	465.948	500.488	653.328	600.567	606.229
BAC45734	ccmC	2150.47	2781.43	3235.57	1618.18	2104.17	1526.62	1582.55	1957.34	1558	1502.7	1454.85	1467.49	1392.76	1358.69	1424.68	1339.59	1325.31	1380.36	1482.86	1498	1580.85	1583.94	1493.23
BAC45735	ccmD	146.556	159.617	208.031	160.337	278.418	152.809	154.157	176.169	149.245	153.24	173.134	115.733	157.455	83.6303	138.768	122.059	163.395	134.339	131.088	115.32	126.378	166.439	168.064
BAC45736	ccmG	1166.59	1339.49	1415.03	1157.77	1444.69	896.281	1297.65	1338.53	1033.62	1163.82	1171.3	1077.7	1118.4	1093.25	1040.1	945.954	1132.09	1327.36	1271.3	1331.94	1173.51	1144.27	1381.86
BAC45737	bll0472	1891.55	1921.87	1971.54	2071.5	2092.63	2057.04	1875.25	1890.94	2141.87	2182.49	1876.2	1681.36	1747.54	1722.3	1918.96	1835.46	1912.76	2432.88	2507.55	2560.1	2961.98	2758.72	2829.74
BAC45738	bll0473	1226.19	1216.54	1124.63	988.422	1076.46	825.019	1207.89	1136.69	965.052	1049.73	1159.82	1064.74	1083.94	1105.37	1071.82	1258.73	971.291	1810.49	1731.4	1605.25	1505.25	1528.46	1654.63
BAC45739	blr0474	1330.73	1403.12	1430.87	1723.78	1608.92	2278.9	1489.86	1598.8	2618.85	2184.52	1865.6	1363.79	1368.44	1176.88	1595.17	1769.85	1541.88	1323.67	1206.4	1401.14	1823.45	1579.78	1501.23
BAC45740	blr0475	2121.16	2211.98	2238.71	2157.14	2099.04	2530.16	2314.31	2165.38	2861.88	2728.62	2372.64	2093.37	1876.61	1796.23	2200.46	2155.86	2291.42	1292.86	1535.42	1370	1691.43	1375.89	1697.98
BAC45741	bll0476	1009.28	1020.25	1045.44	1233.76	1225.3	1101.98	1167.89	1077.38	1338.16	1360.26	1257.87	1061.04	1016.36	986.595	1166.97	974.943	1164.51	820.821	832.606	891.422	1018.92	1018.05	997.711
BAC45742	dapF	2074.26	2117.08	2010.61	1990.37	1880.93	2116.55	2166	2182.2	2666.25	2368.81	2046.69	2264.65	2041.5	1959.86	2092.09	2099.41	2229.17	2117.37	2134.4	2030.78	2299.62	2115.16	1986.08
BAC45743	blr0478	1276.99	1321.15	1214.39	1217.01	1249.67	1464.17	1260.58	1311.98	1176.82	1211.07	1356.8	1164.73	1179.22	1193.85	1464.33	1214.48	1592.45	1820.35	2260.3	2230.28	2581.72	2681.05	2531.62
BAC45744	blr0479	1867.12	1845.3	2002.17	2656.83	2400.55	2843.86	2058.68	1973.27	2781.2	2862.29	2568.74	1611	1734.7	1678.67	2158.17	2625.78	2239.54	3102.11	3296.03	3233.57	4485.28	4554.87	4465.02
BAC45745	bll0480	620.421	594.248	623.037	669.036	644.082	677.353	606.871	669.267	697.822	735.823	512.334	720.319	741.32	687.223	803.532	776.597	822.161	1038.97	1009.12	1070.17	999.738	987.537	980.371
BAC45746	ffh	12051.8	12436.1	12198.9	12236.5	12142.6	12350.3	12934.6	12849.7	14806.5	14305.4	12563.7	13279.6	13088.3	12755.4	13788.2	13376.1	13825	10069.2	10148.3	10215	10856.1	10419.1	10403.9
BAC45747	rpsP	8748.42	8777.83	8923.16	11083.8	9781.84	11197.6	9352.84	9041.3	11775.2	11212.2	9820.03	8430.88	8668.78	8846.63	10897.9	12604.1	11554.3	7453.95	7547.31	7413.91	9670.15	9020.98	9375.55
BAC45748	rimM	10255	10285.6	10196.7	11735.5	12211.9	13702.1	10213.4	10916.3	13773.9	14162.9	12771.2	9807.64	10142	9926.55	12294.8	12565.9	11540.1	8379.53	8163.82	7878.65	9701.75	9101.43	11383
BAC45749	bll0484	740.597	712.882	729.693	1011.6	1091.86	805.918	757.126	781.696	788.579	1009.9	1020.25	605.513	654.822	653.286	894.722	988.674	851.987	432.595	413.383	448.594	560.801	540.926	627.571
BAC45750	blr0485	145.579	179.029	148.895	137.156	151.398	106.525	159.035	159.349	110.925	114.761	99.8168	164.803	183.134	143.02	208.813	126.636	163.395	136.804	158.344	152.222	134.276	133.151	138.052
BAC45751	trmD	834.393	894.069	844.796	1018.69	986.652	1040.27	936.65	855.174	1056.82	1198.92	939.868	791.611	829.17	719.947	1070.49	906.285	989.446	672.926	679.453	784.174	871.103	779.488	802.97
BAC45752	rplS	17635.6	17591.3	17763.9	22342.2	21415.1	18626.5	18951.6	18047.2	22083.2	22065.9	22899.6	16014.6	16905.1	17745.4	20071.1	20187	20290.8	10927	10692.1	10962.3	11424.8	11499.5	12572.1
BAC45753	leuC	15602.4	15048.2	15052.2	14793.5	14654.8	15479.9	16058.7	16529.8	19783.1	16842.9	17058.9	14799	14308.8	13968.7	14303.7	15200.9	15823.4	8714.76	8505.17	8751.62	9729.96	9806.02	9021.41
BAC45754	bll0489	912.556	830.438	861.692	710.891	735.178	508.382	876.158	848.977	631.267	760.126	854.184	1013.82	1000.82	1045.98	1004.41	1185.49	866.251	1690.94	1853.41	1704.43	1276.19	1614.46	1333.84
BAC45755	blr0490	261.847	240.503	233.375	228.593	243.776	229.947	227.333	244.335	235.969	261.926	227.017	230.539	223.68	238.77	215.421	195.294	277.512	225.541	205.069	199.503	224.546	156.73	152.724
BAC45756	bll0491	296.043	279.329	287.231	360.597	297.664	332.799	321.974	267.353	385.214	311.206	355.1	267.574	257.469	264.223	325.113	379.907	302.151	261.282	227.133	238.712	285.478	277.398	240.091
BAC45757	blr0492	425.013	417.376	420.286	535.744	614.573	648.702	500.522	421.39	673.62	625.112	551.201	419.415	396.001	396.335	613.222	530.955	552.43	436.292	380.935	382.862	551.774	499.316	603.562
BAC45758	bll0493	1074.74	1052.61	994.747	788.806	783.933	811.795	1072.27	1088.89	1228.25	961.296	823.267	1206.4	1183.27	1179.31	977.983	851.358	1094.49	1221.37	1245.99	1192.41	891.414	975.054	875.665
BAC45759	blr0494	825.599	869.263	897.596	894.409	780.084	893.342	895.672	835.698	1113.29	970.072	954.884	698.099	731.184	636.317	794.281	567.572	706.747	560.771	562.642	626.186	635.274	597.793	614.899
BAC45760	leuD	9124.58	9174.72	8904.15	7334.28	8187.03	9820.15	9133.32	9752.17	10632.7	7909.09	9283.84	10384.4	9325.63	9139.94	8782.02	8963.67	9358.89	13658.2	13684.5	12948.1	10508.5	12610.5	13898.6
BAC45761	blr0496	1581.83	1600.48	1628.34	1716.05	1697.45	1950.51	1640.11	1595.26	1816.15	1962.42	1823.2	1424.9	1452.23	1379.29	1459.04	1530.31	1630.06	1319.97	1464.69	1453.03	1895.67	1775.35	1628.62
BAC45762	blr0497	1419.64	2772.8	3953.65	1163.57	2190.14	223.336	469.301	1341.19	188.573	248.425	304.75	162.026	171.646	202.409	157.27	265.477	221.75	150.361	156.397	145.303	198.594	116.507	208.079
BAC45763	bll0498	772.839	1238.11	1639.96	855.13	1297.15	653.11	521.012	805.599	759.335	715.571	652.784	396.268	352.076	422.999	499.564	514.172	534.275	348.787	351.083	389.781	546.132	570.053	552.876
BAC45764	citE	1366.88	1436.55	1328.44	1394.74	1447.26	1985.78	1577.67	1484.6	2190.27	1870.61	1892.1	1354.53	1339.38	1207.18	1497.37	1739.33	1675.44	1528.26	1480.91	1506.08	1794.11	1790.6	1776.67
BAC45765	cah	2287.25	2204.43	2171.13	2551.22	2374.89	2874.71	2384.56	2459.29	3445.75	3058.06	2976.84	2084.11	2003.66	1860.47	2160.81	2062.79	2522.24	2010.15	2096.76	1925.84	2738.56	2585.35	2580.98
BAC45766	asd	7396.2	7618.46	7424.7	7526.81	7371.02	10165.4	7923.48	8261.37	12254.2	9208.59	9235.26	7879.07	7133.43	6632.24	8242.81	8028.4	8136.02	8080.04	8395.49	7762.17	9366.62	8794.9	9291.52
BAC45767	blr0502	1072.79	1056.92	1085.56	1099.82	1014.88	937.422	1077.15	1090.66	1017.49	1080.78	1111.23	900.862	985.949	992.655	884.149	993.251	1077.63	674.158	625.59	684.999	654.456	656.046	686.927
BAC45768	leuB	7730.35	7736.01	7921.02	7893.21	8909.38	9727.59	8330.33	8225.96	9096.9	9385.46	7862.56	7458.73	7536.87	6726.78	9219.47	8660.05	7767.73	7647.44	7610.26	7765.63	8866.75	8517.5	8762.65
BAC45769	blr0503	354.666	375.315	346.366	417.906	440.08	373.205	278.068	289.484	333.785	379.388	318	313.867	356.807	321.189	417.625	410.422	431.829	386.994	362.764	428.99	469.403	370.326	453.505
BAC45770	bll0505	334.148	298.742	294.623	296.205	359.249	376.144	356.122	333.748	416.475	343.609	280.9	325.903	270.984	309.068	370.048	303.621	414.971	772.755	785.881	824.536	813.557	952.862	880.333
BAC45771	bll0506	231.559	196.285	200.639	217.646	197.587	221.866	199.038	240.794	258.154	219.397	216.417	230.539	227.059	213.318	292.073	202.922	264.544	516.403	560.695	595.05	646.557	606.115	548.207
BAC45772	bll0507	166.097	186.579	135.167	141.019	151.398	168.236	143.425	164.661	193.615	147.165	175.784	182.394	178.403	198.773	202.205	213.602	173.769	231.703	255.687	254.857	213.262	260.754	230.087
BAC45773	bll0508	954.569	899.461	838.46	876.379	884.01	1106.39	799.08	804.714	1019.51	845.184	922.201	1061.04	1038.66	991.443	1026.88	1188.54	1167.11	1201.65	1230.41	1104.76	1329.22	1420.28	1538.58
BAC45774	blr0509	3282.86	3319.59	3158.48	2798.49	3061.32	3978.9	3312.42	3336.6	4656.85	3484.7	3450.3	3660.85	3186.93	3257.94	3685.94	3312.36	3442.96	3325.19	3579.62	3369.64	3280.18	3522.95	3461.98
BAC45775	bll0510	386.908	349.431	348.478	379.271	337.438	263.742	352.22	393.947	277.314	356.436	333.017	279.61	294.636	326.037	307.932	320.404	330.68	262.515	210.261	229.486	144.432	277.398	192.073
BAC45776	gstR	121.153	136.968	143.615	191.889	168.077	188.072	190.257	141.644	190.59	215.346	184.617	168.507	149.345	128.475	191.632	173.933	230.827	144.198	132.386	140.69	141.047	160.891	192.073
BAC45777	sdhC	1647.29	1659.8	1682.2	1543.48	1484.47	1766.85	1914.28	1805.07	2170.11	1906.39	1726.92	1985.04	1794.17	1731.99	2174.03	1788.16	2045.03	1841.3	1685.98	1793.22	1683.53	1901.56	1665.3
BAC45778	sdhD	2236.45	2420.13	2358.04	2363.84	2532.71	3639.49	2442.12	2622.18	4418.87	3475.92	2936.2	2496.12	2232.07	2030.15	2940.56	3144.53	2826.99	2335.52	2375.81	2191.08	2717.12	2534.03	2564.3
BAC45779	sdhA	15832	16187.1	15658.3	15925.5	16213.7	20326.5	17046.1	17175.2	24636.6	20705.7	19386.5	17522.8	16596.2	16204.9	19287.4	18694.8	19341.5	15882.8	15464.5	15217.6	16944.8	16405.3	16613.6
BAC45780	sdhB	9049.35	8743.32	8149.11	7902.87	7789.29	11625.9	8979.16	9123.63	14543.3	11320.2	10137.1	10275.2	8781.64	9427.19	10077.2	10027.1	10124	9259.51	9257.95	8742.39	9878.9	9622.94	9306.19
BAC45781	blr0516	1193.94	1164.77	1098.23	1408.9	1285.6	1231.28	1360.09	1182.73	1351.27	1455.45	1421.28	1076.78	1151.51	1218.09	1431.29	1309.08	1445.91	1130.17	976.024	1011.35	1001.99	963.958	1102.42
BAC45782	blr0517	172.936	185.5	196.415	153.898	178.342	150.605	237.09	184.137	140.169	189.694	192.567	173.136	157.455	187.865	199.561	187.665	219.156	277.305	275.805	265.235	189.567	271.85	319.454
BAC45783	blr0518	2263.8	2219.53	2235.54	2016.12	1896.32	1973.29	2361.14	2508.87	2536.16	2324.26	2180.07	2117.44	2103.67	1919.86	2055.09	1859.87	2268.07	1794.47	1869.63	1801.29	1805.4	1736.51	1878.71
BAC45784	blr0519	633.122	688.077	659.997	770.776	719.781	955.788	708.342	695.825	1164.72	959.946	807.367	679.582	602.787	610.864	740.095	822.369	801.412	727.154	743.699	732.28	845.151	748.975	834.316
BAC45785	bsr0520	362.482	353.745	362.206	368.324	399.023	462.099	375.636	393.061	504.207	492.799	475.234	371.27	350.725	330.885	478.419	382.959	356.615	395.621	426.362	475.117	466.018	439.676	458.173
BAC45786	blr0521	18815.9	18231.9	18862.2	13875.9	16342	18583.9	18821.8	19915.1	16532.9	15125.6	19052.6	20714.3	21180.7	20118.5	19509.4	19694.1	19731.9	42868.8	49209.4	49532.1	46237.3	53564.2	47398.6
BAC45787	argG	7258.44	7119.11	7010.75	6933.76	7209.36	7673.49	7423.93	7708.08	9116.06	7988.07	8272.42	6887.48	6779.33	6267.42	7011.08	7796.49	8346.1	7004.1	7509.03	7516.54	7845.57	8299.75	8085.06
BAC45788	bll0523	2360.53	2319.83	2371.77	2283.35	2729.01	2473.59	2425.53	2441.58	2943.56	2875.11	3021	2046.15	2162.47	2083.48	2400.02	2486.94	2515.76	1943.6	1956.59	2272.95	2314.29	2099.9	2360.89
BAC45789	bll0524	642.893	653.565	656.829	433.36	585.063	382.756	630.288	742.744	322.692	482.673	558.267	549.035	698.071	629.045	593.398	482.131	514.823	729.619	785.881	923.711	561.929	552.022	722.273
BAC45790	bll0525	4385.94	4489.76	4328.52	4444.36	4493.18	4806.86	4766.18	4745.07	5134.84	4865.89	4988.19	4388.58	4403.32	4254.23	4830.44	5059.33	4565.97	5979.92	6391.53	6396.79	6668.68	6681.13	6871.93
BAC45791	bll0526	4325.36	4220.13	4292.62	4172.62	4126.23	3197.22	4589.59	4535.26	3465.92	3919.44	3722.37	4104.34	4255.33	4222.72	4513.26	4113.37	4438.89	6336.1	6611.53	6839.61	6610.01	6417.6	6263.7
BAC45792	bll0527	316.561	291.192	280.895	242.115	365.664	439.325	352.22	323.125	437.651	409.091	381.6	403.675	364.24	389.062	414.982	462.297	470.732	537.355	519.811	485.496	563.058	664.368	602.895
BAC45793	blr0528	2255.99	2327.38	2217.59	1972.34	2110.59	2758.63	2312.36	2420.34	3081.71	2475.47	2571.39	2308.17	2114.49	2158.63	2306.19	2880.58	2273.26	2775.51	2756.75	2737.69	3109.79	3101.31	2885.09
BAC45794	blr0529	906.694	853.086	850.076	754.034	731.329	810.326	999.094	1062.33	961.018	944.419	1184.55	833.274	798.085	819.334	906.617	848.307	883.109	1725.45	1922.85	1983.5	1904.69	2320.43	2044.77
BAC45795	blr0530	503.176	459.437	525.886	448.814	510.647	490.016	542.477	566.575	594.964	572.457	603.317	446.265	468.985	518.75	613.222	599.613	543.352	974.879	1143.45	1172.8	1263.78	1352.32	1338.51
BAC45796	bll0531	433.806	400.12	361.15	287.19	295.098	365.124	368.806	416.079	466.895	398.965	369.234	698.099	600.084	595.108	541.855	532.48	577.069	1010.62	1093.48	980.218	772.935	915.413	826.313
BAC45797	bll0532	201.27	203.835	208.031	150.034	182.191	153.543	226.357	206.269	186.557	159.316	142.217	256.463	216.922	195.137	218.064	256.323	295.667	320.441	310.199	292.912	251.627	269.076	249.428
BAC45798	blr0533	1455.79	1405.27	1392.86	1599.5	1507.56	1213.65	1466.44	1493.46	1511.61	1442.62	1558.2	1268.43	1321.13	1289.6	1441.86	1353.32	1776.59	1591.11	1475.07	1491.08	1365.33	1470.21	1528.58
BAC45799	blr0534	495.36	530.617	492.094	637.484	590.195	528.953	472.228	467.424	540.51	568.407	653.667	362.937	411.544	407.243	479.74	401.267	564.101	409.178	391.967	425.53	494.227	477.125	496.855
BAC45800	bll0535	36.1505	48.5321	46.4638	93.3688	83.3971	81.5469	50.7352	50.4606	67.5637	94.5094	62.7167	31.4793	38.5189	46.0572	23.7888	27.4632	73.9167	38.2064	32.4476	33.4427	65.4456	47.1577	50.0189
BAC45801	blr0536	96.727	103.535	92.9276	174.503	105.209	122.688	118.057	110.659	129.077	145.139	113.95	99.0671	102.041	78.7821	141.411	172.408	106.336	165.15	135.631	132.618	98.1684	160.891	142.054
BAC45802	blr0537	340.987	353.745	329.47	322.605	331.022	299.005	312.217	288.599	281.347	340.234	361.284	249.982	272.335	266.647	409.696	378.381	409.784	250.19	229.08	252.55	383.647	227.466	223.418
BAC45803	blr0538	697.607	676.213	618.813	797.82	842.953	902.158	619.555	679.005	1002.36	878.938	905.418	611.994	532.507	546.627	886.793	920.016	866.251	566.934	653.495	671.161	679.28	722.622	795.634
BAC45804	bsr0539	278.457	214.62	203.807	180.942	159.096	173.379	168.792	166.431	166.388	182.268	210.234	185.172	159.482	175.745	198.24	196.819	217.86	178.707	181.707	179.899	152.33	170.6	156.059
BAC45805	typA	21383.5	21201	21128.4	21884.4	22120.8	20908.3	22218.1	22189.4	22129.6	22876	25739.5	19207	20423.1	20821.5	22578.2	21946.1	23317.5	18251.6	18691.8	19107.3	20354.7	20725.8	20222.3
BAC45806	blr0541	1336.59	1322.23	1294.65	1526.1	1574.28	1472.25	1415.71	1302.24	1261.53	1632.31	1627.98	1037.89	1179.9	1164.76	1534.38	1490.64	1331.8	985.972	973.428	1040.18	1150.94	1049.95	1157.1
BAC45807	bll0542	1778.21	1834.51	1754.01	2250.51	1988.7	2186.34	1715.24	1811.27	2255.82	2032.63	2263.1	1318.43	1385.33	1391.41	1719.4	1934.63	2050.21	1244.79	1255.72	1268.52	1715.13	1690.74	1482.56
BAC45808	bll0543	168.051	168.244	185.855	181.586	179.625	141.789	200.014	177.94	200.674	193.069	163.417	160.174	155.427	145.444	128.195	128.161	147.833	126.944	149.908	125.699	117.351	134.538	100.038
BAC45809	bll0544	271.617	295.506	269.279	310.371	328.456	307.821	318.071	271.779	364.037	332.133	348.034	282.387	273.011	258.163	350.224	367.701	320.305	300.721	289.433	320.589	261.782	270.463	358.136
BAC45810	bll0545	71.324	69.0234	87.6476	98.5202	106.492	92.5667	68.2974	68.1661	86.7236	129.613	142.217	76.8464	81.0925	72.722	112.336	93.0696	105.039	98.5972	100.588	86.4898	137.661	165.052	130.716
BAC45811	bll0546	177.821	170.401	157.343	176.435	162.945	166.032	185.379	178.825	248.07	222.772	197.867	185.172	189.216	176.957	167.843	224.283	238.608	182.405	168.079	189.124	227.931	152.569	135.385
BAC45812	blr0547	7357.12	7160.1	7568.32	6153.97	6952.75	7549.33	8091.29	8091.4	9209.84	8331.01	7860.79	9060.47	9337.8	9073.28	6830.02	6048	5966.5	12248.2	11584.4	11880.2	10247.9	10183.3	10644.7
BAC45813	ppa	9541.78	9161.78	9477.56	10145.6	10119.3	11078.6	9500.17	9995.62	14295.3	12116.8	12022.2	9719.68	9915.58	9479.31	10623	10626.7	11265.2	11673.9	12442.4	12455.7	13951.2	14671.6	14278.1
BAC45814	folD	2805.08	2741.52	2846.96	2996.82	3264.04	3239.1	2953.38	2989.57	3310.62	3471.2	3581.92	2652.59	2673.35	2833.73	3422.94	3272.69	3279.57	2785.37	2714.57	2910.67	3119.95	3044.44	3291.91
BAC45815	bsl0550	840.255	897.304	878.588	1274.32	1316.39	1502.37	903.477	989.736	1762.71	1741.67	1469.87	869.383	842.686	842.363	1309.7	1325.86	1186.56	836.843	864.404	764.57	1399.18	1224.71	1422.54
BAC45816	bsl0551	5532.01	5270.58	4888.2	4417.31	4523.97	5299.08	5113.53	5927.79	7236.38	5505.85	5565.01	5366.29	5266.28	4963.27	4609.74	4677.89	5248.08	5292.2	5231.85	5120.2	5642.99	5499.41	4751.8
EBG00000038910	trnA-CGC	278.457	280.407	254.495	107.535	114.19	77.8736	291.728	270.894	89.7488	88.4338	109.533	320.348	324.37	266.647	144.054	77.8123	212.672	300.721	257.634	276.767	88.013	141.473	90.0341
BAC45817	bll0552	1620.91	1622.05	1416.09	1155.84	946.878	982.236	1596.21	1682.02	1286.74	1231.32	1126.25	1573.96	1513.05	1454.44	1000.45	1032.92	1251.4	900.932	1006.52	1027.5	680.409	656.046	630.238
BAC45818	guaA	732.781	745.237	741.309	623.961	647.932	897.016	744.442	697.596	997.321	774.977	610.384	833.274	744.023	759.944	894.722	799.483	746.947	746.873	807.945	814.158	904.955	758.683	885.668
BAC45819	bll0554	959.454	907.01	913.436	1218.3	1177.82	1183.53	821.52	789.664	1189.93	1072.01	1038.8	832.348	884.583	790.245	1418.08	1473.86	1419.98	681.553	666.474	625.033	956.86	1073.53	944.357
BAC45820	bll0555	460.186	493.949	495.262	530.592	508.081	586.256	479.058	493.097	659.502	602.835	507.917	663.842	616.303	641.165	785.03	816.266	756.025	993.366	900.746	922.558	1227.67	1180.33	983.039
BAC45821	bll0556	902.786	801.318	852.188	869.94	822.424	1012.36	867.377	865.797	1311.95	966.021	865.668	1117.51	1059.61	1071.44	1292.52	1295.35	1326.61	2239.39	2237.59	2206.07	2764.51	2539.58	2476.94
BAC45822	bll0557	875.429	839.066	831.068	782.366	759.555	960.196	873.231	945.472	1235.31	971.422	962.834	1128.62	1048.8	1105.37	1026.88	1080.22	1199.52	1577.55	1573.71	1470.33	1551.51	1582.56	1483.89
BAC45823	bll0558	911.579	933.973	834.236	910.507	931.482	1053.5	1017.63	992.392	1103.2	997.074	1030.85	993.448	951.485	852.059	1011.02	816.266	1020.57	1031.57	1001.33	999.822	1067.44	1009.73	1098.42
BAC45824	blr0559	1318.03	1414.98	1324.22	1227.32	1374.13	1561.88	1531.81	1426.18	1701.19	1758.55	1506.97	1401.75	1329.92	1180.52	1501.34	1260.25	1281.22	1462.94	1375.78	1431.12	1433.03	1334.28	1421.87
BAC45825	bsl0560	298.974	307.37	253.439	245.335	257.89	265.946	319.046	336.404	335.802	254.5	245.567	357.382	325.046	273.919	274.893	323.455	426.642	250.19	227.782	223.72	200.85	181.696	234.089
BAC45826	bll0561	276.503	242.66	289.343	244.047	219.399	242.437	234.163	251.418	257.145	250.45	270.3	424.044	329.776	363.61	343.616	245.643	377.364	236.633	265.421	219.108	195.208	223.305	161.394
BAC45827	blr0562	6624.34	6689.88	6689.73	6443.09	6564	9006.89	6761.44	6715.68	9831.02	7506.07	7266.31	7029.13	6524.56	6132.89	8405.37	7868.2	7674.36	6274.48	6758.84	6141.93	7969.69	7498.07	7200.06
BAC45828	bll0563	154.372	154.224	139.391	195.753	150.115	146.197	181.476	175.284	226.893	211.971	128.083	161.1	138.533	181.805	214.099	157.15	165.988	138.036	143.418	130.311	177.154	127.603	163.395
EBG00000038905	trnT-CGU	965.316	881.127	851.132	424.345	438.797	406.265	942.504	983.539	447.736	422.592	454.917	886.048	952.161	979.322	525.996	355.495	689.889	492.986	469.192	524.705	314.816	384.196	302.114
BAC45829	bll0564	4113.34	4265.43	4187.02	4452.73	4386.69	5282.18	4394.45	4479.48	5745.94	5720.52	4691.39	3751.59	3686.33	3488.23	4358.63	4558.89	4585.43	3434.88	3393.37	3459.59	4017.01	3481.34	3681.39
BAC45830	bll0565	2652.67	2868.78	2557.62	2796.56	3009.99	3721.77	3059.72	2796.58	3992.31	3882.31	3263.04	2648.89	2398.99	2369.52	3296.07	3262.01	2650.63	2621.45	2703.53	2760.76	2976.65	2790.62	2949.78
BAC45831	bll0566	904.74	991.133	964.124	914.37	1068.77	1023.38	1011.78	971.145	1180.85	1177.32	1029.97	874.012	822.413	735.704	944.943	1078.69	903.858	671.693	574.972	586.978	779.705	535.378	586.222
BAC45832	gcp	2028.34	2024.33	2042.29	2432.74	2453.16	2652.84	2125.03	1994.52	3080.7	3016.2	2540.47	1878.57	1814.44	1803.5	2365.66	2306.91	2347.18	1679.85	1812.52	1691.74	2026.56	2224.73	2290.2
BAC45833	gpsA	998.536	1131.34	1053.88	1390.87	1385.68	1250.39	1026.41	1026.92	1690.1	1524.98	1275.53	973.079	925.13	876.3	1288.56	1336.54	1189.15	835.611	856.617	814.158	1105.8	1088.79	1071.74
BAC45834	blr0569	1199.81	1094.67	1100.35	1042.51	859.632	802.979	1205.94	1128.72	1236.32	1042.98	876.268	1114.74	1048.8	1093.25	863.004	877.296	1121.72	967.485	1017.56	905.26	775.192	869.643	782.296
BAC45835	bll0570	1042.5	978.191	1012.7	1088.23	1216.32	852.936	962.018	1037.54	991.271	1275.88	1174.83	929.564	956.891	915.085	1124.68	739.98	980.368	883.677	881.277	798.013	736.827	843.29	938.355
BAC45836	blr0571	393.747	327.861	382.27	266.584	255.324	234.355	317.095	345.257	347.903	297.705	204.934	460.153	397.353	361.186	445.379	483.657	499.262	716.062	704.113	619.267	506.639	531.217	468.844
BAC45837	bll0572	1520.28	1601.56	1559.7	1674.84	1632.02	1805.05	1424.49	1373.94	2456.5	1794.33	1551.13	1750.8	1690.78	1478.68	1992.97	2067.37	2243.44	1921.41	1934.53	1689.43	1593.26	1932.08	1643.96
BAC45838	blr0573	11361	11508.6	11967.6	10929.3	11561.4	12963.7	9679.7	10094.8	14270.1	11820.4	13530.9	8493.84	8525.52	8508.47	11742.4	12257.7	12095.1	10950.4	10401.4	10201.2	9210.9	10947.5	10425.3
BAC45839	blr0574	2818.76	2724.27	2988.47	2472.66	2727.73	2981.24	2814.83	3078.1	3413.48	3110.71	3322.22	3257.18	3012.58	3068.87	3125.58	2834.81	2605.24	3872.4	4079.31	3766.34	3600.64	4195.64	4189.59
BAC45840	bll0575	726.918	688.077	789.884	710.891	710.8	844.855	814.691	807.369	898.497	914.716	938.101	651.806	642.658	702.979	759.919	762.866	728.792	829.449	846.234	877.583	850.793	908.478	962.364
BAC45841	blr0576	10284.3	12460.9	13139.7	6077.99	7097.74	3358.85	9380.16	11674.1	4225.25	3781.05	4147.25	2720.18	3451.84	4079.7	2697.38	2984.33	2816.61	2399.61	2374.52	2351.37	2471.14	2280.21	2415.58
BAC45842	blr0577	816.806	911.324	1066.56	844.827	833.971	888.2	841.034	977.342	1021.52	908.641	845.351	626.807	522.371	602.38	765.206	668.27	697.669	527.495	563.939	637.718	680.409	675.464	684.926
BAC45843	bsl0578	198.339	204.913	206.975	197.04	216.833	155.013	239.041	202.728	226.893	191.044	194.334	183.32	159.482	153.928	214.099	271.58	219.156	184.87	194.037	175.286	275.323	187.244	246.76
BAC45844	sun	2374.21	2228.16	2242.93	2502.28	2621.24	2064.38	2476.27	2171.58	2094.48	2618.59	2545.77	2018.38	2135.43	2197.42	2748.93	2750.89	2558.55	3638.24	3848.94	4073.09	4670.33	4814.24	4940.54
BAC45845	blr0580	2541.28	2506.41	2373.88	2439.18	2390.29	2513.99	2635.3	2701.85	2983.9	2758.33	2686.22	2166.51	2132.73	2115	2175.35	2181.8	2064.48	1955.92	2064.97	2057.3	2221.77	2091.58	2101.46
BAC45846	purH	8600.89	8894.31	8721.46	8949.24	9339.2	13198.1	9331.38	9174.97	12280.5	9872.18	10176	12483.4	11974.7	11707	15412.5	15084.9	13869.1	10114.8	11720.1	11931	13522.4	15742.3	14955.7
BAC45847	bll0582	1339.52	1443.02	1384.41	1566.02	1711.57	2033.53	1402.05	1434.14	1599.34	1622.19	1604.13	1630.44	1601.58	1460.5	1952	1829.35	1863.48	1305.18	1589.93	1597.18	1790.73	1814.18	2052.11
BAC45848	ggt	612.605	671.9	675.837	657.445	710.8	596.541	670.29	622.347	682.696	724.347	552.967	714.764	725.102	686.01	890.757	721.671	849.393	1246.02	1223.27	1190.1	1187.05	1084.63	1159.77
BAC45849	blr0584	2068.4	2106.29	2092.98	2448.19	2468.56	2887.2	2139.66	2140.59	2582.55	2546.35	2374.4	1961.9	1986.77	1991.37	2340.55	2338.95	2233.06	2146.95	2290.8	2259.11	2701.32	2785.08	2833.74
BAC45850	bll0585	1281.88	1333.01	1315.77	1267.88	1356.17	1727.91	1359.12	1393.42	1818.17	1577.63	1402.73	1250.84	1167.06	1182.94	1251.55	1249.57	1405.71	1162.21	1188.23	1131.29	1349.53	1176.17	1194.45
BAC45851	blr0586	427.944	437.867	437.182	417.262	522.194	459.895	454.666	447.948	600.006	542.079	422.234	464.782	431.142	425.423	540.534	515.697	473.326	394.389	414.032	392.087	337.383	395.292	378.143
BAC45852	blr0587	138.74	139.125	166.847	145.527	152.681	138.115	147.327	138.103	160.338	134.338	123.667	135.176	154.076	153.928	125.552	117.481	118.007	107.224	126.546	123.392	116.222	130.377	103.372
BAC45853	blr0588	731.804	701.019	707.517	575.023	500.383	1071.13	742.49	759.565	1315.98	691.944	785.284	828.645	658.876	639.953	637.011	785.752	746.947	1119.08	1241.45	1147.43	1334.86	1299.61	1333.17
BAC45854	blr0589	1642.41	1762.25	1760.34	1944	1955.34	2213.52	1762.07	1759.92	2012.79	2038.03	1979.55	1558.22	1523.86	1489.59	1814.55	1844.61	1701.38	2668.29	2756.1	2686.95	2902.17	2959.84	2936.44
BAC45855	bll0590	510.992	553.266	560.733	583.394	578.648	518.667	496.62	453.26	450.761	499.55	477.884	446.265	435.196	420.575	432.163	505.017	499.262	548.447	678.804	663.089	805.658	789.197	786.298
BAC45856	bll0591	3148.03	3130.86	3023.31	3247.3	3378.23	3441.13	2904.59	2922.29	2466.58	2423.49	3070.47	2587.78	2855.81	2777.98	2533.5	2998.06	2812.72	4381.41	4353.17	4485.94	4427.73	4585.39	4645.76
BAC45857	bsl0592	82.0714	89.5147	95.0396	117.194	119.322	114.606	85.8596	102.692	95.7993	117.462	109.533	96.2895	78.3894	104.235	83.2607	90.0182	101.149	83.8076	105.13	80.7238	66.574	113.733	70.0265
BAC45858	bll0593	1312.17	1266.15	1303.1	1059.25	1114.96	916.851	1295.7	1444.77	947.909	1123.31	1218.12	1326.76	1295.45	1390.2	1218.51	1019.19	1235.83	1063.62	1126.58	1153.2	980.556	1016.66	1013.72
EBG00000038950	trnG-GCC	284.319	332.175	357.982	181.586	132.152	74.935	343.438	282.402	91.7656	95.1845	138.683	317.57	358.834	312.704	245.817	193.768	335.867	283.467	264.124	266.389	121.864	123.442	138.052
BAC45859	trxA	5060.09	5045.18	4914.6	5061.23	5152.66	7411.21	5529.16	5222.23	8783.28	6642.66	5900.67	7264.3	6692.15	6460.13	8297	8861.45	8400.56	10824.7	10995.8	10268.1	12816.1	13175	13128.3
BAC45860	blr0595	1149.98	1063.39	1108.79	1032.85	1222.73	1363.52	1107.39	1120.76	1332.11	1283.98	1185.43	1474.9	1343.43	1439.89	1531.73	1544.04	1263.07	1880.74	1978.66	2040.01	2189.04	2062.45	2065.45
BAC45861	bll0596	2154.37	2107.37	2031.73	2155.21	2041.31	2451.55	2071.36	2087.47	2784.23	2253.37	2217.17	2299.84	2211.12	2190.14	2444.96	2528.14	2519.65	2547.5	2540.65	2302.94	2855.91	2617.25	2548.96
BAC45862	bll0597	1314.12	1362.13	1298.87	1557.65	1502.43	1928.47	1244.96	1233.19	2025.9	2003.6	1732.22	1310.09	1394.79	1482.32	2224.25	1997.18	2072.26	1709.43	2089.63	1913.15	2843.5	2972.32	3050.49
BAC45863	bll0598	4916.47	4787.42	4917.77	4347.12	4024.87	4674.62	4839.36	4570.67	7349.32	4973.22	4710.82	4318.21	4363.45	4209.39	5870.54	5623.85	5847.2	6652.84	7686.19	7463.49	9468.17	9066.75	8550.57
BAC45864	bll0599	558.867	583.463	567.069	616.878	654.347	849.263	749.32	787.893	979.17	918.092	947.818	715.69	643.333	596.32	800.889	768.969	727.495	616.232	632.079	657.323	619.476	669.916	718.939
BAC45865	bll0600	387.885	372.079	410.782	414.042	410.57	398.184	566.869	582.51	678.662	514.401	487.6	398.12	434.52	385.426	438.771	352.444	488.887	399.318	366.009	439.368	309.174	425.806	414.157
BAC45866	blr0602	62.5306	61.474	79.1996	86.9296	120.605	125.626	78.0542	79.6746	167.397	135.689	118.367	79.624	79.7409	54.5415	100.441	131.213	82.9941	61.6232	49.3204	70.3451	98.1684	70.7365	62.0235
BAC45867	bsr0601	462.14	465.908	480.478	357.377	342.57	307.821	589.309	520.541	347.903	375.337	325.067	541.628	491.285	476.329	543.177	479.08	472.029	565.701	529.545	552.382	435.552	400.84	400.151
BAC45868	bll0603	1345.39	1457.04	1341.11	1490.04	1658.96	1540.57	1379.61	1407.58	1630.6	1731.55	1723.39	1361.01	1275.85	1216.88	1562.13	1574.56	1502.97	1439.52	1369.94	1421.89	1540.23	1457.73	1513.24
BAC45869	tesB	1192.97	1186.34	1224.95	1200.92	1317.67	1328.26	1241.06	1214.6	1567.07	1361.61	1361.22	1100.85	1135.29	933.265	1215.87	1156.5	1347.36	969.95	967.588	1015.97	1084.37	1056.89	941.023
BAC45870	bll0605	1309.23	1321.15	1359.07	1587.91	1614.06	1824.89	1323.99	1346.5	1733.46	1760.58	1829.39	1262.87	1281.26	1235.06	1814.55	1696.61	1825.87	1117.85	1083.75	1081.7	1512.02	1409.18	1576.6
BAC45871	glnK	3395.22	3381.07	3444.66	3596.95	3534.76	4508.59	3680.26	3611.03	5533.17	4225.92	3980.3	3645.11	3350.47	3386.42	3913.25	3515.29	3959.08	3669.05	3292.78	3073.27	3280.18	3178.98	3155.19
BAC45872	blr0607	1438.2	1526.06	1400.25	1772.72	1884.78	2416.29	1561.08	1458.05	2436.33	2266.2	1899.17	1484.15	1260.31	1413.23	1991.65	2049.06	1849.21	1019.25	1079.21	1125.52	1412.72	1312.09	1655.29
BAC45873	blr0608	550.074	589.934	607.197	957.513	913.519	1099.78	633.215	608.183	1077.99	1381.86	815.317	533.296	571.026	562.383	803.532	1010.03	724.902	459.709	410.138	403.619	845.151	639.402	848.988
BAC45874	blr0609	859.796	871.42	828.956	1007.1	944.312	926.402	909.331	938.39	1182.87	1109.81	908.068	749.021	718.344	807.214	795.602	953.582	820.864	631.022	575.621	562.76	661.226	484.059	711.603
BAC45875	blr0610	363.459	320.312	361.15	430.14	423.401	408.469	387.344	421.39	514.291	473.222	476.117	370.344	316.261	368.458	461.238	315.826	400.706	335.23	304.359	312.517	381.39	385.583	302.114
BAC45876	clpP	454.324	484.242	481.534	470.064	422.118	557.604	514.182	444.407	701.856	549.505	566.217	485.151	445.333	426.635	522.031	494.337	472.029	412.876	445.181	430.143	556.288	517.347	397.484
BAC45877	glnK	400.587	399.041	367.486	345.143	316.909	300.474	348.317	298.337	614.124	502.925	341.85	464.782	548.05	578.14	458.595	390.587	579.662	1355.71	2467.32	2309.85	2756.61	2787.85	2240.18
BAC45878	amtB	1461.65	1265.07	1344.28	1376.06	1416.47	1575.1	1060.56	1058.79	2676.33	2158.87	1399.2	1783.21	1956.36	1803.5	2003.54	1991.08	2047.62	5549.79	10100.9	10557.5	14246.8	15555.1	15658.6
BAC45879	blr0614	443.577	441.103	409.726	349.65	413.137	393.776	436.128	426.702	401.349	376.688	321.534	462.93	472.364	482.389	393.836	534.006	389.035	537.355	567.833	611.195	586.754	557.57	542.872
BAC45880	blr0615	2961.41	2990.65	3026.48	2751.48	3031.81	3234.69	3201.2	3013.47	2983.9	3187.67	2975.95	3112.74	2924.73	2757.37	3367.43	2888.21	2666.19	3152.64	3198.04	3482.66	3564.53	3579.82	3399.29
BAC45881	ftsK	7733.28	7748.95	8152.28	8685.23	9130.06	8253.87	7970.31	7898.41	8640.09	9116.78	8718.51	7302.26	7714.6	7327.95	9416.39	8014.67	8968.55	7596.91	7968.48	8173.86	9320.36	9571.62	9787.04
BAC45882	blr0617	2678.07	2805.15	2759.32	2639.44	2726.44	2458.16	2757.26	2922.29	2961.71	2883.89	2860.24	2794.25	2692.95	2678.59	3021.17	2880.58	3221.21	4455.36	4631.57	4394.84	4071.17	4112.42	4393
BAC45883	blr0618	1023.94	994.368	952.508	1289.13	1426.73	1185.74	1036.17	955.21	1187.91	1443.97	1253.45	817.535	811.6	899.328	1118.07	984.097	1231.94	993.366	926.055	998.669	1251.36	1149.81	1188.45
BAC45884	bll0619	676.112	695.626	653.661	974.255	958.425	1063.78	767.858	682.546	1073.96	1095.63	993.751	733.281	683.88	704.191	935.692	1107.68	936.278	840.541	811.19	773.796	1056.16	1105.43	1101.08
BAC45885	bll0620	2821.69	2821.33	2842.74	2566.03	2635.35	3406.6	2754.34	2898.39	3868.27	2989.87	3038.67	3349.76	3113.95	2970.69	3297.39	3301.68	3909.8	4689.53	5074.16	4888.4	5518.87	5138.8	4872.51
BAC45886	blr0621	818.76	811.025	791.996	772.707	832.688	581.113	782.493	856.059	687.738	689.919	659.851	843.459	815.655	715.099	832.607	784.226	823.457	857.795	834.553	798.013	757.138	943.153	698.931
BAC45887	blr0622	534.441	586.699	570.237	528.017	467.024	611.969	540.525	539.132	685.721	688.569	649.251	562.923	552.78	627.833	619.83	677.425	588.74	640.882	601.579	559.301	549.517	628.306	620.902
BAC45888	bll0623	2513.93	2501.02	2466.8	2390.24	2575.05	3312.57	2497.73	2431.85	3586.93	2920.34	2968.89	2900.72	2738.9	2641.02	3247.17	3538.17	3009.83	3347.37	3528.35	3219.73	3684.14	3571.5	3626.71
BAC45889	blr0624	4526.63	4444.46	4617.87	4662.65	4967.9	5329.2	4455.92	4459.12	5417.2	5238.52	5090.65	4209.89	4244.51	4278.48	5061.72	5109.68	5175.46	2175.3	2140.24	2087.29	2260.13	2331.53	2280.86
BAC45890	bll0625	819.737	770.042	797.276	1100.46	873.745	830.896	792.25	823.304	883.37	868.812	937.218	610.142	633.197	636.317	898.687	758.289	845.503	396.854	452.32	404.772	394.93	527.056	424.827
BAC45891	bll0626	2267.71	2275.61	2188.02	2566.68	2528.86	1913.78	2218.69	2415.03	2242.71	2152.79	2362.92	1969.3	2020.55	2288.32	1884.6	1606.6	2594.86	1768.59	1603.56	1602.94	1480.42	1402.25	1540.58
BAC45892	leuS	11660	11789	12048.9	13579	13728.5	16590	12763.8	12702.8	18300.7	16426.4	16037.8	10749.2	10657.6	10097.4	12515.5	13394.4	13258.3	10427.9	10851.8	10928.9	13660.1	13599.4	13536.5
BAC45893	blr0628	6137.77	5978.07	5871.33	6190.03	5821.12	6373.14	6293.12	6650.17	7210.16	6793.88	6648.86	5696.82	5931.24	5404.45	5852.04	5562.82	5912.04	7181.57	7175.46	7592.65	8138.95	7946.06	8591.25
BAC45894	blr0629	1478.26	1492.63	1413.98	1672.27	1738.51	1435.52	1560.11	1483.72	1608.42	1998.87	1567.92	1365.64	1386.68	1301.72	1744.51	1455.55	1487.41	1283	1368.64	1469.17	1551.51	1561.75	1561.92
BAC45895	parB	2677.09	2750.15	2796.28	2579.55	2698.22	2790.23	2923.13	2866.52	3173.48	3035.1	3386.7	2708.14	2580.77	2756.16	3396.51	2912.62	2930.73	2951.75	2860.58	2764.21	3037.58	3131.82	3210.55
BAC45896	parA	3265.27	3385.38	3456.27	3596.31	3886.31	4537.24	3774.9	3685.39	5219.55	4441.94	4393.7	3544.19	3455.89	3323.39	4593.88	3985.21	4080.98	3734.37	3704.22	3393.86	4247.19	4047.24	4238.94
BAC45897	gidB	1092.33	1122.71	1140.47	1146.18	1085.45	1109.33	1230.33	1215.48	1586.23	1358.24	1393.02	1223.99	1171.79	1352.63	1279.31	1405.2	1497.78	1114.15	1055.2	899.494	1018.92	1104.04	1054.4
BAC45898	gidA	2730.83	2890.35	2875.47	2841.63	2800.86	3159.02	3009.96	2949.73	3706.93	3878.26	3072.24	2905.35	3047.72	2831.31	3631.75	3323.04	3244.55	2361.4	2257.06	2384.81	2703.58	2633.89	2387.57
BAC45899	thdF	333.171	354.823	309.407	370.9	319.475	312.964	329.779	328.436	334.793	376.013	344.5	291.646	306.124	335.733	355.51	286.838	370.88	300.721	297.22	271.001	308.046	287.107	279.439
BAC45900	rho	17878.9	17309.8	17609.8	25855.4	24793.3	21393.2	18246.1	18317.2	20371	23090	26250.9	14083.3	16013.7	15718.9	19765.8	20246.5	21819.7	11213	11364.5	12305.8	15757.7	16299.9	16499.6
BAC45901	bll0636	858.819	959.856	943.004	1059.25	1022.58	1255.53	937.626	946.357	1215.14	1157.74	1213.7	850.866	821.061	786.609	837.893	794.906	1134.69	857.795	880.628	934.09	1141.91	1145.65	1001.05
BAC45902	blr0637	2730.83	2605.63	2663.22	3698.05	3597.62	2550.73	2436.27	2583.23	2759.02	3000	3868.12	1973.01	2242.21	2186.51	2596.94	2627.31	3026.69	1444.45	1369.29	1623.7	1754.62	1850.24	1900.72
BAC45903	blr0638	769.908	708.568	815.228	1217.66	1185.52	689.842	822.496	728.58	659.502	1036.23	1145.68	559.22	638.603	646.013	822.034	860.513	823.457	368.507	341.998	450.9	371.235	490.994	466.176
BAC45904	coaE	1386.42	1439.78	1484.73	1562.16	1512.7	1386.3	1481.08	1520.9	1657.83	1700.49	1542.3	1243.43	1313.7	1252.03	1250.23	1313.65	1255.29	1062.38	1096.08	1075.93	969.272	952.862	1028.39
BAC45905	dnaQ	6188.58	6013.66	6109.99	6871.3	7091.32	7616.18	6506.79	6781.19	8629	8268.22	7042.82	5479.24	5583.89	5299.01	5931.33	6478.26	5682.5	5197.3	5259.76	5383.13	6183.48	5925.22	6076.97
BAC45906	secB	9046.42	9031.28	9090.01	10425.8	9047.95	10717.2	9524.56	9457.38	12279.5	10938.1	10014.4	8329.97	8548.5	7693.98	9700.53	9895.9	10323.7	9252.11	9379.31	9167.92	11430.4	10475.9	10348.6
BAC45907	blr0642	4907.68	4613.78	4648.49	4327.81	4271.22	4137.59	4781.79	4723.82	4736.52	4296.13	4430.8	5240.37	5358.86	5245.68	5298.29	5449.91	5843.31	6284.34	6406.46	6367.96	5700.54	5862.81	5994.27
BAC45908	blr0643	1485.1	1409.59	1372.79	1821.66	1721.83	1539.84	1383.51	1375.71	1576.15	1680.92	1892.99	1337.87	1417.77	1328.39	1930.86	1664.57	1908.87	1306.41	1305.69	1350.39	1579.72	1583.94	1715.98
BAC45909	blr0644	387.885	377.472	404.446	382.49	404.155	277.7	365.879	366.503	281.347	369.262	360.4	320.348	330.452	322.401	313.219	347.867	390.332	266.212	290.082	305.597	275.323	323.169	247.427
BAC45910	bll0645	733.758	680.527	658.941	581.462	781.367	548.054	672.242	650.676	511.266	588.659	711.084	583.292	705.504	607.228	732.166	547.738	692.482	560.771	584.057	601.969	537.105	478.511	624.903
BAC45911	hslU	3428.44	3508.33	3479.5	3625.93	3595.06	3495.5	3830.51	3437.52	4146.6	3650.76	3845.15	4025.64	3968.8	3826.39	4465.68	4255.27	4285.87	5909.67	5648.48	5802.89	5569.65	5425.9	5764.18
BAC45912	bll0647	421.105	400.12	405.502	495.821	479.854	597.276	404.906	388.635	545.552	546.129	548.551	415.711	410.193	397.547	580.182	573.675	600.411	427.665	414.032	455.513	460.376	514.573	591.557
BAC45913	bll0648	605.765	668.664	679.005	681.27	647.932	888.2	548.331	585.166	1129.42	847.209	669.567	749.947	845.389	767.217	1077.1	897.13	826.051	1099.36	940.332	1171.65	1152.07	1101.27	1269.15
BAC45914	hslV	1550.56	1719.11	1609.34	1831.32	1797.53	2873.24	1683.04	1712.12	3251.13	2528.8	1871.79	2197.99	2025.96	2042.27	2752.89	2604.42	2620.8	3284.52	3273.96	3126.32	4448.04	4557.65	4186.25
BAC45915	hisB	5663.91	5690.12	5711.88	5424.41	5393.87	6224.74	5665.76	5945.5	7617.56	6337.53	6502.22	5656.08	5247.36	5029.94	5492.56	5790.15	6452.79	4793.05	4983.95	4780	5456.81	5147.12	5103.93
BAC45916	blr0651	1163.66	1262.91	1218.62	1309.74	1444.69	1757.3	1171.79	1129.61	1789.93	1585.73	1468.1	1259.17	1202.2	1273.85	1711.47	1502.85	1608.01	1236.16	1362.15	1312.34	1794.11	1389.76	1719.32
BAC45917	hisH	1514.41	1585.38	1517.46	1340.65	1484.47	1605.96	1601.09	1550.11	1924.05	1705.9	1874.44	1803.58	1594.82	1421.71	1785.48	1890.38	1785.67	1726.68	1828.75	1685.97	1523.3	1717.09	1886.05
BAC45918	hisA	1971.67	1930.5	1971.54	1807.49	2193.99	2077.61	2039.17	2125.54	2574.48	2279.7	2070.54	2332.24	2139.49	2025.31	2234.82	2338.95	2260.29	2282.52	2205.14	2337.53	2304.14	2221.96	2301.54
BAC45919	hisF	2120.18	2237.87	2189.08	2210.59	2417.23	2214.99	2342.6	2260.1	2481.71	2433.62	2778.09	2186.88	2298.3	2156.21	2840.12	2595.27	2552.07	2187.62	2230.45	2369.82	2261.26	2539.58	2582.98
BAC45920	hisE	1080.61	1056.92	1098.23	1216.37	1209.9	1451.68	1058.61	1018.06	1448.08	1289.38	1346.2	1049	1043.39	910.237	1308.38	1331.96	1471.85	1056.22	1142.16	1135.9	1484.94	1400.86	1275.15
BAC45921	panK	4035.18	4101.5	4051.85	4027.74	3947.89	4951.58	4209.07	4261.71	6020.23	4922.59	4957.27	4403.39	4018.81	3844.57	4550.26	4470.39	4861.64	5596.62	5904.82	5456.93	5638.48	5721.33	6218.35
BAC45922	bll0657	1145.09	1125.94	1151.03	1260.16	1369	1572.16	1274.23	1189.81	1775.82	1559.41	1530.82	1173.07	1085.29	1132.04	1277.99	1377.74	1387.56	1259.58	1331.65	1345.78	1619.21	1495.18	1585.93
BAC45923	bll0658	286.273	231.875	274.559	373.475	350.268	304.882	312.217	271.779	337.819	360.486	363.05	241.65	264.226	239.982	372.691	254.797	274.918	247.725	244.655	238.712	346.41	321.782	349.466
BAC45924	bll0659	1695.17	1774.12	1684.31	1831.32	1862.96	2019.57	1826.47	1738.68	1920.02	1993.47	1870.9	1704.51	1652.26	1679.88	2061.69	1928.52	1993.16	1425.96	1545.8	1547.59	1760.26	1632.49	1636.62
BAC45925	bll0660	1311.19	1325.46	1250.3	1388.94	1295.86	1660.32	1384.49	1293.38	1642.71	1620.16	1445.13	1273.98	1138	1043.56	1435.26	1652.37	1279.93	1072.24	1147.35	1148.58	1399.18	1368.96	1491.9
BAC45926	bll0661	825.599	745.237	761.372	760.473	748.008	752.288	793.226	791.434	965.052	904.59	786.167	823.09	776.46	723.583	877.541	894.079	827.348	960.09	842.34	779.562	707.489	801.68	762.288
BAC45927	bsr0662	1594.53	1487.24	1665.3	1355.46	1443.41	1281.24	1547.42	1574.9	1653.8	1367.01	1370.93	1548.96	1493.45	1858.05	1473.58	1476.91	1617.09	788.777	810.541	683.846	707.489	622.758	635.574
BAC45928	blr0663	2826.58	3019.77	2854.35	3350.97	3126.75	3220	2819.71	2817.83	3201.71	3621.74	3261.27	2547.97	2637.53	2769.49	3482.41	3405.43	3410.54	1697.1	1876.12	1788.61	2139.39	2216.41	2206.83
BAC45929	ctpF	4385.94	4331.22	4195.47	4257.62	4464.95	4388.84	4379.82	4319.25	4922.07	4475.02	4777.07	3759.92	3680.25	3672.46	4308.41	3977.58	4425.92	2323.2	2393.34	2188.77	2523.04	2565.93	2495.61
BAC45930	pilV	2327.31	2311.2	2269.33	2010.33	2281.23	1935.09	2417.73	2171.58	2193.3	2160.89	2335.54	1950.79	1977.3	2025.31	2098.7	2071.94	2133.21	1382.83	1348.52	1209.7	1354.05	1389.76	1289.15
BAC45931	bll0666	6636.06	6965.97	6771.04	7211.94	7704.61	7779.28	6997.56	6986.58	7961.43	7986.72	7700.02	6044.94	5909.61	5969.26	7024.3	7384.54	6810.71	4073.3	3907.99	3681.01	4638.74	4550.71	4390.33
BAC45932	ctpC	4247.2	4186.7	4079.31	3850.66	3568.11	3636.55	4212	4088.19	4378.53	4009.22	4203.79	3912.69	3840.4	3720.94	3855.1	3904.35	4044.67	2393.45	2305.08	2215.29	2503.86	2597.83	2292.2
BAC45933	gshB	1644.36	1668.42	1612.5	1386.37	1431.86	1773.46	1644.99	1641.3	1829.26	1487.17	1510.5	1753.58	1702.94	1782.9	1805.3	1556.25	1697.49	2431.65	2592.56	2417.1	2699.07	2378.69	2464.93
BAC45934	bll0669	114.314	115.398	136.223	110.755	121.888	109.464	130.741	118.627	111.934	133.663	108.65	118.51	139.209	126.051	118.944	147.996	120.601	130.641	123.95	123.392	134.276	112.346	143.388
BAC45935	bll0670	441.622	458.358	489.982	576.311	541.44	583.317	454.666	449.719	534.459	542.754	495.55	479.596	455.469	476.329	527.318	521.8	571.881	553.377	549.663	573.139	582.24	595.019	525.532
BAC45936	blr0671	2674.16	2658.48	2679.06	2811.37	2770.07	2474.32	2859.71	2677.95	2631.96	2944.64	2877.02	2498.9	2657.81	2468.91	3027.78	2735.64	2781.6	2887.66	2884.59	2954.49	2730.66	2859.97	2797.73
BAC45937	hemN	2994.63	2904.37	2785.72	2810.72	2802.14	2873.98	3112.41	3013.47	3008.1	3358.46	2977.72	3003.49	2805.8	2815.55	3054.21	2653.25	2763.45	2262.8	2353.1	2505.9	2488.06	2375.91	2398.91
BAC45938	bll0673	1365.9	1523.91	1465.72	1806.2	1625.6	1978.43	1661.58	1602.34	2030.94	2123.76	2023.72	1324.91	1471.83	1425.35	1747.15	1794.26	1565.22	1257.11	1289.47	1399.98	1675.63	1547.88	1646.62
BAC45939	rph	2698.59	2737.21	2649.49	2424.37	2508.33	3278.77	3004.11	2867.4	3764.41	3268.68	3185.3	2696.11	2522.65	2499.21	2858.62	2898.89	3029.29	2557.36	2602.95	2532.42	2739.69	2915.45	2866.42
BAC45940	hrcA	1052.27	1100.06	1058.11	972.967	1017.45	1270.22	1116.17	1180.95	1540.86	1306.26	999.051	1565.63	1382.63	1404.75	1597.81	1591.34	1366.81	1914.02	1861.84	1828.97	2278.18	2018.07	1926.73
BAC45941	grpE	3643.39	3679.81	3680.14	3686.46	3800.34	4787.76	3971.01	4014.72	5411.15	4698.47	3922	5079.27	4504.69	4525.73	5788.6	5254.62	4991.32	5543.63	5571.25	5533.04	6573.9	6093.05	6139.66
BAC45942	pncA	1728.39	1801.08	1750.84	1964.61	2102.89	2008.55	1865.5	1895.37	2286.07	2358.01	1859.42	2101.7	2106.38	2121.06	2476.68	2433.54	2286.23	2695.4	2611.38	2562.41	2820.93	3086.05	3216.55
BAC45943	bll0679	2719.1	2558.18	2542.84	2573.76	2714.9	2696.19	2639.21	2673.53	3108.94	2916.29	3050.15	2710.92	2892.3	2792.52	3292.1	3184.2	3405.35	5279.88	5540.75	5664.51	6285.03	6621.49	6076.3
BAC45944	dnaK	41863.3	43236.7	41858.6	37956.7	37029.6	62335.6	43897.7	44856.8	68080	45247.7	45139.3	56206.2	51085.5	48778.3	58803.2	61383.2	56233.7	66963.5	68606.6	66626	77994.2	80531.4	76768.4
BAC45945	dnaJ	6451.4	6649.97	6443.68	7135.31	7050.27	10892.8	6672.66	6681.16	10897.9	8719.84	7851.07	8453.11	8130.19	7729.13	11320.8	11438.4	10330.2	9890.53	10250.8	10308.4	14469.1	13412.2	14408.8
BAC45946	pmtA	4469.96	4393.77	4267.28	4575.72	4599.67	5735.46	4742.77	4616.7	5737.87	5424.17	4754.1	4528.38	4371.56	4135.46	5152.91	4767.91	4576.35	4481.24	4445.32	4633.55	5031.41	4599.26	5010.56
BAC45947	blr0682	1880.8	1783.82	1764.57	1531.25	1581.98	1840.31	1796.22	1983.9	2175.15	1952.29	1998.99	1659.14	1644.15	1621.7	1436.58	1364	1571.7	1483.89	1578.25	1461.1	1500.74	1392.54	1387.19
BAC45948	pyrF	1282.85	1320.07	1254.52	1359.97	1410.05	1364.99	1365.95	1293.38	1575.14	1511.48	1394.78	1250.84	1126.51	1229	1537.02	1594.39	1541.88	1790.77	1835.24	1812.83	2071.69	2001.43	1960.07
BAC45949	blr0684	1303.37	1213.3	1107.74	1234.4	1014.88	1148.27	1056.66	1188.04	1408.75	1057.16	1244.62	1102.7	1044.74	1287.18	960.802	990.2	1283.82	1592.34	1580.2	1555.66	1491.71	1489.63	1512.57
BAC45950	dapB	2204.2	2183.94	2156.34	2803.64	2997.16	3363.99	2188.44	2219.38	3175.49	3346.31	2757.77	1983.19	1965.82	1991.37	2838.79	2532.71	2552.07	2169.14	2175.94	2064.22	3192.17	2765.66	2858.41
BAC45951	blr0686	2414.27	2429.84	2430.9	2736.67	2818.82	3664.47	2497.73	2345.09	3831.97	3591.36	3071.35	2261.88	2150.98	2261.65	2890.34	3278.8	3107.09	2626.38	2627.61	2624.68	3411.07	3579.82	3389.95
BAC45952	bll0687	1382.51	1488.32	1512.19	2046.39	1882.21	2071.73	1434.25	1443	2034.98	2180.47	1892.1	1453.6	1492.1	1532.01	1936.14	1899.54	1999.64	1792	1828.75	1759.78	2326.7	2196.99	2280.2
BAC45953	bll0688	340.987	363.451	359.038	527.373	515.779	604.622	410.76	370.044	611.099	613.636	521.167	361.086	402.759	370.882	600.006	572.149	630.237	608.837	591.195	644.637	948.961	915.413	959.696
BAC45954	blr0689	913.533	888.676	833.18	910.507	980.237	1036.6	931.772	907.405	1052.78	1072.68	1060.88	913.824	980.543	867.815	1032.17	939.851	855.877	1046.36	1064.93	1142.82	1290.86	1267.71	1309.16
BAC45955	blr0690	861.75	820.731	861.692	841.607	868.613	761.104	870.304	892.356	985.22	954.545	1028.2	944.378	973.109	881.148	1046.71	1190.07	1010.19	1179.47	1235.6	1253.53	1134.01	1088.79	1165.77
BAC45956	blr0691	1040.55	1074.18	964.124	1028.34	1218.88	1031.46	1014.7	986.195	1151.61	1203.65	1098.87	1062.89	1027.85	1036.29	1299.13	1202.28	1370.7	1295.32	1357.61	1342.32	1501.86	1504.88	1408.53
BAC45957	bll0692	453.347	414.14	486.814	658.089	583.78	883.792	479.058	514.344	944.884	794.554	555.617	598.106	506.828	521.174	979.305	816.266	710.637	872.585	912.427	840.681	1155.45	1073.53	1189.78
BAC45958	bll0693	580.362	583.463	563.901	674.187	681.29	650.171	595.163	618.806	930.766	765.526	748.184	406.453	447.36	487.237	507.494	550.789	597.817	521.332	527.598	441.675	556.288	453.546	572.217
BAC45959	blr0694	113.337	128.34	133.055	133.936	136.001	156.482	128.789	148.726	213.784	166.067	162.533	116.658	111.502	100.599	138.768	122.059	171.175	147.896	151.206	117.626	155.715	124.829	165.396
BAC45960	bll0695	77.1862	116.477	79.1996	105.603	93.6614	89.6281	130.741	102.692	113.951	85.0585	141.333	115.733	110.151	113.931	132.16	108.327	101.149	118.317	125.897	129.158	127.506	108.185	95.3694
BAC45961	bll0696	220.811	249.131	277.727	312.947	286.116	287.985	295.63	278.861	292.44	331.458	296.8	263.87	229.762	223.014	366.083	303.621	296.963	350.02	290.082	321.742	416.369	346.747	344.13
BAC45962	blr0697	172.936	212.463	200.639	187.382	197.587	230.682	214.649	182.366	281.347	271.377	227.9	181.469	165.564	208.47	236.566	222.757	202.298	277.305	237.517	242.171	297.89	252.432	300.114
BAC45963	blr0698	230.582	249.131	234.431	268.516	283.55	340.146	248.798	239.024	327.734	356.436	340.084	205.541	241.25	192.713	327.756	308.198	254.17	315.511	260.23	276.767	376.876	305.138	406.821
BAC45964	nikR	580.362	625.524	596.637	636.84	678.724	671.476	610.774	642.709	902.53	801.98	707.551	582.366	629.142	585.412	601.327	637.756	715.824	517.635	563.291	588.131	539.362	614.437	599.56
BAC45965	bll0700	1955.06	2158.06	2109.88	2400.54	2630.22	3150.21	2174.78	2141.48	3373.14	2929.79	2801.05	2010.97	2103.67	2033.79	2779.32	2743.27	2654.52	1934.97	2281.72	2422.87	2881.86	2640.83	2677.01
BAC45966	bsr0701	256.962	298.742	280.895	319.386	275.852	340.881	292.703	267.353	326.726	361.836	294.15	248.131	258.82	244.831	314.54	274.632	289.183	228.006	251.793	258.316	247.114	220.531	282.774
BAC45967	bll0702	4767.96	4750.75	4462.64	3931.15	4015.89	3997.27	4776.92	4660.96	4435	3892.44	4337.17	4471.91	4165.45	4105.15	3806.2	3902.82	4362.38	3852.68	3686.7	3463.05	3171.85	3244.17	3237.89
BAC45968	blr0703	1792.87	1919.71	1979.99	2071.5	2418.52	1818.27	2041.12	1975.05	1934.14	2130.51	1820.55	1881.35	2059.75	1990.16	2365.66	2363.36	2247.33	2689.24	2623.06	2671.96	2715.99	2491.03	2794.39
BAC45969	bll0704	1512.46	1575.67	1560.76	2303.31	2369.76	2330.33	1559.13	1511.16	2140.86	2773.18	2153.57	1259.17	1317.75	1529.59	2092.09	2114.66	1855.7	1063.62	1107.11	1126.67	1807.65	1603.36	1691.31
BAC45970	pheT	13181.3	13610.5	13581.2	16873.4	17251.7	17856.6	14439	14169.7	19484.6	18894.5	16421.2	12779.7	12798.4	12579.7	17067.1	16557.2	15155.5	11386.7	11475.4	11450.1	15165.3	14076.6	14904.3
BAC45971	pheS	6970.21	6860.28	6618.98	6756.68	6848.83	8612.38	7098.05	7138.85	9191.69	7795	7545.44	6945.8	6602.28	6138.95	7423.42	7543.22	7408.52	6080.98	6439.55	6350.66	6976.73	6912.76	6579.16
BAC45972	rplT	20001	18424.9	17973	22773	21930.9	25527.1	17814.9	19532.7	27481.3	24856.7	24763.4	18458.9	17530.8	19088.3	20877.3	21390.8	23418.6	13470.8	14127	13673.5	16688.6	18291.6	18194.2
BAC45973	rpmI	7926.73	7527.86	7571.49	5855.83	5659.46	4334.47	8462.05	7955.07	5539.22	4729.52	5931.59	7161.53	7096.27	7278.26	6273.63	6380.61	7448.72	5320.55	5032.62	5330.08	4446.92	4837.82	4316.97
BAC45974	blr0709	419.151	378.55	422.398	533.812	578.648	498.097	382.466	386.865	278.322	553.555	506.15	358.308	364.24	430.272	491.635	543.16	460.358	310.581	319.933	297.525	376.876	413.323	353.467
BAC45975	bll0710	38622.4	39027.3	41749.8	60706.5	60279.4	53660.8	41193.1	41567.1	54227.4	57238.3	65464.8	30383	35405.6	37320.9	42457.7	48352	49612.3	31535.1	28217.1	30008.5	41208.2	41382.2	43105
BAC45976	blr0711	1236.93	1228.4	1199.61	1741.81	1726.96	1684.57	1207.89	1209.28	1717.33	1803.78	1682.75	1100.85	1244.77	1170.82	1588.56	1605.07	1657.29	854.098	863.106	915.639	1216.39	1198.36	1133.1
BAC45977	blr0712	517.832	447.574	512.158	726.345	644.082	624.458	511.255	530.279	676.646	699.37	742.884	470.337	495.34	470.269	563.001	663.693	653.579	412.876	398.457	405.926	512.281	450.772	510.193
BAC45978	bll0713	567.661	573.757	577.629	892.477	839.103	698.658	620.531	591.363	600.006	829.658	831.217	560.146	579.811	643.589	721.593	793.38	807.896	467.104	494.502	500.488	721.03	656.046	678.257
BAC45979	bll0714	649.732	576.992	596.637	909.863	941.746	552.462	690.78	583.395	597.989	891.089	896.584	454.597	483.852	579.352	660.799	598.087	809.193	364.809	338.104	409.385	397.187	348.134	423.494
BAC45980	bll0715	2808.99	2749.07	2822.67	3531.27	3311.51	3447.01	3313.4	2927.6	4063.91	3898.51	3528.92	2566.48	2561.17	2964.63	2980.2	3107.92	3214.73	2461.23	2255.76	2268.34	3098.51	2790.62	2702.36
BAC45981	blr0716	4248.17	4421.81	4613.64	4168.76	3528.34	4279.37	5077.43	4913.27	5249.8	4976.6	3727.67	4083.97	4030.29	4135.46	4192.11	4233.91	4340.33	4619.28	4683.49	4896.48	4525.9	3654.72	4685.77
BAC45982	bll0717	5534.94	5769.92	5730.89	6675.55	6914.26	8612.38	5922.36	6161.5	9535.56	8491.67	7015.44	5388.51	5375.08	5163.26	6857.77	7300.63	6317.93	5860.37	5869.12	5870.93	7367.14	7405.14	7436.15
EBG00000038916	trnL-CAG	423.059	431.396	395.998	173.215	168.077	145.462	456.617	403.685	216.809	132.988	175.784	496.261	492.637	429.06	354.188	244.117	317.712	454.779	455.564	463.585	337.383	341.2	263.433
BAC45983	bll0718	3355.16	3370.28	3095.12	1893.78	1929.68	2292.86	3427.55	3503.91	2980.87	2270.93	2475.99	4531.16	4362.1	3963.35	3409.72	2866.85	3101.91	4535.47	4814.58	5069.46	3884.99	4145.71	3758.09
BAC45984	blr0719	2828.53	2768.48	2707.57	1985.21	2020.78	2914.38	2882.15	2952.39	3962.06	2730.65	2623.5	3484.01	2994.34	2775.55	3034.39	2895.84	3112.28	3211.8	3641.92	3353.5	3508.11	3611.72	3333.93
BAC45985	blr0720	1785.05	1672.74	1720.22	1471.36	1540.92	1626.53	1727.92	1740.45	1906.91	1630.29	1841.75	1876.72	1788.09	1689.57	1825.13	1901.06	1971.11	1967.01	2165.55	2061.92	2111.18	2173.41	2265.52
BAC45986	blr0721	2437.72	2442.78	2428.79	2355.47	2387.72	2100.38	2448.95	2455.75	2741.88	2561.88	2395.6	2526.67	2551.03	2639.81	2871.83	2586.12	2794.57	3183.46	3376.5	3444.6	3722.5	3685.23	3844.12
BAC45987	blr0722	2451.4	2467.59	2493.2	2660.05	2657.16	2154.75	2567.98	2561.1	2421.2	2558.51	2736.57	2417.42	2488.86	2421.64	2710.6	2482.37	2694.72	2480.95	2543.89	2572.78	2439.54	2529.87	2537.63
BAC45988	rpoN2	5051.3	5092.63	5249.35	5327.17	5400.29	5532.7	5306.71	5273.57	6260.23	5939.92	5454.59	5536.64	5620.38	5622.62	6343.67	6612.52	5882.21	6073.59	6189.71	6065.82	6393.36	6198.46	6637.84
BAC45989	blr0724	1794.82	1823.73	1837.43	2235.06	2102.89	2414.08	1971.84	1830.75	2946.58	2520.7	2113.82	2159.11	2023.26	2107.72	2492.53	2461.01	2417.2	2871.64	2624.36	2692.72	2992.44	3069.41	3087.17
BAC45990	ptsN	3743.04	3702.46	3538.64	3074.09	3015.13	4031.79	4030.52	4064.29	4494.5	3827.63	3531.57	4042.31	3683.62	3443.38	3935.72	3498.5	3844.96	3576.61	3792.48	3878.2	3743.94	3871.09	3669.39
BAC45991	bll0726	360.528	369.922	386.494	366.392	436.231	352.635	416.614	406.341	440.677	463.096	441.667	344.42	351.401	328.461	417.625	334.135	403.3	239.098	287.486	241.018	280.965	256.593	293.444
BAC45992	blr0727	442.599	339.724	374.878	411.467	434.948	440.794	374.66	370.044	514.291	495.499	439.9	384.232	375.053	333.309	391.193	396.69	456.468	454.779	427.66	424.377	447.964	449.385	512.861
BAC45993	bsl0728	2202.25	2293.95	2205.97	2976.86	2392.86	3216.33	2556.27	2300.83	3946.93	3066.16	2270.17	2930.35	2740.25	2672.53	3678.01	3472.57	3388.49	3585.24	3504.99	3194.36	4782.04	3984.82	3952.16
BAC45994	hspH	3797.76	3679.81	3587.22	3345.82	3233.24	2980.5	3532.93	3896.97	4494.5	3195.09	3532.45	5476.46	5083.82	4919.64	5615.47	5684.88	6227.15	7278.94	6662.14	6495.96	6387.72	6896.11	6493.79
BAC45995	bll0730	1482.17	1377.23	1383.35	1667.76	1676.92	1553.06	1308.38	1319.94	1194.97	1432.49	1470.75	1065.67	1196.79	1107.8	1340.1	1338.07	1191.74	687.715	620.398	631.952	698.463	715.687	692.262
BAC45996	bll0731	895.946	966.327	872.252	845.471	812.16	726.575	789.323	832.157	590.93	725.697	834.751	729.578	705.504	848.423	767.849	753.711	744.354	421.503	364.062	369.023	312.559	439.676	332.793
BAC45997	bll0732	1222.28	1197.12	1184.83	1186.11	1226.58	1445.8	1086.9	1112.79	962.027	1076.06	1178.37	928.638	1010.95	989.019	1137.9	1075.64	1025.76	548.447	534.737	493.569	556.288	525.669	664.251
BAC45998	bll0733	8715.2	8737.93	8330.75	8149.49	8243.49	12295.2	7887.38	8442.85	11162.1	8512.6	8056.01	7906.85	7268.59	6887.98	8007.57	8846.19	7947.99	5415.45	5053.39	4826.13	5401.52	5353.78	5393.37
BAC45999	bll0734	2404.5	2434.15	2297.85	2282.06	2463.42	3220	2056.73	2182.2	2894.15	2299.28	2104.1	2528.52	2361.82	2192.57	2694.74	2581.54	2919.06	2531.48	2501.06	2429.79	2536.58	2581.19	2832.4
BAC46000	bll0735	853.934	779.749	866.972	724.413	791.631	833.835	1026.41	995.047	1058.83	1076.06	1086.5	755.502	735.238	704.191	921.154	871.193	796.225	1217.67	1088.94	1029.81	981.684	1134.56	1290.49
BAC46001	blr0736	898.878	875.734	833.18	972.324	1112.39	1265.08	853.718	960.522	1447.07	1322.46	1332.95	880.493	857.553	829.03	1022.92	984.097	1296.78	528.727	577.567	547.769	912.853	808.615	883.001
EBG00000038929	trnA-GGC	842.209	839.066	824.732	1068.27	1180.39	1446.54	752.247	942.816	1589.26	1356.21	908.951	853.643	762.945	854.483	1011.02	1019.19	1085.41	867.655	848.181	697.685	1267.16	1036.08	1266.48
BAC46002	bll0737	5884.72	6673.7	6647.49	8254.45	7885.52	10309.4	6616.07	7204.36	14682.5	9896.49	8014.49	6532.87	6225.2	5846.85	8495.24	8304.56	9434.1	7201.29	6755.59	6087.73	9099.2	8036.22	9261.5
BAC46003	aroA	4498.3	4840.26	4628.43	4732.83	5259.15	5703.87	4533	4518.44	5682.41	5220.3	5042.95	4516.35	4674.98	4101.52	5237.5	5509.42	5325.89	4425.78	4358.36	4474.41	4719.98	4973.75	4812.49
BAC46004	cmk	2563.76	2581.91	2823.73	3125.6	3049.77	3161.23	2638.23	2627.49	3765.42	3363.19	3155.27	2363.72	2482.78	2488.3	2959.06	3161.32	3402.76	2282.52	2190.86	2259.11	2845.76	2891.87	2618.99
BAC46005	rpsA	74527.7	76705.5	77216.5	93196.2	99850.7	100560	74970.1	79643.6	102919	98986.5	97919.4	65631.5	70041.6	68198.7	96381.5	106076	98524.4	61078.5	61756.2	62843.5	83268.2	81467.6	81540.9
BAC46006	blr0741	4576.46	4628.88	4793.16	5711.6	5751.84	6793.37	5038.4	5066.42	7725.46	6983.57	6298.17	4626.52	4379.67	4116.06	5632.65	6353.15	5768.09	4986.55	5207.19	4963.36	6861.63	6819.83	6739.22
BAC46007	ihfB	2877.39	2969.08	3069.78	3070.87	2767.5	3259.67	3274.37	3186.98	3451.8	3276.1	2716.25	3259.95	3263.97	3114.92	3150.69	2906.52	3166.74	3629.61	3412.84	3488.42	3271.15	3188.69	3340.6
BAC46008	blr0743	2705.43	2783.58	2830.07	3609.19	3860.65	5083.82	2865.56	2956.81	5280.05	4894.91	4351.3	3073.86	2851.08	2580.42	3974.05	4011.15	3592.09	3018.31	3124.7	3136.7	4360.03	4283.02	4481.7
BAC46009	trpF	2546.17	2494.55	2436.18	2429.52	2441.61	2372.21	2778.73	2717.79	2713.64	2740.77	2607.6	2458.16	2505.76	2307.71	2555.97	2514.41	2400.35	2034.8	2133.11	2251.04	2430.51	2133.19	2206.83
BAC46010	trpB	5592.58	5987.78	5665.41	6123.71	6344.6	7335.54	6211.16	6111.04	8413.19	7961.74	7355.52	5908.84	5832.57	5949.87	7210.64	7216.71	7160.84	5682.89	5893.13	6042.76	6969.96	7320.53	7281.42
BAC46011	trpA	4989.75	5238.23	5369.74	5654.93	5969.95	6894.02	5771.13	5602.9	7537.89	7362.28	6561.41	5252.41	5417.65	5026.3	6539.27	6751.36	5950.94	5406.82	5500.52	5746.38	6564.87	6768.51	6443.77
BAC46012	accD	6178.81	6223.97	6171.24	6160.41	6660.22	7167.31	6744.86	6579.35	8692.53	7401.44	7245.11	7213.38	6998.28	6620.12	7459.1	7617.98	7614.71	7728.78	8100.87	7931.69	9085.65	8828.19	8974.73
BAC46013	folC	2883.25	2878.49	2825.84	3357.41	3514.23	3071.6	3024.6	2808.97	3261.21	3699.37	3653.47	2700.73	2947.03	2912.51	3466.55	3437.47	3570.04	2424.26	2386.85	2729.62	2863.81	2902.97	2842.41
BAC46014	blr0749	328.286	361.294	369.598	468.132	447.778	383.491	411.736	348.798	364.037	496.85	471.7	253.686	307.476	288.464	428.198	314.301	413.674	272.375	288.135	358.644	422.011	359.23	351.466
BAC46015	blr0750	814.852	867.106	818.396	840.319	896.84	919.055	915.185	814.452	1133.46	974.797	1091.8	757.354	694.016	763.581	820.713	875.77	818.27	935.441	910.48	857.979	1152.07	995.859	1104.42
BAC46016	trxA	5328.78	5725.71	5589.38	6687.78	6149.58	6448.81	5651.12	5675.49	8367.82	6807.38	5145.42	5651.45	5079.09	5267.49	6785.09	6253.97	6832.75	9554.06	8827.7	8138.12	9441.09	8720.01	9446.24
BAC46017	bll0752	3029.8	3174	3175.38	3457.22	3672.04	3222.94	3505.61	3330.4	3529.45	4021.38	3747.99	2609.07	2693.62	2853.12	3187.7	3294.05	3117.47	2695.4	2663.95	2787.28	3158.31	2916.84	3176.54
BAC46018	bll0753	3165.61	3218.22	3142.64	3367.07	3519.36	3506.52	3503.66	3533.13	4132.48	4403.46	3684.39	2948.87	2781.47	2759.8	3206.2	3118.6	3179.71	2906.15	2885.89	3051.36	3383.99	3190.08	3367.94
BAC46019	galF	2456.28	2592.69	2533.33	2856.44	3137.02	2828.43	2791.41	2662.9	3017.17	3351.03	3281.59	2320.21	2521.98	2405.88	2947.16	2755.47	2808.83	2731.14	2832.68	2782.67	3184.27	3205.33	3862.79
BAC46020	bll0755	829.508	868.185	863.804	1036.07	937.897	1024.11	831.277	834.813	1162.7	1009.9	1102.4	722.171	662.931	728.432	1024.24	965.788	1084.11	744.409	763.817	742.659	894.799	873.804	897.673
BAC46021	bll0756	2066.44	2057.76	2118.33	2363.84	2315.87	2320.05	2343.58	2178.66	2432.29	2600.36	2165.94	1694.32	1817.82	1780.48	2125.13	1849.19	2015.2	2097.65	2183.08	2236.05	2559.15	2172.03	2591.65
BAC46022	bdfA	6621.41	6529.18	6286.34	6148.82	6091.84	5980.84	6849.26	6763.49	6499.23	7010.57	6472.19	6024.57	5884.61	5998.35	6313.28	5370.58	5384.24	5832.02	5931.42	5934.35	5433.11	5699.14	6151.66
BAC46023	dut	1109.92	1141.04	1145.75	1300.08	1358.73	1734.52	1340.58	1250.89	2159.01	1937.44	1301.15	1119.37	1066.37	1139.31	1348.03	1380.79	1212.49	1201.65	1296.61	1194.71	1418.36	1481.31	1610.61
BAC46024	dfp	2163.17	2204.43	2069.75	2155.85	2354.37	2148.14	2223.57	2267.19	2444.39	2589.56	2346.14	1998.01	1896.21	1962.28	2351.12	2306.91	2366.63	2207.34	2284.96	2237.2	2413.59	2258.02	2413.58
BAC46025	aarF	3040.55	3176.15	3160.59	3335.52	3392.34	3763.64	3220.71	3186.98	3989.28	3939.69	3551	2778.51	2767.96	2860.4	3547.17	3397.8	3083.75	2525.32	2538.05	2498.98	3029.68	2704.63	3099.17
BAC46026	ubiE	3202.74	3289.4	3227.12	3320.71	3462.91	3921.6	3477.31	3411.84	4452.15	4053.78	3887.55	3238.66	3153.14	2964.63	3699.15	3712.11	3496.13	3379.42	3323.93	3389.25	3534.06	3853.06	3781.43
BAC46027	blr0762	814.852	921.031	871.196	940.771	996.916	1129.9	909.331	941.931	1182.87	1138.84	803.834	836.978	817.682	747.824	1028.2	1150.4	999.82	953.928	968.237	872.971	1095.65	998.633	938.355
BAC46028	bll0763	533.464	583.463	552.285	560.213	608.158	495.893	522.963	506.376	556.644	577.858	461.1	324.977	383.838	395.123	572.252	472.977	500.558	352.485	291.38	333.274	458.119	413.323	363.471
BAC46029	bll0764	844.163	909.167	883.868	739.223	822.424	709.678	894.696	854.289	931.774	806.03	694.301	942.526	875.798	921.145	960.802	872.718	840.316	1020.48	1034.43	982.524	836.124	929.283	1015.72
BAC46030	moeB	1260.38	1381.55	1259.8	1328.41	1369	1510.45	1418.63	1384.57	1868.59	1646.49	1433.65	1454.53	1448.85	1243.55	1423.36	1492.17	1452.4	1456.77	1501.03	1552.2	1413.85	1459.11	1460.55
BAC46031	bll0766	5448.96	5121.75	4859.69	4958.21	4875.52	6245.31	5272.56	5453.28	8121.76	6222.77	5736.37	5114.45	4712.82	4579.06	4904.45	5207.32	5133.97	4589.7	4563.43	4349.86	4680.49	4739.34	4404.33
BAC46032	blr0767	2746.46	2635.83	2630.48	2998.1	2788.03	3203.84	2623.6	2618.64	4131.47	3276.78	2638.52	3065.52	2923.38	3097.96	3597.39	3529.02	3497.42	2611.59	2612.03	2364.06	3317.41	2984.8	2773.05
BAC46033	irr	3556.43	3362.73	3156.37	3770.17	3415.43	4425.57	3609.03	3547.29	4679.04	3859.36	3550.12	4331.17	3749.85	3950.01	4312.38	3791.44	4281.98	5225.65	4067.63	3742.13	4075.68	3886.35	3834.78
BAC46034	fabA	3779.19	3845.9	3783.63	4780.48	4771.6	4556.34	4053.94	3984.62	5276.02	5564.58	4421.97	3423.83	3476.84	3346.42	4558.19	4363.59	4768.27	3046.65	3231.13	3285.46	4311.51	4301.06	3680.06
BAC46035	fabB	11724.5	11699.5	11852.5	12085.1	12373.6	13234.1	12637	12449.6	15801.8	13783.5	14181	11376	11250.9	11102.2	12219.5	13186.9	12484.1	11357.2	11957.6	11150.3	12370.3	12725.6	12394.7
BAC46036	fabI	3488.04	3607.55	3595.66	5232.52	5255.3	5573.1	3850.02	3875.73	6016.2	6662.91	4996.14	3340.5	3407.23	3300.36	5024.72	5082.21	4776.05	3068.84	3096.15	3133.24	5050.59	4726.86	4972.55
BAC46037	blr0772	1002.44	956.621	941.948	1400.53	1386.96	1013.83	1080.07	1064.1	1163.71	1419.67	1164.23	824.942	871.068	882.36	1153.76	1185.49	959.62	738.246	732.667	731.127	859.82	836.355	889.67
BAC46038	bll0773	1748.9	1719.11	1725.5	1886.05	2029.76	1809.46	1653.77	1660.77	1646.74	1902.34	1974.25	1324.91	1400.2	1293.24	1503.98	1483.01	1477.04	1451.84	1340.74	1436.88	1497.35	1368.96	1317.17
BAC46039	bll0774	2664.39	2567.89	2567.12	3298.17	3224.26	2789.49	2549.44	2472.57	2604.73	2920.34	3530.69	1755.43	2047.58	2084.7	2483.28	2282.49	2830.88	1565.23	1630.82	1779.38	2017.53	1987.56	2126.14
BAC46040	bll0775	4602.84	4306.41	4437.29	5227.37	4944.81	4831.84	4401.28	4412.2	4834.33	5139.29	5339.76	3372.91	3705.25	3792.45	4451.14	4365.12	4773.46	2972.7	3136.39	3276.23	3705.57	3866.93	3745.42
BAC46041	bll0776	208.11	163.931	190.079	198.328	255.324	221.132	183.427	173.514	271.263	228.173	215.534	184.246	181.782	185.441	191.632	218.18	267.137	229.238	202.473	145.303	192.952	239.949	190.072
BAC46042	bll0777	664.388	627.681	626.205	703.164	845.519	687.638	664.436	671.923	802.697	858.011	810.017	672.175	699.422	722.371	868.29	695.734	765.102	728.387	746.295	762.264	730.057	801.68	838.984
BAC46043	blr0778	18040.1	18739.8	19400.7	19530.8	20323.2	24903.4	18251	18606.7	22591.5	21718.3	22180.5	16600.7	17420.7	17430.2	22319.2	23041.6	21321.7	28328.2	25756.3	25644.8	30759.4	30576.2	29990.7
BAC46044	pnpA	46434.8	44926.7	45829.1	57498.4	63098.3	52228.9	43357.2	47664.9	46576.6	53119.7	64530.2	32428.3	36866.7	36256.7	45091.6	51531.6	49063.8	34330.3	32109.5	31684.1	41009.6	40174.2	40023.1
BAC46045	rpsO	10028.3	9651.41	9689.81	11752.9	11513.9	11242.4	9693.35	10656	10418.9	11342.5	9676.04	8499.4	9883.14	9217.51	10940.2	11600.1	10863.2	7232.1	6736.12	7356.25	9743.5	8610.43	9136.12
BAC46046	truB	26432.9	27572.7	27536.1	28729.3	26502.3	20814.3	27473.1	28499.6	27834.2	26700.9	28025.5	26218.5	28634.4	25491.5	27000.3	27971.2	31229.1	19189.5	18856	21193.5	20314.1	20123.8	19504
BAC46047	rbfA	3057.16	2993.89	3049.71	3821.04	4046.69	3354.44	3062.65	3106.42	3855.17	4010.58	4334.52	2297.06	2612.53	2449.52	3031.75	3356.61	3087.64	1721.75	1822.91	1910.85	2495.96	2276.05	2384.24
BAC46048	infB	34979	36200.6	36208	43296.7	46422.7	47217.8	36053.2	37143.4	45509.7	46776.1	47209.8	31891.3	33383.7	32044.9	43521.6	44383.5	42320.5	28296.2	29301.5	28765.4	39834.9	39968.9	39253.5
BAC46049	bll0784	6001.96	6024.45	6097.32	7057.39	7432.61	7190.82	6233.6	6298.72	7544.95	7659.99	7739.77	5784.78	5888.66	5908.66	6733.54	6696.44	6958.54	4880.56	4877.52	5095.98	5851.74	5897.48	5712.16
BAC46050	nusA	16732.8	16480.4	16580.2	18370.5	18396.1	18489.8	17766.1	17277	20013	19986	21390.8	15647	15637.3	16099.4	18083.4	18748.2	18370.2	12631.5	13204.2	12797	14505.2	14850.5	15330.5
BAC46051	bll0786	4599.91	4474.66	4420.4	5316.87	5295.08	4604.83	4737.89	4516.67	5259.89	5832.58	5352.12	4001.57	4360.75	4455.43	5130.45	5465.17	5570.98	2897.52	2599.7	2781.51	3330.96	3230.3	3152.53
BAC46052	blr0787	1489.99	1477.53	1485.79	1737.3	1787.26	1724.97	1580.6	1487.26	1631.61	1948.24	1761.37	1263.8	1194.76	1214.46	1607.06	1595.92	1580.78	1038.97	1027.94	1028.65	1263.78	1113.75	1270.48
BAC46053	bll0788	814.852	831.516	870.14	850.622	1021.29	786.082	843.961	855.174	822.865	980.873	1104.17	733.281	741.996	752.672	898.687	755.237	768.993	647.044	690.485	681.54	831.61	649.111	680.257
BAC46054	bll0789	2433.81	2649.85	2503.76	2283.35	2485.23	2799.04	2661.65	2733.72	2904.23	2815.03	2961.82	2304.47	2225.31	2112.57	2351.12	2238.25	2419.8	2167.91	2254.46	2313.31	2261.26	2312.11	2592.31
BAC46055	bll0790	1677.58	1509.89	1564.98	1604.66	1611.49	1677.22	1806.95	1842.25	2166.07	1778.8	1831.15	1735.99	1617.12	1661.7	1662.57	1692.04	1726.02	1957.15	2027.33	2035.39	2240.95	2149.83	2052.11
BAC46056	lnt	1826.09	1935.89	1922.97	2050.89	2256.85	1621.39	1853.79	1782.06	1549.93	2038.03	2173	1407.31	1581.3	1551.4	1776.23	1727.13	1825.87	1179.47	1159.68	1331.94	1487.19	1317.64	1246.47
BAC46057	bll0792	1567.17	1614.5	1594.55	1998.09	2122.14	1495.76	1582.55	1502.31	1371.44	1835.51	2015.77	1170.29	1291.4	1293.24	1591.2	1725.6	1467.96	1105.52	1060.39	1190.1	1250.24	1230.26	1381.86
BAC46058	bll0793	1834.88	1728.82	1752.95	2042.52	2165.76	1605.96	1835.25	1820.12	1895.82	2045.45	2450.37	1412.86	1540.76	1667.76	1773.59	1795.79	2160.44	1173.31	1257.67	1316.95	1616.96	1560.36	1599.94
BAC46059	phoH	3625.8	3432.83	3420.37	3886.07	3847.82	3519.74	3656.84	3540.21	4175.84	4013.28	4257.67	2959.98	3307.22	3131.89	3775.81	3530.54	4115.99	2781.67	2713.27	2983.32	3029.68	3201.17	3139.85
BAC46060	bll0795	5418.67	5534.81	5113.13	5224.15	4940.96	4939.83	5485.26	5636.54	5599.72	5293.88	5672.77	5062.6	5308.85	5031.15	5256	5446.86	6032.64	4695.69	4613.4	4801.91	4011.36	4425.88	4606.41
BAC46061	bll0796	2116.27	1991.97	1977.88	2520.96	2492.93	2358.98	2312.36	1940.52	2455.49	2945.99	2594.35	1630.44	1819.17	1708.97	2388.13	2136.02	2218.8	1355.71	1386.81	1488.78	1910.33	1568.69	1981.42
BAC46062	fur	3612.12	3414.5	3190.16	3227.99	3267.88	3537.37	3575.86	3591.55	4374.5	3443.52	3946.74	3184.96	2974.07	2956.15	2972.28	3245.23	3334.03	2872.87	3102.64	3047.9	3004.86	2908.52	3135.85
BAC46063	bll0798	697.607	588.856	617.757	639.415	644.082	533.361	731.758	625.888	579.838	635.913	665.151	667.545	698.071	613.289	726.879	762.866	606.895	506.543	555.503	616.961	466.018	486.833	532.868
BAC46064	bll0799	1100.15	1084.96	1099.29	1205.42	1268.92	1592	1161.06	1170.33	2012.79	1710.62	1635.93	1205.47	1139.35	1093.25	1411.47	1356.38	1447.21	1225.07	1251.83	1168.19	1242.34	1205.29	1477.89
BAC46065	bll0800	3218.37	3234.39	3218.67	3146.85	3093.39	3347.09	3439.26	3426.89	4186.93	3502.92	3541.29	3659.93	3570.1	3467.63	4156.43	3934.86	3729.55	4457.82	4252.58	4150.36	4411.94	4689.41	4530.38
BAC46066	bll0801	1099.17	1254.28	1121.47	1279.47	1388.24	1649.3	1279.11	1261.51	1717.33	1680.24	1354.15	1171.21	1171.11	1085.98	1456.4	1245	1301.97	1079.64	1041.57	1060.94	1119.35	1115.14	1379.86
BAC46067	trpS	7980.47	8365.85	7947.42	7492.69	7368.46	11230.7	8580.11	8951.89	13607.5	9510.35	8942.88	8148.5	7363.19	7126.75	7641.48	8435.77	7944.09	7699.21	8055.44	7507.32	8366.88	8323.33	8316.48
BAC46068	bll0803	319.492	309.527	292.511	305.863	307.928	276.231	347.341	304.534	350.928	354.41	313.584	300.905	279.093	254.527	387.228	280.735	277.512	223.076	245.304	239.865	247.114	205.274	246.76
BAC46069	blr0804	7359.07	7222.65	7273.69	6795.96	7063.1	8200.24	8042.51	7746.14	9371.19	7826.06	8253.87	6925.44	6699.59	6302.57	7482.89	8019.25	7412.41	6862.36	7289.68	7190.19	7660.52	7531.35	7520.85
BAC46070	bll0805	1755.74	1741.76	1750.84	1870.6	2005.38	2098.91	1650.85	1620.94	1853.46	1896.94	1911.54	1667.47	1777.95	1797.44	2002.22	2032.27	1955.55	2642.4	2736.63	2690.41	2922.48	2995.9	3010.47
BAC46071	blr0806	333.171	331.097	366.43	340.635	369.513	344.554	378.563	361.192	386.222	311.881	323.3	313.867	339.913	271.495	383.264	334.135	364.396	879.98	902.044	881.043	651.071	632.467	889.003
BAC46072	blr0807	2897.9	2946.44	3074	2598.87	2618.67	3025.32	2512.37	2432.73	2697.51	2374.89	2170.35	3413.65	3338.98	3186.43	3606.64	3934.86	3383.31	5915.83	5924.93	5806.35	5284.17	5722.72	5662.14
BAC46073	bsl0808	489.497	507.969	540.67	517.07	606.875	541.442	410.76	487.786	495.131	513.726	406.334	457.375	498.043	478.753	603.971	511.12	540.759	510.24	535.386	578.905	701.848	643.563	722.273
BAC46074	bll0809	312.653	345.117	365.374	470.064	452.911	509.117	315.144	288.599	531.434	498.2	432.834	268.5	342.616	279.98	518.067	350.918	499.262	335.23	342.647	393.24	552.902	653.272	503.524
BAC46075	bsl0810	146.556	150.989	130.943	135.868	85.9632	96.24	142.449	145.185	121.01	110.711	115.717	122.214	135.83	104.235	109.693	114.43	111.523	120.782	129.79	94.5622	115.094	81.8324	70.0265
BAC46076	bll0811	926.235	873.577	958.844	981.338	962.275	895.546	925.918	914.488	953.959	981.548	984.034	689.766	769.027	696.919	757.276	695.734	662.656	522.565	574.323	644.637	489.714	517.347	586.222
BAC46077	purC	5956.04	5829.24	5799.53	5438.57	5622.25	6647.91	5965.29	6016.32	7386.63	6814.13	6692.14	5746.82	5369	5423.85	5579.79	5777.95	5452.97	6195.6	6384.39	6117.71	6575.03	6247	6453.11
BAC46078	bll0813	1020.03	1008.39	1118.3	1151.98	1302.28	1499.43	1069.34	1013.64	1415.81	1306.93	1137.73	1011.04	1012.3	991.443	1115.43	1357.9	1154.14	1621.92	1657.42	1740.18	2236.43	2068	2348.22
BAC46079	blr0814	666.342	663.272	605.085	626.537	681.29	727.31	681.023	639.167	730.091	710.846	714.617	589.773	620.357	515.114	819.391	648.436	737.87	707.435	693.73	688.459	748.111	762.844	670.921
BAC46080	blr0815	261.847	280.407	283.007	340.635	360.532	351.9	223.43	222.204	215.801	284.878	233.2	324.977	279.093	289.676	387.228	329.558	341.054	279.769	247.9	285.993	197.465	278.785	299.447
BAC46081	bll0816	1967.76	1969.32	1901.85	1381.86	1560.17	1261.41	1510.35	1687.33	1091.1	955.895	1163.35	2163.74	2116.51	2076.21	1640.1	1569.98	1502.97	2668.29	2441.36	2540.49	1640.65	1769.8	2026.77
BAC46082	blr0817	317.538	322.469	360.094	371.543	373.363	424.631	378.563	300.993	440.677	436.093	291.5	308.311	349.373	273.919	432.163	453.142	337.164	398.086	387.424	420.917	546.132	425.806	442.167
BAC46083	bll0818	255.985	380.707	547.005	224.085	366.947	127.83	137.571	208.039	137.144	140.414	137.8	99.0671	112.854	146.656	125.552	91.5439	155.614	122.014	113.567	116.473	130.891	117.894	115.377
BAC46084	bll0819	466.048	465.908	526.942	574.379	506.798	370.267	465.398	460.342	343.869	488.749	451.384	403.675	443.981	486.025	585.468	540.109	623.753	485.591	399.106	441.675	433.295	410.549	534.869
BAC46085	bll0820	401.564	388.257	389.662	367.68	383.627	299.74	406.857	347.027	358.995	363.186	329.484	430.525	473.039	442.392	403.088	381.433	376.067	443.687	448.426	427.836	454.734	405.001	412.823
BAC46086	bll0821	719.102	768.964	779.324	809.411	977.671	745.676	863.474	761.335	896.48	886.363	918.668	684.211	676.446	619.349	742.738	649.962	765.102	650.741	630.782	793.4	628.503	773.94	815.642
BAC46087	murA	2850.03	3088.8	3213.39	3596.95	3741.32	3737.93	3354.38	3210	3670.63	4061.88	3806.29	2660	2773.36	2581.63	3502.24	2921.78	3319.77	2585.71	2571.15	2790.74	3336.6	3144.31	3141.19
BAC46088	gyrB	10713.3	10835.6	10658.2	11348.5	11508.8	12853.5	11385.2	11710.4	14364.9	13194.2	12848.1	10264.1	10510.3	10354.4	11253.4	11273.6	12198.8	10834.6	10712.3	10934.6	11900.9	12462.1	13065.6
BAC46089	bll0824	64.4847	70.1019	81.3116	83.066	46.1892	59.5072	74.1515	88.5273	64.5385	72.2322	47.7	63.8844	62.8466	92.1145	71.3663	48.8234	86.8845	69.018	51.9162	102.635	88.013	63.8015	65.3581
BAC46090	bll0825	137.763	133.733	147.839	124.921	142.417	102.852	161.962	131.906	118.993	170.117	160.767	125.917	148.669	151.504	99.1199	83.9152	118.007	96.1322	89.5554	110.707	73.3442	85.9934	76.6957
BAC46091	bll0826	232.536	217.855	198.527	187.382	256.607	205.704	208.795	211.58	234.96	245.725	211.117	175.913	193.946	167.261	187.667	230.385	203.595	120.782	139.525	161.448	161.357	176.148	136.718
BAC46092	recF	1271.13	1351.35	1339	1547.35	1573	1319.44	1480.1	1412.01	1671.95	1686.99	1864.72	1153.62	1224.5	1084.77	1473.58	1330.44	1421.27	818.356	834.553	976.758	965.887	969.506	993.042
BAC46093	bll0828	1278.95	1296.35	1281.98	1372.2	1406.2	1430.38	1322.04	1403.16	1460.18	1466.25	1534.35	1109.18	1208.28	1239.91	1122.04	1310.6	1203.41	862.725	919.565	967.533	891.414	876.578	1053.73
BAC46094	dnaN	7317.06	7736.01	7658.08	7656.89	8079.26	9453.56	7790.78	8126.81	9961.11	9193.74	9411.04	7775.38	7450.37	7249.17	7899.19	7878.88	7660.1	7584.59	7903.59	7794.46	8415.4	8338.58	8237.78
BAC46095	dnaA	21289.7	22465	22712.3	26878.6	28909.3	33314.5	24401.7	24600	32602	32725.9	36060.4	14731.4	15301.5	14771	21047.8	22114	19515.3	16059	17560.6	17240.3	24130.2	23545.5	23646.3
BAC46096	bll0831	16200.3	16135.3	15803	17309.3	16262.4	17495.1	16866.5	17819.7	21891.7	18951.8	17670.2	12043.6	11751	12551.8	13316.4	12897	13996.2	12189.1	12939.5	12045.1	14888.9	14521.8	12669.5
BAC46097	rpsT	20275.6	17856.6	17356.3	16052.4	14807.5	15255.1	18153.5	19231.7	21701.1	15942.4	19539.4	21302.2	19092.5	20305.2	15462.7	16149.9	23912.7	13140.5	14455.4	13395.5	13662.3	15484.4	14056.7
BAC46098	blr0833	1001.47	1019.17	1058.11	828.729	850.651	1074.8	1148.37	1172.99	1297.83	1055.13	897.468	1154.55	1054.2	1042.35	1053.31	900.182	1062.07	985.972	1071.42	1122.06	1005.38	894.608	836.316
BAC46099	msrA	1766.49	1753.63	1728.66	1805.56	1670.51	1607.43	1869.4	1900.68	2142.88	1836.18	1717.2	2058.19	1973.25	1797.44	2122.49	1836.98	1927.02	2542.57	2633.45	2605.07	2580.59	2567.32	2383.57
BAC46100	blr0835	4570.6	4694.67	4810.06	4154.59	5304.06	4312.43	4785.7	4815.89	4862.57	4945.54	5896.26	4939.47	4886.5	4060.31	5491.24	5510.94	4752.71	3761.48	3946.28	4310.65	3550.99	4230.32	4200.26
BAC46101	bll0836	149.487	159.617	137.279	160.981	146.266	182.195	152.206	140.758	166.388	152.565	175.784	123.139	135.154	146.656	145.376	187.665	176.363	186.102	152.504	202.963	274.194	255.206	233.422
BAC46102	bll0837	302.883	308.448	286.175	299.424	340.004	271.823	279.044	282.402	319.667	265.301	260.584	255.537	268.281	295.736	362.118	285.312	299.557	522.565	569.78	547.769	576.598	585.31	660.25
BAC46103	bll0838	317.538	314.919	280.895	224.729	242.493	169.706	265.384	258.5	151.262	185.644	191.684	303.682	279.769	335.733	233.923	248.694	287.886	409.178	474.384	443.981	269.681	339.813	329.458
BAC46104	bll0839	193.454	174.715	175.295	194.465	221.965	196.888	155.133	130.135	165.38	127.588	139.567	174.988	173.673	123.627	199.561	181.562	172.472	157.755	155.749	170.673	207.621	184.47	165.396
BAC46105	blr0840	127.015	135.89	109.823	113.974	124.454	123.422	125.862	107.118	118.993	102.61	150.167	136.101	164.888	136.96	121.587	96.1211	156.911	172.545	184.302	200.656	223.418	227.466	160.727
BAC46106	blr0841	608.696	624.446	585.021	669.68	709.517	554.666	627.361	612.609	527.4	632.538	673.984	526.815	602.111	667.83	639.654	575.201	643.205	659.369	664.527	656.169	862.077	787.81	780.962
BAC46107	blr0842	3363.95	3374.6	3258.8	2493.27	2782.9	2788.76	3237.3	3133.87	2766.08	2831.91	3210.92	3484.94	3289.65	3205.83	3688.58	3313.89	3387.2	1971.94	1927.39	1852.04	1528.94	1509.04	1629.28
BAC46108	bll0843	1439.18	1435.47	1380.19	1271.75	1445.98	1611.84	1412.78	1327.02	1321.02	1421.02	1631.52	1417.49	1317.75	1365.96	1498.69	1370.11	1480.93	1115.38	1186.28	1158.96	1260.39	1321.8	1289.15
BAC46109	bll0845	885.199	946.915	941.948	643.279	810.877	654.579	980.556	895.011	831.941	753.375	728.751	903.64	818.358	892.056	1014.99	910.862	829.941	1278.07	1205.75	1018.27	912.853	1004.18	975.702
BAC46110	blr0844	20765	19944.5	19062.8	19641.6	19035.1	27137.5	18422.7	20183.4	28169	21619	21399.7	22196.6	19597.3	20461.5	21880.4	25231	24378.2	25168.2	23810.7	21822	24954	24847.9	22527.2
BAC46111	blr0846	180.753	166.088	190.079	198.972	236.078	227.009	172.695	172.628	309.583	221.422	187.267	199.06	166.915	178.169	187.667	256.323	211.376	277.305	288.784	259.469	308.046	367.552	340.129
BAC46112	blr0847	122.13	98.1426	82.3676	115.906	137.285	160.89	120.984	116.856	193.615	150.54	137.8	119.436	105.42	122.415	132.16	123.584	140.053	183.637	219.995	200.656	300.147	214.983	186.737
BAC46113	blr0848	366.39	394.727	370.654	399.876	348.985	440.794	418.566	458.572	557.653	386.139	472.584	478.67	396.677	399.971	411.017	453.142	404.596	1005.69	1007.17	907.567	894.799	948.701	958.363
BAC46114	bll0849	764.046	767.885	721.245	683.846	724.914	902.893	818.593	862.256	975.136	893.789	803.834	711.061	669.013	700.555	820.713	712.517	704.153	1268.21	1217.43	1202.79	1552.64	1292.67	1196.45
BAC46115	blr0850	158.281	173.637	198.527	210.563	230.946	234.355	170.744	193.875	284.373	328.083	177.55	197.208	179.079	175.745	270.928	202.922	238.608	2085.33	1985.14	2155.33	2872.84	2643.6	2675.01
BAC46116	blr0851	329.263	313.841	328.414	264.008	296.381	365.859	354.171	353.224	515.299	383.438	355.1	436.08	381.81	352.701	380.62	311.249	369.583	5679.2	6226.7	5667.97	6672.07	6058.37	5804.2
BAC46117	uppS	218.857	214.62	233.375	220.866	243.776	312.964	256.603	250.532	460.845	393.564	351.567	297.201	283.148	242.407	448.022	282.26	326.789	5791.35	5997.62	5490.37	7546.55	7557.71	8127.74
BAC46118	bchE	99.6582	112.163	118.271	122.345	120.605	140.319	122.935	158.464	151.262	167.417	217.3	137.027	118.26	123.627	148.019	204.448	114.117	1631.78	1716.48	1805.91	2431.64	2292.69	2371.56
BAC46119	blr0854	15.6327	19.4128	19.0079	13.5224	30.7928	8.81588	7.80542	12.3938	13.1094	22.2772	26.5	19.4431	15.5427	16.9685	19.824	0	28.5292	30.8116	25.3091	31.1363	67.7023	40.2227	54.6874
BAC46120	blr0855	290.181	347.274	291.455	428.209	383.627	410.673	340.511	277.091	579.838	408.416	267.65	349.049	338.561	363.61	508.815	532.48	377.364	695.11	500.342	520.092	511.153	499.316	487.518
BAC46121	bll0856	244.26	257.759	249.215	341.279	354.117	260.803	228.309	247.877	402.357	357.786	271.184	263.87	278.417	246.043	430.841	277.683	342.351	350.02	323.178	327.508	261.782	357.843	312.785
BAC46122	blr0857	295.066	270.701	347.422	306.507	300.23	262.272	290.752	283.288	322.692	286.229	296.8	291.646	304.772	336.945	360.796	389.062	402.003	409.178	403.648	356.338	486.329	312.073	365.472
BAC46123	bsr0858	30.2883	34.5117	32.7358	41.855	23.0946	28.6516	41.9541	43.3784	23.1935	27.6778	31.8	41.6637	31.7612	37.573	39.648	53.4006	29.826	44.3687	59.0547	62.2727	30.4661	40.2227	58.6889
BAC46124	bsr0859	40.0587	32.3547	29.5679	52.1578	42.3401	40.4061	30.246	35.4109	53.4459	49.2799	70.6667	19.4431	31.0854	27.8768	43.6128	35.0918	44.0906	29.5791	47.3735	32.2895	56.4186	31.9008	65.3581
BAC46125	blr0860	72.301	56.0815	64.4157	62.4605	62.8686	60.9765	62.4434	81.4452	90.7572	62.7813	92.7501	45.3672	62.8466	65.4498	43.6128	65.6065	79.1038	66.5531	61.0015	53.0471	54.1619	77.6714	55.3543
BAC46126	dinP	297.997	311.684	310.463	394.725	345.136	335.738	293.679	304.534	303.532	393.564	320.65	257.389	258.82	258.163	325.113	349.393	377.364	332.765	316.04	299.831	375.748	281.559	394.149
BAC46127	bsr0862	926.235	902.696	1090.84	1018.69	789.065	681.027	962.018	990.621	945.892	952.52	770.267	755.502	892.017	841.151	857.717	813.215	824.754	862.725	837.148	904.107	868.847	528.443	668.253
EBG00000038927	trnR-CCG	42.0128	49.6106	67.5837	121.701	100.077	91.8321	90.738	49.5753	94.7909	87.7588	60.0667	62.9585	64.874	60.6016	96.4767	54.9263	102.446	117.084	122.003	115.32	171.513	178.922	194.073
BAC46128	bll0863	1546.66	1556.26	1578.71	1605.94	1476.77	1513.39	1559.13	1602.34	1816.15	1596.53	1854.12	1381.38	1329.92	1325.96	1321.6	1234.32	1591.15	977.344	1050.65	1005.59	1051.64	943.153	991.709
BAC46129	blr0864	5434.3	5416.18	5184.94	6406.39	6353.58	6638.36	5632.59	5526.76	7449.15	6705.44	6708.04	4433.95	4445.89	4831.16	5150.27	5414.82	5309.03	4860.84	4438.83	4295.66	4739.16	4572.91	4847.17
BAC46130	blr0865	6128	6063.27	6035.01	8009.11	8202.43	7501.58	6030.66	5872.02	8008.82	8046.8	8444.67	4313.58	4722.96	4668.75	6378.03	6649.14	6813.3	5087.61	4707.5	4986.43	6004.07	5607.6	5613.46
BAC46131	blr0866	3680.51	3639.91	3629.46	4591.81	4862.69	4184.6	3362.18	3506.57	3849.11	4195.54	4542.1	2734.99	2915.95	2849.49	3551.14	3785.34	3860.52	4388.81	3939.14	4059.26	4383.73	4062.49	4160.24
BAC46132	blr0867	1718.61	1616.66	1726.55	2148.77	2269.69	2061.45	1514.25	1666.97	1973.47	2056.93	2226	1282.32	1378.57	1460.5	1625.57	1634.06	1952.96	1934.97	1906.62	1977.73	2231.92	2217.8	2066.12
BAC46133	blr0868	1035.66	1022.41	963.068	1267.88	1070.05	1256.26	1024.46	1053.48	1470.27	1293.43	1244.62	755.502	867.013	764.793	1066.53	910.862	1080.22	675.391	711.901	628.493	891.414	836.355	798.969
BAC46134	bll0869	253.054	237.268	240.767	277.531	239.927	238.763	235.138	257.615	283.364	240.999	255.284	199.986	194.622	175.745	208.813	212.077	251.576	171.313	164.834	167.214	88.013	176.148	178.067
BAC46135	bll0870	117.245	111.085	109.823	168.708	153.964	115.341	119.033	100.036	133.111	127.588	151.05	74.9947	91.229	99.3867	93.8335	100.698	108.93	72.7154	60.3526	51.8939	71.0875	55.4796	64.0242
BAC46136	blr0871	30694.7	29526.9	29777	41401.7	40066.5	40479.6	29772.8	30901.4	43536.2	39829.6	45304.4	19883.8	21403	22627.4	27657.1	29423.7	33310.5	16002.3	12683.8	13018.4	16486.6	16144.6	15866
BAC46137	blr0872	8747.45	8443.5	8591.58	11018.8	10577.3	9532.9	8409.36	8661.52	10796.1	9305.8	11082.3	5607.94	6073.82	6381.35	7354.7	7418.11	8687.15	6071.12	4777.59	4955.29	5320.28	5040.32	4751.13
BAC46138	bll0873	902.786	829.359	791.996	1197.7	1204.77	1057.17	758.101	907.405	1091.1	1076.06	1208.4	505.52	611.572	637.529	788.994	642.333	1062.07	570.631	484.118	472.811	612.706	740.653	662.251
BAC46139	parB	584.27	520.911	513.214	625.893	632.535	505.444	525.89	502.835	509.249	556.931	656.317	334.236	338.561	374.518	359.475	367.701	534.275	260.05	242.059	271.001	258.397	341.2	293.444
BAC46140	bll0875	476.796	397.963	421.342	618.166	486.269	466.507	449.787	466.539	623.2	568.407	598.901	279.61	325.721	323.613	330.4	379.907	424.048	186.102	197.93	224.874	248.242	252.432	250.095
BAC46141	blr0876	128.969	120.791	107.712	129.428	144.983	144.727	101.47	111.544	131.094	110.711	130.733	88.8826	81.7682	90.9024	101.763	39.669	108.93	91.2024	87.6085	98.0218	99.2968	109.572	100.038
BAC46142	blr0877	910.602	839.066	826.844	1161.64	1007.18	905.831	757.126	790.549	1100.18	980.873	1109.47	505.52	580.487	643.589	865.647	697.259	938.871	486.823	474.384	449.747	578.855	668.529	454.172
BAC46143	bll0878	513.923	518.754	511.102	777.859	730.046	656.783	504.425	586.936	781.521	779.028	750.834	363.863	411.544	374.518	454.63	492.811	558.914	404.248	384.18	387.474	490.842	484.059	442.834
BAC46144	bsl0879	354.666	369.922	376.99	600.78	445.212	437.855	372.709	393.061	421.517	451.62	583.001	245.353	263.55	263.011	239.209	224.283	356.615	267.445	280.996	242.171	253.884	291.268	311.451
BAC46145	bll0880	936.982	952.307	941.948	1495.19	1362.58	1126.23	910.307	956.095	1186.9	1266.43	1489.3	511.075	571.026	650.862	729.522	904.759	1005.01	526.262	463.352	458.973	590.139	646.337	606.229
BAC46146	bll0881	1615.05	1556.26	1615.67	2220.25	2331.27	2021.04	1612.79	1686.45	1851.45	2021.15	2450.37	1072.15	1183.95	1221.73	1566.09	1556.25	1792.15	916.954	937.087	989.444	1264.91	1251.06	1133.1
BAC46147	bll0882	3317.05	3107.13	3118.35	3247.95	3266.6	3017.97	3186.56	3107.31	3085.75	3097.21	3152.62	2589.63	2538.19	2550.12	2639.23	2590.69	2699.9	1372.97	1222.63	1197.02	1317.94	1267.71	1238.47
BAC46148	bll0883	860.773	792.69	779.324	815.206	909.67	994.725	719.074	729.465	1034.63	951.17	976.968	667.545	610.896	705.403	1013.67	886.45	881.813	613.767	578.216	560.454	584.497	610.276	587.556
BAC46149	bll0884	668.296	720.432	687.453	712.179	828.839	998.398	680.047	603.757	987.237	949.145	771.151	549.035	562.917	479.965	856.396	720.145	855.877	525.03	527.598	568.526	620.605	545.087	682.258
BAC46150	bll0885	529.556	582.385	550.173	696.081	780.084	1013.09	561.99	530.279	999.338	889.064	723.451	468.485	468.985	506.63	771.814	701.837	693.779	497.916	449.075	468.198	598.037	546.474	620.235
BAC46151	bll0886	1009.28	1004.07	998.971	1104.33	1127.79	1537.64	949.334	942.816	1588.25	1321.11	1328.53	908.269	898.099	795.093	1254.2	1298.4	1030.94	977.344	959.8	947.928	1073.08	1156.75	1083.08
BAC46152	bll0887	4170.01	4205.03	3995.89	4665.22	4479.07	6888.87	3900.76	3750.02	7076.04	5339.11	4974.94	3499.75	3328.17	3146.44	4514.58	5251.57	4449.26	4480.01	4042.97	4161.89	5100.24	5036.16	4965.88
BAC46153	bll0888	277.48	284.721	272.447	233.744	236.078	200.561	306.363	289.484	198.657	236.949	263.234	252.76	277.066	278.768	240.531	343.29	238.608	348.787	310.848	388.628	283.221	323.169	328.124
BAC46154	bll0889	101.612	87.3577	99.2635	100.452	94.9444	90.3627	102.446	87.6421	95.7993	93.8344	114.833	92.586	95.2836	121.203	108.371	82.3895	103.743	181.172	225.835	245.631	347.539	321.782	414.824
BAC46155	bll0890	964.339	952.307	1015.87	933.688	1014.88	1031.46	1106.42	1043.74	1235.31	1067.96	991.984	959.191	927.833	912.661	1016.31	921.542	871.438	1110.45	1090.89	982.524	937.677	1022.21	1060.4
BAC46156	bll0891	4897.91	4302.1	4711.85	4679.39	4829.34	4618.78	4844.24	4951.33	5066.27	4861.16	5991.66	4181.19	4064.08	4056.67	4342.77	4532.95	4952.42	3113.21	3192.84	3031.76	3705.57	3583.98	3445.3
BAC46157	bll0892	1289.69	1302.82	1235.51	1258.87	1238.13	1201.9	1329.85	1363.32	1153.63	1286.68	1305.57	1190.66	1349.51	1310.21	1489.44	1304.5	1396.64	2326.89	2392.04	2485.14	2269.16	2516	2422.25
BAC46158	blr0893	1069.86	1054.76	1102.46	1051.53	1166.28	1143.86	954.212	960.522	1185.89	1158.42	1088.27	1157.33	1156.92	1106.59	1584.6	1295.35	1467.96	1629.32	1561.38	1562.58	1875.35	1997.27	1736.66
BAC46159	bll0894	759.161	809.946	743.421	788.806	821.141	911.709	678.096	733.892	809.756	816.156	692.534	742.54	750.105	853.271	832.607	730.825	875.329	1100.59	1188.88	1198.17	1365.33	1221.94	1203.79
BAC46160	bll0895	462.14	417.376	455.134	419.838	522.194	514.26	384.417	361.192	386.222	341.584	422.234	406.453	483.852	443.604	465.203	562.995	605.598	496.683	499.044	509.713	617.22	574.214	638.908
BAC46161	bll0896	36.1505	50.689	42.2398	43.7868	38.491	31.5902	35.1244	45.1489	47.3954	44.5544	57.4167	39.812	29.7339	46.0572	39.648	10.6801	45.3874	30.8116	43.4798	50.7407	44.0065	69.3495	58.022
BAC46162	bll0897	21.4949	23.7268	22.1759	18.6738	34.6419	23.509	27.319	25.6729	22.1851	24.9775	27.3834	31.4793	23.652	23.0286	38.3264	25.9374	27.2325	34.509	22.7133	25.3703	63.1889	27.7398	22.0083
BAC46163	blr0898	39.0816	34.5117	59.1357	50.226	50.0383	27.9169	38.0514	50.4606	32.2692	43.2043	62.7167	49.0706	37.8431	39.9971	43.6128	7.62866	47.981	60.3908	44.1287	62.2727	58.6754	49.9316	53.3535
BAC46164	blr0899	1559.36	1631.76	1677.98	2098.54	2142.66	2145.93	1667.43	1623.59	2424.23	2435.64	2218.94	1441.56	1572.52	1568.37	2319.41	2103.98	1981.48	2859.32	2976.74	3043.29	3580.33	3349.58	3825.45
BAC46165	bll0900	2023.45	2091.19	2188.02	1844.2	1945.08	1503.84	2133.81	2145.9	1657.83	1813.23	1998.99	1936.9	1996.23	2111.36	1868.74	2195.53	1859.59	2540.11	2329.74	2369.82	2014.14	2242.76	2477.6
BAC46166	aglA	437.714	441.103	410.782	367.036	461.892	387.899	427.347	456.801	374.121	429.343	463.75	440.71	444.657	432.696	418.947	308.198	414.971	1032.81	1120.09	1132.44	977.171	1188.65	986.373
BAC46167	bll0902	239.375	226.483	187.967	245.979	255.324	227.009	255.627	230.171	240.002	240.324	224.367	193.505	236.52	210.894	269.606	238.014	250.279	294.559	302.412	332.121	344.154	284.333	243.425
BAC46168	blr0903	547.143	513.361	555.453	676.763	578.648	637.682	563.942	483.359	625.216	731.098	560.034	599.958	616.978	552.687	844.501	703.362	867.548	666.763	589.898	684.999	902.698	750.362	978.37
BAC46169	regR	3385.45	3636.67	3383.41	3642.03	3657.93	5193.29	3524.15	3449.03	5533.17	4653.91	3884.9	5397.77	5061.52	4861.46	6696.54	6833.75	6035.23	9324.83	8612.24	8485.23	10044.8	9403.79	9704.34
BAC46170	regS	687.837	698.862	695.901	594.985	686.423	765.512	703.463	694.94	750.26	770.252	741.117	744.392	743.347	638.741	670.05	923.068	867.548	738.246	743.05	791.094	736.827	814.163	782.296
BAC46171	nodI	591.11	587.777	545.949	627.825	633.818	619.315	514.182	512.573	638.326	624.437	701.367	459.227	526.425	511.478	635.689	587.407	603.004	499.148	510.725	475.117	555.159	553.409	576.218
BAC46172	blr0907	290.181	340.803	305.183	319.386	381.061	379.083	287.825	305.419	268.238	336.184	360.4	315.718	312.882	310.28	326.435	268.529	351.428	303.186	305.656	309.057	287.735	296.816	347.465
BAC46173	blr0908	10460.2	10637.2	10422.7	11582.2	11410	15244.9	10388	10625.9	15880.5	14021.8	12658.2	11090	10599.5	10371.4	13792.2	14445.6	13075.5	13603.9	13214.6	13158	15410.2	15315.1	14806.3
BAC46174	blr0909	1032.73	1007.31	1066.56	1137.17	1089.29	1079.94	1122.03	1038.43	1052.78	1135.46	1077.67	1024.93	1054.88	1081.13	1168.29	1087.85	1142.47	1365.57	1425.1	1373.46	1394.67	1325.96	1364.52
BAC46175	pbpC	2847.1	2807.31	2875.47	3044.47	2948.41	2790.96	2960.21	2730.18	2884.06	2930.47	2634.1	2726.66	2815.94	2861.61	3018.53	2859.22	3037.07	2485.88	2546.49	2502.44	2717.12	2527.1	2394.91
BAC46176	blr0911	263.801	245.896	275.615	369.612	390.042	459.16	289.776	242.565	445.719	331.458	280.017	337.939	331.128	263.011	424.233	372.279	391.629	319.208	281.645	333.274	506.639	436.902	420.826
BAC46177	bll0912	2074.26	1926.18	1847.99	1800.41	2064.4	2142.99	1899.64	2024.62	1688.08	1790.28	1952.17	1953.57	2029.34	2153.78	1991.65	1934.63	1968.52	2414.4	2164.9	2255.65	2446.31	2282.99	2469.6
BAC46178	bll0913	801.173	791.612	847.964	718.618	696.687	747.146	781.518	864.027	663.536	613.636	820.617	816.609	864.986	929.629	625.116	874.244	727.495	903.396	977.322	1003.28	1039.23	1020.82	1071.74
BAC46179	bll0914	133.855	135.89	128.831	126.209	123.171	167.502	153.181	134.562	177.481	155.941	153.7	115.733	102.717	129.687	188.989	119.007	132.272	86.2725	94.0981	86.4898	67.7023	98.4763	123.38
BAC46180	ogt	134.832	155.303	137.279	137.156	152.681	216.724	134.643	159.349	203.7	174.167	181.967	155.545	120.963	113.931	174.451	128.161	173.769	120.782	141.472	146.456	141.047	187.244	157.393
BAC46181	glnD	5481.2	5521.87	5578.82	5378.69	5497.8	5805.99	5849.19	5759.59	6466.96	6212.64	6155.07	5438.5	5228.44	4968.12	5438.38	5353.79	5123.59	4463.99	4329.81	4602.41	4566.52	4500.78	4501.7
BAC46182	blr0917	572.546	599.641	544.893	440.443	463.175	1289.32	603.944	586.936	1323.04	612.286	733.167	1203.62	895.396	856.907	1200.01	1138.2	1133.39	1051.29	1177.85	1050.56	1074.21	1258	1320.5
BAC46183	blr0918	267.709	339.724	283.007	275.599	242.493	650.906	317.095	308.075	701.856	461.746	426.65	470.337	419.653	399.971	629.081	524.852	495.371	327.836	408.84	384.015	411.856	479.898	575.551
BAC46184	blr0919	129.946	150.989	103.488	116.55	143.7	174.114	115.13	117.741	145.212	198.47	133.383	175.913	150.697	141.808	175.773	204.448	123.194	98.5972	103.832	132.618	130.891	194.179	170.064
BAC46185	blr0920	1212.51	1407.43	1293.59	1579.54	1688.47	2292.86	1226.43	1221.68	1969.43	1703.19	1389.48	1288.8	1284.64	1116.28	1739.22	2001.76	1897.19	1497.44	1554.89	1374.61	1901.31	2036.1	2179.49
BAC46186	blr0921	1266.24	1230.56	1174.27	1096.6	1189.37	1479.6	1027.39	1189.81	1351.27	1161.12	1203.1	1281.39	1237.34	1231.43	1346.71	1226.69	1221.57	1179.47	1307.64	1260.44	1140.78	1325.96	1247.14
BAC46187	bsr0922	166.097	168.244	166.847	90.7931	128.303	135.911	144.4	115.086	121.01	103.96	111.3	138.879	158.13	152.716	84.5823	143.419	191.924	99.8296	111.62	108.401	53.0335	76.2844	88.0333
BAC46188	blr0923	1358.09	1199.28	1255.58	1678.06	1682.06	1349.56	1414.73	1307.55	1433.96	1521.6	1593.53	961.969	1060.96	1037.5	1181.51	1273.99	1408.31	716.062	770.306	768.03	988.454	914.026	1015.05
BAC46189	mutS	3373.72	3634.51	3612.56	3991.68	4100.57	4460.1	4001.25	3932.38	5103.58	5496.4	4360.14	3101.63	3190.31	3022.81	3741.45	3477.14	3592.09	2989.96	3091.61	3120.55	3868.06	3496.6	3808.11
BAC46190	pcaF	4890.09	5053.81	4923.05	4297.54	4589.41	6420.9	4876.44	4737.1	5967.79	5195.99	4687.85	5683.86	5071.66	4931.76	5817.68	5838.97	5489.28	6400.19	6438.25	6358.73	6421.57	6169.33	6519.8
BAC46191	blr0926	2467.03	2692.99	2582.96	2741.82	2933.01	3989.92	2538.71	2508.87	3642.39	3141.76	2741.87	2598.89	2564.55	2548.9	3141.44	3544.27	2768.63	2727.44	2645.13	2791.89	3209.09	3258.04	3490.65
BAC46192	pcaH	1338.55	1306.05	1327.39	1122.36	1107.26	1550.13	1303.5	1404.04	1393.63	1163.82	1306.45	1441.56	1279.91	1335.66	1024.24	1197.7	1329.2	1344.62	1502.97	1604.1	1350.66	1424.44	1310.5
BAC46193	pcaG	1010.26	1038.59	1080.28	1011.6	967.407	1338.54	1054.71	1104.82	1492.45	1168.54	1046.75	1118.44	1033.93	1052.04	1159.04	1263.31	1056.88	1344.62	1165.52	1201.63	1242.34	1282.97	1319.17
BAC46194	blr0929	1804.59	1782.74	1949.37	2157.14	1968.17	1956.39	1935.74	1989.21	2148.93	2397.84	2314.34	1323.05	1392.76	1494.44	1800.02	1981.93	1745.47	916.954	983.812	904.107	1223.16	1213.62	1272.48
BAC46195	blr0930	508.061	460.515	470.974	483.586	419.552	397.449	491.741	469.195	549.585	478.623	533.534	430.525	425.735	383.002	440.092	407.37	526.494	416.573	436.096	455.513	411.856	335.652	404.82
BAC46196	bll0931	569.615	571.6	581.853	775.927	894.274	732.452	522.963	487.786	481.013	517.777	524.701	528.666	553.456	510.266	621.151	801.009	792.335	559.539	512.672	554.688	630.76	575.601	631.572
BAC46197	bll0932	630.191	525.225	596.637	867.364	887.859	703.801	501.498	432.013	505.215	536.679	435.484	480.522	575.081	622.985	906.617	845.255	765.102	717.294	745.646	744.966	880.13	926.509	790.299
BAC46198	bll0933	404.495	309.527	318.911	496.465	420.835	290.924	259.53	246.106	297.482	265.301	225.25	337.013	315.585	383.002	432.163	350.918	416.267	412.876	399.106	394.394	368.978	407.775	296.779
BAC46199	blr0934	644.847	646.016	552.285	466.2	491.402	451.079	513.206	508.147	424.542	499.55	453.15	610.142	608.869	649.649	514.102	514.172	604.301	558.306	611.313	556.994	466.018	503.477	453.505
BAC46200	blr0935	845.14	919.952	837.404	864.144	894.274	685.434	842.01	881.732	715.974	777.002	704.017	811.054	859.58	850.847	893.401	781.175	929.794	808.497	822.871	874.124	945.576	841.903	769.625
BAC46201	gcpE	8890.09	9184.42	8801.72	9618.92	9692.03	10869.2	9235.76	9467.11	11436.4	10284.7	11448.9	9190.09	9220.21	9064.79	9966.17	10831.2	10422.2	9826.44	10023.7	10340.7	11063.7	11460.7	11128.2
BAC46202	blr0937	476.796	414.14	442.462	412.755	392.608	460.63	448.812	478.933	451.769	363.186	469.05	523.111	503.449	465.421	506.172	511.12	446.093	541.052	606.77	637.718	587.882	575.601	533.535
BAC46203	blr0938	254.031	265.309	280.895	214.426	220.682	304.148	264.409	251.418	331.768	245.725	318	348.123	308.827	339.369	351.545	337.187	303.447	483.126	433.5	458.973	503.254	402.227	464.176
BAC46204	blr0939	168.051	153.146	157.343	184.806	189.889	202.031	134.643	151.382	139.161	186.994	119.25	149.064	137.857	153.928	178.416	115.956	136.162	151.593	176.515	171.826	209.877	170.6	190.739
BAC46205	bll0940	1240.84	1224.09	1156.31	1419.85	1321.52	1763.18	1255.7	1255.32	1588.25	1701.17	1600.6	1172.14	1156.92	1159.92	1580.63	1273.99	1364.22	1271.9	1325.81	1433.42	1812.17	1819.73	1929.4
BAC46206	bla	2023.45	2128.94	2044.41	1978.77	1955.34	3186.2	2234.3	2182.2	3605.08	2675.29	2279.89	2535.93	2415.88	2213.17	2538.79	2589.17	2653.22	3554.43	3889.17	3909.34	4401.78	4280.25	4481.7
BAC46207	bll0942	2662.44	2764.17	2480.53	2080.51	2042.59	3563.08	3104.61	2880.68	5032.99	2997.97	2382.35	3555.3	2804.45	2556.18	2878.44	3025.53	2762.15	4711.71	4762.01	4193.03	4287.82	3986.21	4217.6
BAC46208	blr0943	722.033	693.469	694.845	513.207	577.365	611.234	706.39	729.465	769.42	639.289	685.467	731.43	617.654	659.346	560.358	598.087	669.14	746.873	812.488	809.545	769.55	614.437	684.926
BAC46209	blr0944	995.605	1037.51	1061.28	975.543	1123.94	1127.7	1029.34	1095.08	1157.66	1163.14	1070.6	981.412	991.355	944.173	1218.51	1316.71	1040.02	1091.96	1157.73	1122.06	1310.04	1216.39	1304.49
BAC46210	bll0945	790.426	875.734	896.54	1217.66	1411.34	1488.41	906.404	959.636	1487.41	1638.39	1427.47	925.86	865.662	816.91	1283.27	1278.56	1169.7	723.457	711.901	778.408	1262.65	1109.59	1169.11
BAC46211	ispA	4369.33	4723.79	4506.99	4397.99	4482.92	5856.68	4727.16	5007.11	6465.95	5451.17	5083.59	5204.26	4854.06	4605.72	5615.47	5297.34	4956.31	5247.83	5342.82	5112.12	5535.8	5353.78	5675.48
BAC46212	mtgA	381.046	372.079	323.135	455.897	388.759	446.671	404.906	362.962	388.239	444.194	397.5	360.16	402.083	419.363	446.7	514.172	521.307	486.823	450.373	456.666	505.511	478.511	532.201
BAC46213	rpmF	21301.4	19841	19203.3	14591.3	13479.5	13475.1	19863.8	20243.5	18873.5	14703.6	15634.1	21835.5	20588.7	22559.6	15959.6	16725.1	19964	17501	18002.6	17130.8	14363.1	13588.3	12836.9
BAC46214	blr0949	7524.19	7637.87	7864	11445.7	11231.7	13768.2	8665.97	8330.42	13858.6	14321.6	13220	6668.05	7097.62	6608	10600.5	10835.7	10558.4	5764.24	6193.6	6418.7	10498.4	9589.65	9894.41
BAC46215	bsl0950	412.311	382.864	422.398	369.612	372.08	370.267	450.763	420.505	505.215	472.547	523.817	383.306	431.817	316.341	487.67	328.032	405.893	374.669	315.391	306.751	299.019	321.782	332.126
BAC46216	blr0951	1986.32	1953.15	1940.92	2410.2	2369.76	2572.03	2135.76	1994.52	2604.73	2511.93	2422.1	1892.46	1975.95	1908.95	2615.44	2522.03	2546.88	1784.61	1791.11	2031.93	2341.37	2389.78	2208.84
BAC46217	bll0952	459.209	444.338	450.91	519.646	578.648	422.427	472.228	468.31	436.643	491.449	489.367	422.192	439.251	461.784	462.559	656.065	504.449	417.805	477.629	455.513	393.802	489.607	484.85
BAC46218	bll0953	118.222	113.241	142.559	144.883	136.001	149.87	118.057	108.003	108.909	142.439	179.317	107.4	137.857	145.444	144.054	196.819	172.472	139.268	118.758	156.835	212.134	194.179	191.406
BAC46219	bll0954	521.74	485.321	524.83	567.94	433.665	476.792	594.188	510.803	412.441	488.749	438.134	735.133	694.692	752.672	672.694	649.962	692.482	807.264	779.392	953.694	981.684	893.221	986.373
BAC46220	bll0955	1391.31	1364.29	1342.17	1450.76	1413.9	1522.21	1466.44	1407.58	1870.61	1533.75	1495.48	1321.2	1279.23	1284.75	1254.2	1495.22	1464.07	1386.52	1316.08	1223.54	1367.59	1291.29	1471.22
BAC46221	bll0956	1244.75	1281.25	1256.63	1488.11	1463.94	1726.44	1307.41	1234.96	1554.97	1517.55	1540.53	1241.58	1318.43	1222.94	1620.28	1621.85	1451.1	979.809	906.586	946.775	1085.49	1090.17	1123.09
BAC46222	bll0957	2103.57	2108.45	2090.87	2050.25	2173.46	2671.21	2126	2091.02	2547.25	2279.7	2340.84	2488.71	2342.9	2169.54	2737.03	2862.27	2532.62	1742.7	1694.41	1564.89	2342.5	1979.23	1820.69
BAC46223	acd	2522.72	2739.37	2626.26	2502.93	2669.99	3638.75	2748.48	2768.25	3981.22	3104.63	2984.79	3288.66	3066.65	2873.73	3561.71	3812.8	3496.13	2646.1	2583.48	2462.08	3222.63	2948.74	2663.67
BAC46224	bsr0959	1288.72	1281.25	1178.49	1272.39	1315.11	1455.35	1373.75	1404.04	1675.98	1503.37	1260.52	1547.11	1541.43	1515.04	1811.91	1730.18	1649.51	1319.97	1279.73	1208.55	1474.78	1459.11	1286.49
BAC46225	blr0960	1902.3	1995.21	1950.42	1933.06	1869.38	2029.86	1954.28	1958.22	2323.38	2036.68	2138.55	1853.57	1869.18	1781.69	2273.15	2029.22	2115.05	2384.82	2267.44	2253.35	2570.43	2497.97	2439.59
BAC46226	blr0961	1498.78	1480.77	1531.19	1535.76	1732.09	1850.6	1517.18	1504.08	1752.62	1884.79	1636.82	1484.15	1449.53	1418.08	1788.12	1678.3	1726.02	1716.82	1748.28	1704.43	1900.18	1977.85	2032.77
BAC46227	bll0962	1267.22	1255.36	1231.29	1367.05	1274.05	1340.01	1220.57	1184.5	1386.57	1292.08	1315.28	1016.59	1078.53	1048.41	1169.61	1241.95	1233.24	1043.9	1049.36	1042.49	1211.87	1321.8	1185.12
BAC46228	blr0963	615.536	605.033	573.405	534.456	552.987	501.77	587.358	658.643	486.055	592.034	575.934	530.518	548.726	591.472	506.172	424.153	517.417	650.741	534.737	574.292	499.869	547.861	606.229
BAC46229	blr0964	2183.69	2189.34	2192.25	2346.45	2376.18	2659.46	2021.6	1997.18	2030.94	1822.68	2304.62	1733.21	1777.95	1763.51	2028.65	2052.11	1841.43	1801.86	1915.06	1906.24	2070.56	2192.83	2216.84
BAC46230	bll0965	84.0255	92.7502	77.0876	126.853	120.605	99.9133	89.7623	82.3304	62.5216	108.686	110.417	84.2533	70.9559	77.5701	114.979	109.853	85.5877	69.018	72.6826	55.3535	98.1684	101.25	92.0348
BAC46231	bll0966	243.283	182.265	233.375	238.895	179.625	141.789	181.476	204.498	134.119	213.321	204.05	202.763	199.352	186.653	133.481	117.481	181.55	219.379	207.016	189.124	203.107	212.209	214.081
BAC46232	blr0967	61.5536	65.7879	43.2958	61.8166	65.4347	55.8339	67.3217	65.5102	64.5385	47.2547	32.6834	71.2912	65.5497	52.1174	35.6832	94.5954	60.9488	52.996	61.0015	57.6599	39.493	38.8357	64.0242
BAC46233	blr0968	27.3571	19.4128	21.1199	27.6887	23.0946	18.3664	18.5379	19.476	14.1178	23.6274	4.41667	24.9982	20.9489	21.8166	21.1456	19.8345	14.2646	14.7896	24.0112	14.9916	11.2837	22.1918	11.3376
BAC46234	blr0969	59.5995	47.4536	46.4638	45.0746	52.6043	45.5487	42.9298	59.3133	53.4459	39.829	58.3001	53.6999	39.1947	49.6933	50.2207	54.9263	72.6199	55.4609	66.1931	59.9663	69.9591	67.9625	58.6889
BAC46235	blr0970	27.3571	23.7268	28.5119	27.0448	28.2267	43.3447	18.5379	29.214	20.1683	36.4536	47.7	11.1103	19.5973	24.2407	35.6832	21.3602	36.3099	24.6493	17.5217	17.298	16.9256	19.4179	19.3407
BAC46236	blr0971	17.5867	21.5698	14.7839	11.5906	21.8116	9.55053	10.7325	20.3613	25.2103	14.1764	15.9	15.7396	14.8669	12.1203	23.7888	24.4117	25.9357	17.2545	15.5749	14.9916	9.02698	24.9658	20.6745
BAC46237	blr0972	141.671	160.695	126.719	122.989	138.568	157.951	153.181	169.973	139.161	139.739	166.067	174.062	140.56	190.289	171.808	155.625	158.208	208.286	190.792	197.197	201.979	174.761	174.066
BAC46238	blr0973	167.074	204.913	174.239	254.993	186.04	182.929	199.038	188.563	220.843	230.873	172.25	178.691	158.13	183.017	206.169	175.459	224.344	110.922	163.536	147.609	94.7833	156.73	206.078
BAC46239	bll0974	820.714	779.749	778.268	866.076	805.745	825.754	739.563	704.678	889.421	840.459	804.717	582.366	709.559	666.618	635.689	855.935	770.289	552.144	575.621	552.382	792.117	618.597	734.945
BAC46240	bll0975	1034.69	1009.47	944.06	1006.45	1016.16	1040.27	834.204	799.402	818.832	835.733	841.817	847.162	858.228	879.936	892.079	756.763	988.149	801.102	707.358	736.893	780.834	909.865	690.261
BAC46241	bll0976	58.6224	53.9245	63.3597	73.4072	50.0383	44.0794	57.565	41.6079	70.589	81.0081	36.2167	69.4395	62.1709	75.146	48.8991	38.1433	40.2003	57.9258	53.2141	64.5791	69.9591	44.3837	54.6874
BAC46242	bll0977	55.6913	47.4536	55.9677	47.6503	68.0007	58.0379	45.8568	46.9195	35.2945	54.0054	30.9167	62.0326	62.1709	53.3294	64.7583	45.7719	68.7295	52.996	55.8099	41.5151	21.4391	62.4145	34.0129
BAC46243	blr0978	373.23	377.472	388.606	434.648	431.099	585.521	398.076	394.832	558.661	557.606	435.484	446.265	402.083	351.489	541.855	410.422	464.248	481.894	423.766	413.998	534.849	441.063	533.535
BAC46244	bll0979	245.237	225.404	283.007	246.622	239.927	293.863	232.211	239.024	244.036	231.548	258.817	219.429	231.789	250.891	236.566	344.815	206.189	211.984	236.219	235.252	308.046	320.395	300.78
BAC46245	bll0980	288.227	270.701	248.159	253.706	297.664	231.417	242.944	245.221	251.095	254.5	249.984	262.018	299.366	247.255	212.777	268.529	236.015	262.515	318.636	336.734	318.201	307.912	296.112
BAC46246	blr0981	138.74	116.477	156.287	177.079	153.964	136.646	143.425	125.709	167.397	160.666	127.2	164.803	147.994	179.381	261.677	170.882	167.285	246.493	218.697	242.171	330.613	291.268	242.092
BAC46247	blr0982	286.273	295.506	287.231	346.43	316.909	409.204	254.652	277.091	333.785	328.758	300.334	355.53	317.612	311.492	408.374	355.495	402.003	501.613	446.479	447.441	540.49	532.604	541.538
BAC46248	blr0983	621.398	602.876	548.061	698.656	708.234	906.566	546.379	602.871	904.547	701.395	670.451	660.138	543.995	660.558	839.215	736.928	791.038	730.851	739.806	731.127	813.557	840.516	895.005
BAC46249	blr0984	1465.56	1414.98	1342.17	1313.6	1230.43	1232.75	1388.39	1408.47	957.993	1173.94	1156.28	1177.69	1328.56	1232.64	1115.43	1338.07	1067.25	1365.57	1447.81	1597.18	1288.6	1366.18	1298.49
BAC46250	blr0985	244.26	213.541	206.975	238.251	216.833	181.46	194.16	178.825	137.144	166.742	255.284	148.138	166.24	190.289	158.592	231.911	125.788	142.966	162.238	197.197	181.668	183.083	214.081
BAC46251	mccB	182.707	186.579	149.951	178.367	189.889	138.85	149.279	149.611	64.5385	91.8092	116.6	92.586	143.939	128.475	89.8687	62.555	90.7748	154.058	135.631	136.077	163.614	130.377	196.074
BAC46252	mccA	115.291	149.91	117.215	185.45	148.832	146.197	133.668	123.938	100.841	126.238	112.183	81.4757	110.826	117.567	138.768	149.522	143.943	142.966	152.504	125.699	180.54	167.826	144.721
BAC46253	blr0988	93.7959	105.692	91.8716	130.716	110.341	171.175	119.033	115.971	152.27	121.512	128.083	131.472	100.014	90.9024	116.301	151.047	128.382	163.918	184.951	192.584	258.397	185.857	197.408
BAC46254	bll0989	68.3929	70.1019	67.5837	68.8997	101.36	75.6696	69.2731	66.3955	74.6226	66.8317	66.2501	74.9947	76.3621	55.7535	92.5119	93.0696	58.3553	93.6673	77.2253	86.4898	76.7293	99.8633	73.3611
BAC46255	bll0990	73.2781	56.0815	49.6318	50.226	59.0195	58.7725	68.2974	53.1164	58.488	73.5823	60.0667	79.624	64.1982	60.6016	64.7583	57.9778	89.4781	81.3427	51.9162	57.6599	85.7563	34.6747	74.6949
BAC46256	bll0991	127.015	105.692	96.0956	104.959	100.077	96.24	113.179	105.348	135.127	102.61	126.317	114.807	97.3109	106.659	129.517	112.904	105.039	113.387	100.588	109.554	152.33	88.7673	122.713
BAC46257	bll0992	103.566	63.6309	64.4157	84.9978	92.3784	82.2815	91.7137	92.0684	103.867	87.0837	86.5668	64.8102	78.3894	92.1145	89.8687	22.886	55.7617	60.3908	52.5651	88.7962	103.81	61.0276	66.025
BAC46258	bll0993	525.648	492.87	491.038	563.433	460.609	523.075	508.328	556.837	553.619	494.149	493.784	483.299	471.688	476.329	339.651	410.422	588.74	452.314	393.265	419.764	402.829	413.323	351.466
BAC46259	bll0994	131.901	129.419	100.32	113.33	147.549	152.809	143.425	116.856	110.925	118.812	156.35	120.362	128.396	126.051	137.446	105.275	99.8523	109.689	149.259	151.069	162.486	174.761	110.042
BAC46260	bll0995	136.786	128.34	135.167	146.17	157.813	121.218	139.522	155.808	203.7	167.417	142.217	126.843	149.345	105.447	146.697	119.007	247.686	110.922	154.451	160.294	180.54	109.572	141.387
BAC46261	blr0996	702.492	711.804	713.853	567.296	546.572	686.904	685.901	704.678	780.512	581.233	633.351	986.041	880.529	821.758	771.814	897.13	791.038	1337.22	1384.22	1321.56	1149.81	1194.2	1385.86
BAC46262	blr0997	2017.59	1935.89	1841.66	1680.64	1517.83	2062.92	1956.23	1984.78	1888.76	1618.81	1891.22	2422.98	2198.96	2330.74	2049.8	2143.65	2262.89	3136.62	3170.78	2975.25	3550.99	3323.23	3485.32
BAC46263	blr0998	3074.75	3098.5	2978.96	3237.64	3188.34	4486.55	3215.83	3105.54	4425.93	3878.94	3752.4	2975.72	2955.14	3066.44	3445.41	3397.8	3511.69	3130.46	2570.5	2558.95	2864.94	3289.94	3197.21
BAC46264	bll0999	1049.34	1050.45	1063.39	889.257	1014.88	965.339	1090.81	1052.59	928.749	892.439	1139.5	961.969	942.024	956.294	884.149	884.924	1021.87	888.607	809.892	927.171	673.638	769.779	810.974
BAC46265	bll1000	272.594	291.192	337.918	363.172	420.835	271.823	345.39	300.993	274.288	324.707	393.967	256.463	286.527	277.555	319.827	318.878	425.345	209.519	248.549	241.018	230.188	228.853	313.452
BAC46266	bll1001	560.821	578.071	591.357	516.426	667.177	467.976	564.917	542.673	471.938	576.508	554.734	471.263	573.053	549.051	580.182	668.27	477.216	544.749	499.693	536.237	486.329	481.285	415.491
BAC46267	bll1002	212.018	163.931	164.735	190.601	233.512	203.5	188.306	160.234	209.75	278.803	198.75	156.47	197.325	178.169	218.064	234.963	258.06	136.804	155.1	160.294	191.823	199.727	226.752
BAC46268	blr1003	921.349	999.761	929.276	875.735	949.444	1078.48	1062.51	976.457	807.739	837.759	1067.07	916.602	946.754	949.022	974.018	930.696	896.077	907.094	1016.26	1051.72	1152.07	1142.88	1173.78
BAC46269	bll1004	723.987	726.903	707.517	755.322	740.31	894.812	559.063	507.262	561.686	533.303	498.2	634.214	603.463	707.827	691.196	697.259	721.012	615	581.461	551.228	587.882	607.502	585.555
BAC46270	bll1005	837.324	918.874	923.996	915.658	1063.63	840.447	601.017	659.529	587.905	603.51	488.484	872.16	844.713	699.343	853.753	988.674	909.045	656.904	614.558	681.54	578.855	618.597	634.907
BAC46271	bsl1006	331.217	504.733	695.901	143.595	215.55	87.4241	218.552	299.222	133.111	103.96	75.0834	268.5	223.004	254.527	157.27	137.316	181.55	346.323	304.359	303.291	188.438	231.627	167.397
BAC46272	bll1007	310.699	313.841	316.799	391.505	381.061	227.009	330.755	315.157	277.314	379.388	316.234	188.876	241.926	224.226	210.134	202.922	259.357	305.651	292.677	341.346	472.788	353.682	456.173
BAC46273	bll1008	404.495	342.96	409.726	540.895	531.176	495.158	424.42	369.159	436.643	482.673	433.717	297.201	385.189	335.733	463.881	443.988	491.481	303.186	314.742	358.644	314.816	518.734	470.845
BAC46274	soxB	2612.61	2563.57	2582.96	2869.32	2763.65	2453.75	2736.78	2577.03	2820.53	3028.35	2768.37	2293.36	2330.73	2279.83	2599.58	2268.76	2389.97	2370.03	2251.22	2248.74	2455.34	2439.72	2385.57
BAC46275	bll1010	343.918	336.489	360.094	376.051	408.004	345.289	363.928	362.077	450.761	390.864	369.234	303.682	313.557	318.765	370.048	462.297	346.241	288.397	285.539	322.895	415.241	395.292	385.479
BAC46276	soxA	1792.87	1853.92	1795.19	2016.77	2158.06	2639.62	1871.35	1990.09	2675.32	2464.67	2421.22	1685.99	1730.65	1645.94	2110.59	2261.13	2322.54	1458.01	1515.95	1527.99	1818.94	1769.8	1951.4
BAC46277	soxZ	866.635	821.81	856.412	781.078	794.197	890.404	877.134	933.964	949.926	777.002	950.468	945.303	852.822	856.907	989.877	907.81	1007.6	866.423	977.971	931.784	860.948	914.026	951.026
BAC46278	soxY	1482.17	1462.43	1499.51	1352.24	1383.11	1840.31	1586.45	1558.97	1972.46	1684.29	1552.9	1486.01	1464.39	1313.84	1496.05	1573.03	1486.11	1387.76	1488.05	1518.76	1563.92	1595.04	1397.2
BAC46279	soxX	1120.67	1190.65	1085.56	940.771	981.52	1144.59	1148.37	1176.53	1534.81	1128.71	1111.23	1111.03	1046.09	1048.41	1044.06	1162.61	1400.53	925.581	953.96	1002.13	941.063	1023.6	846.32
BAC46280	blr1015	931.12	826.124	811.004	604	637.667	547.319	859.572	818.878	471.938	566.381	666.917	796.24	908.911	933.265	637.011	656.065	621.159	915.721	867	841.834	648.814	550.635	727.609
BAC46281	bll1016	1202.74	1189.57	1159.48	1072.78	1108.54	1232.02	1126.91	1115.44	1057.83	1225.92	1114.77	1511	1447.5	1462.92	1608.39	1501.32	1569.11	2039.73	2166.85	1990.42	1999.48	2219.18	2146.81
BAC46282	blr1017	605.765	805.632	932.444	781.078	880.16	694.985	432.225	463.883	472.946	471.872	386.017	511.075	598.733	582.988	836.572	761.34	739.167	591.583	538.63	611.195	590.139	647.724	667.586
BAC46283	blr1018	345.872	347.274	362.206	377.983	381.061	307.086	287.825	276.205	231.935	293.654	258.817	385.158	373.025	367.246	518.067	343.29	412.377	357.415	332.912	345.959	276.451	399.453	380.144
BAC46284	bll1019	340.987	273.937	330.526	265.296	275.852	232.151	286.849	254.073	221.851	236.274	197.867	337.939	383.162	370.882	265.641	274.632	278.808	393.156	332.264	339.04	319.329	345.36	297.446
BAC46285	bll1020	385.931	342.96	286.175	309.083	265.588	399.653	326.852	287.714	426.559	380.063	336.55	342.568	345.994	333.309	364.761	299.043	387.738	452.314	438.692	363.257	456.991	443.837	340.129
BAC46286	blr1021	2817.79	2712.4	2823.73	2246	2608.41	2513.26	2812.88	2773.56	2248.76	2275.65	2774.55	3250.7	3327.49	2994.93	3048.93	3007.22	2908.69	3240.15	3246.71	3407.7	2767.9	3012.54	3011.81
BAC46287	blr1022	1840.74	1971.48	1984.21	2338.73	2531.42	3112	1975.75	1959.11	2388.93	2665.17	2213.64	2219.29	2330.73	2112.57	3097.83	2821.08	2589.68	2378.66	2411.51	2485.14	3406.56	3212.27	3241.89
BAC46288	bll1023	4347.83	4462.79	4314.8	4218.34	4177.55	5690.65	4432.5	4397.15	6163.42	4720.07	4540.34	5895.88	5552.81	5551.11	6319.88	6366.88	6072.84	9545.44	9365.68	9569.23	11014	11516.2	10654.7
BAC46289	bll1024	3211.53	3211.74	2999.03	2535.77	2296.63	3499.17	3175.83	3205.58	3574.83	2718.5	2663.25	4777.44	4075.57	3911.23	3787.7	3979.11	4003.17	7938.3	8206	8312.25	7474.34	7398.2	6688.53
BAC46290	bll1025	478.75	443.26	493.15	597.56	591.478	423.897	446.86	454.145	538.493	563.006	456.684	373.122	437.899	442.392	602.649	517.223	486.294	751.803	774.849	741.506	765.036	859.934	961.03
BAC46291	bll1026	50.8061	48.5321	55.9677	56.0213	35.9249	40.4061	36.1001	58.428	76.6394	34.4284	29.15	55.5516	60.1436	52.1174	29.0752	71.7094	72.6199	444.92	575.621	528.165	564.186	546.474	524.198
BAC46292	bll1027	7.81633	10.7849	2.11199	13.5224	6.41516	1.46931	8.7811	8.85273	13.1094	16.2016	6.18334	5.55516	7.43347	7.2722	3.9648	1.52573	15.5614	76.4128	62.9484	85.3366	110.58	40.2227	75.3618
BAC46293	carQ	157.304	163.931	133.055	200.26	161.662	138.115	144.4	159.349	141.178	137.714	189.917	145.36	150.021	146.656	116.301	160.202	134.865	198.427	203.771	185.665	200.85	208.048	164.729
BAC46294	bll1029	1447.97	1464.59	1485.79	1718.63	1747.49	2007.82	1494.74	1517.36	1970.44	1930.02	1903.59	1521.19	1512.37	1502.92	1716.76	1963.62	1776.59	1441.98	1331	1336.56	1735.44	1797.54	1820.69
BAC46295	bll1030	3558.38	3588.14	3540.75	3235.07	3479.58	4247.78	3425.6	3763.3	4310.97	3789.15	3934.37	3387.72	3383.58	3170.68	3495.63	3950.12	3474.08	3095.95	3126.65	3170.14	3343.37	3090.21	3229.89
BAC46296	bll1031	607.719	588.856	649.437	599.492	594.044	636.947	601.017	607.298	631.267	658.191	695.184	676.804	633.197	644.801	689.874	456.194	665.25	553.377	574.972	601.969	549.517	669.916	642.243
BAC46297	bll1032	498.291	530.617	473.086	379.271	449.061	376.879	485.887	485.13	569.754	466.472	480.534	542.554	487.906	477.541	376.656	434.834	483.7	500.381	539.928	499.335	551.774	442.45	515.528
BAC46298	blr1033	1135.32	1119.47	1096.12	1018.04	1088.01	1178.39	1194.23	1125.18	1464.22	1230.65	1192.5	1123.07	1022.44	1087.19	959.481	1011.56	1146.36	1027.88	1059.74	983.678	868.847	1027.76	960.363
BAC46299	blr1034	395.702	409.826	417.118	414.042	409.287	321.045	436.128	428.472	398.323	422.592	454.917	312.015	396.677	336.945	288.108	389.062	369.583	306.884	260.23	304.444	323.843	251.045	220.083
BAC46300	blr1035	269.663	358.059	283.007	349.65	411.854	307.821	299.533	299.222	277.314	342.259	381.6	267.574	298.691	316.341	315.862	238.014	334.57	251.423	251.145	258.316	293.377	237.175	272.103
BAC46301	blr1036	180.753	174.715	189.023	166.776	182.191	145.462	176.598	175.284	184.54	197.795	187.267	172.21	154.751	206.046	173.129	199.871	191.924	131.874	221.942	222.567	268.553	226.079	260.098
BAC46302	blr1037	45.9209	31.2762	36.9598	34.7718	51.3213	54.3646	31.2217	42.4931	32.2692	49.2799	51.2334	37.9603	47.9797	43.6332	40.9696	96.1211	24.6389	60.3908	46.0756	57.6599	83.4996	74.8975	83.3649
BAC46303	blr1038	49.8291	42.0611	47.5198	56.0213	47.4722	40.4061	56.5893	54.887	73.6142	49.2799	39.75	58.3292	53.3859	60.6016	81.9391	79.338	85.5877	54.2284	59.7036	78.4174	86.8847	74.8975	88.7002
BAC46304	blr1039	279.434	271.78	310.463	329.045	337.438	250.518	294.655	241.68	254.12	270.027	325.95	291.646	296.663	353.914	337.008	376.856	409.784	327.836	295.273	284.84	336.255	262.141	310.117
BAC46305	bsr1040	613.582	637.388	598.749	605.287	460.609	656.783	529.793	571.001	679.671	661.566	555.617	650.88	591.299	692.071	597.363	663.693	800.115	605.14	613.26	533.93	675.895	554.796	576.885
BAC46306	blr1041	1912.07	1973.64	1963.09	1880.25	2114.44	2361.92	1775.73	1733.37	1828.25	1765.98	2093.5	1997.08	2022.58	1979.25	2303.55	2403.03	2484.64	1962.08	1966.33	2058.46	2055.89	2424.46	2027.43
BAC46307	blr1042	718.125	680.527	708.573	712.823	810.877	812.53	639.069	606.412	742.192	687.219	632.467	681.433	713.614	692.071	913.225	782.7	789.741	670.461	708.656	732.28	732.314	832.194	786.964
BAC46308	blr1043	1007.33	978.191	1019.04	1283.98	1215.03	1248.18	935.675	910.946	1079	1123.99	991.984	970.302	1041.36	999.927	1466.97	1191.6	1220.27	946.533	993.546	1088.62	1287.47	1303.77	1225.8
BAC46309	bll1044	191.5	228.64	221.759	212.495	221.965	175.583	237.09	241.68	253.112	241.674	168.717	204.615	216.247	219.378	300.003	248.694	241.202	244.028	346.54	355.185	462.633	385.583	377.476
BAC46310	bll1045	210.064	156.381	195.359	160.337	143.7	169.706	182.452	159.349	170.422	166.067	136.917	154.619	188.54	185.441	144.054	120.533	158.208	170.08	181.058	209.882	164.742	163.665	163.395
BAC46311	blr1046	232.536	246.974	221.759	245.979	221.965	191.745	275.141	247.877	209.75	215.346	230.55	345.346	345.319	296.948	223.35	233.437	291.776	362.345	349.785	370.176	336.255	323.169	378.143
BAC46312	bll1047	1443.09	1299.58	1311.55	1641.36	1569.15	1647.1	519.06	502.835	465.887	440.819	431.95	1334.16	1515.08	1269	1500.01	1605.07	1672.85	472.034	458.809	483.19	475.045	417.484	497.522
BAC46313	blr1048	922.327	784.063	799.388	797.82	876.311	1068.19	41.9541	52.2311	25.2103	27.6778	53.0001	753.65	835.928	782.973	722.914	836.101	802.709	17.2545	32.4476	25.3703	56.4186	24.9658	16.0061
BAC46314	fdx	305.814	287.957	304.127	371.543	373.363	479.731	18.5379	11.5086	25.2103	15.5265	29.15	255.537	292.609	292.1	259.033	295.992	354.022	12.3246	14.9259	13.8384	12.4121	27.7398	17.3399
BAC46315	blr1050	1537.86	1405.27	1415.03	1572.46	1496.02	2137.12	103.422	118.627	104.875	129.613	123.667	1238.8	1371.81	1285.97	1196.05	1502.85	1534.09	82.5751	78.5232	72.6514	75.601	127.603	72.0273
BAC46316	ndh	290.181	244.817	272.447	265.296	270.72	290.924	175.622	162.005	174.456	192.394	167.833	312.015	321.667	319.977	327.756	331.084	294.37	257.585	275.805	260.623	274.194	238.562	236.756
BAC46317	blr1052	1932.59	2570.04	2604.08	2494.56	3044.64	4064.12	1748.41	2071.54	3493.14	2895.36	3339	3339.58	3205.18	3176.74	3490.34	3876.88	3606.35	2113.68	2559.47	2601.61	3323.06	3459.15	3285.24
BAC46318	bll1053	1343.43	1380.47	1369.63	1331.63	1474.2	1665.47	1389.36	1379.26	1395.64	1439.92	1496.37	1591.55	1581.3	1545.34	1608.39	1644.74	1530.2	1170.84	1179.15	1327.33	1311.17	1406.41	1485.9
BAC46319	bll1054	723.987	671.9	670.557	546.691	533.742	477.527	735.661	697.596	398.323	538.704	631.584	799.017	875.123	934.477	674.015	726.248	656.172	669.228	636.622	687.306	525.822	636.628	516.862
BAC46320	bll1055	601.857	546.795	604.029	587.258	554.27	487.077	601.993	601.101	564.712	547.48	756.134	606.439	675.095	772.065	615.865	614.87	619.862	490.521	500.991	461.279	414.113	499.316	520.864
BAC46321	bll1056	491.452	519.832	477.31	398.588	434.948	445.202	510.279	524.967	373.113	404.365	520.284	627.733	568.999	586.624	556.393	552.315	565.398	452.314	461.405	463.585	423.14	520.121	393.482
BAC46322	bll1057	594.041	515.518	527.998	497.108	504.232	561.278	564.917	578.969	446.727	469.172	566.217	648.102	682.528	662.982	681.945	509.594	628.94	522.565	552.258	521.245	555.159	527.056	538.871
BAC46323	bll1058	1554.47	1544.4	1622.01	1511.29	1492.17	1735.26	1605.96	1702.38	1520.69	1508.1	1726.92	1763.76	2000.96	1899.26	1757.73	1899.54	1864.77	1432.12	1576.3	1537.21	1868.58	1834.99	1824.69
BAC46324	aroE	1034.69	1007.31	1017.98	934.976	1004.61	966.073	1024.46	981.768	943.875	1105.76	1080.32	1251.76	1233.28	1226.58	1271.38	1415.88	1333.09	823.286	885.82	919.098	899.313	872.417	853.656
BAC46325	bll1060	570.592	589.934	613.533	779.791	876.311	616.377	620.531	624.118	521.35	808.056	811.784	509.223	575.756	575.716	751.99	743.031	639.314	451.082	420.521	418.611	422.011	405.001	574.884
BAC46326	bsl1061	729.849	739.844	880.7	851.266	676.158	612.703	893.72	729.465	815.807	668.992	855.067	640.695	623.736	700.555	732.166	776.597	1005.01	665.531	645.707	567.373	622.862	633.854	565.547
BAC46327	blr1062	4567.67	4408.87	4419.34	4347.12	4439.29	5000.81	4319.32	4501.62	5731.82	4466.92	5057.97	4612.64	4515.5	4182.72	4387.71	4975.41	4999.1	5457.35	5453.15	5233.21	5224.36	5715.79	5664.14
BAC46328	blr1063	11369.8	11333.9	11511.4	8886.14	7732.84	8463.24	11648.6	11696.2	8519.08	8856.21	8531.24	10927.9	11667.9	11127.7	9417.71	9813.51	10028	13279.8	12002.4	12287.3	9504.28	8772.71	9926.42
BAC46329	blr1064	795.311	986.819	959.9	828.729	1150.88	1234.96	684.926	748.056	1087.07	1224.57	1197.8	1061.04	1023.79	991.443	1219.84	1235.84	1089.3	550.912	610.015	668.855	840.637	728.17	794.967
BAC46330	blr1065	738.643	947.993	998.971	787.518	982.803	826.488	687.853	847.207	947.909	903.24	1029.97	997.152	904.857	890.844	1061.24	887.976	992.039	470.801	500.991	581.212	672.51	533.991	571.55
BAC46331	blr1066	497.314	688.077	746.589	531.236	671.026	583.317	532.72	563.034	508.24	716.246	689.884	730.504	731.859	699.343	700.447	553.841	643.205	362.345	399.106	440.521	565.315	481.285	470.178
BAC46332	blr1067	839.278	1061.23	1084.51	995.505	1272.77	1320.18	804.934	910.946	1364.38	1344.73	1297.62	1035.11	1069.74	1081.13	1348.03	1414.35	1185.26	507.775	644.41	627.339	854.178	873.804	991.709
BAC46333	bll1068	69.3699	78.7298	91.8716	82.4221	74.4159	82.2815	54.6379	60.1986	82.6899	60.7561	73.3167	74.9947	58.792	59.3896	91.1903	54.9263	77.807	89.9699	88.9065	87.643	73.3442	115.12	75.3618
BAC46334	bll1069	653.64	685.92	671.613	667.748	645.365	793.429	611.75	657.758	784.546	666.967	692.534	804.573	821.061	778.125	757.276	868.141	887	801.102	833.255	766.876	740.212	861.321	780.295
BAC46335	bll1070	647.778	627.681	645.213	704.452	739.027	943.299	651.752	655.102	887.404	828.308	689.884	877.716	750.781	778.125	811.462	930.696	910.342	951.463	939.683	962.92	950.09	1065.21	969.7
BAC46336	blr1071	137.763	138.047	166.847	166.776	177.059	199.092	186.354	131.906	211.767	178.218	150.167	170.358	157.455	173.321	229.958	169.356	158.208	135.571	134.982	162.601	107.195	128.99	152.058
BAC46337	blr1072	210.064	256.681	272.447	304.576	309.211	348.227	270.263	241.68	332.776	380.063	350.684	211.096	231.789	235.134	334.364	279.209	302.151	442.455	354.977	304.444	480.687	414.71	479.515
BAC46338	bll1073	255.985	266.387	237.599	259.501	277.135	265.211	286.849	289.484	353.953	318.632	283.55	232.391	225.032	185.441	272.249	195.294	325.493	467.104	377.69	365.564	549.517	409.162	430.83
BAC46339	bll1074	204.202	198.442	225.983	217.646	234.795	235.09	189.281	177.055	231.935	249.1	209.35	157.396	171.646	180.593	306.611	227.334	188.034	151.593	166.781	206.422	266.296	192.792	251.428
BAC46340	bll1075	281.388	326.783	296.735	253.062	252.757	238.763	277.092	260.27	312.608	247.75	228.784	303.682	296.663	299.372	222.029	326.507	391.629	257.585	250.496	251.397	227.931	208.048	217.416
BAC46341	bll1076	319.492	350.509	384.382	391.505	472.156	454.752	307.338	356.765	476.98	500.225	454.034	423.118	412.22	413.303	524.675	624.024	369.583	337.695	338.753	365.564	355.437	377.261	409.488
BAC46342	blr1077	470.934	581.306	645.213	527.373	644.082	746.411	447.836	485.13	760.344	673.042	695.184	767.538	725.102	695.707	681.945	509.594	627.643	419.038	578.216	621.574	701.848	737.879	615.566
BAC46343	blr1078	255.985	333.254	379.102	359.309	413.137	443.732	263.433	336.404	382.189	362.511	396.617	405.527	465.606	432.696	437.449	305.146	399.409	220.611	326.423	335.581	434.423	456.32	381.478
BAC46344	blr1079	52.7602	75.4943	79.1996	77.9147	82.1141	135.177	58.5406	61.0839	83.6983	124.212	64.4834	77.7723	69.6044	70.2979	107.049	111.378	71.3231	41.9038	52.5651	41.5151	67.7023	97.0893	56.0212
BAC46345	blr1080	582.316	895.147	929.276	727.633	949.444	1204.1	519.06	735.662	1226.23	1092.93	1124.48	1035.11	1047.44	1014.47	1153.76	1035.97	1027.05	618.697	868.947	876.43	1202.84	1129.01	1070.4
BAC46346	blr1081	1493.9	1749.31	1901.85	1823.59	2182.44	2746.15	1320.09	1581.1	2519.02	2268.9	2459.2	1982.27	1957.03	1809.56	2332.62	2502.2	2213.61	1237.39	1623.03	1675.6	2424.87	2241.38	2260.86
BAC46347	kduD	5343.44	5406.47	5339.11	4858.4	5209.11	6250.46	5323.3	5537.39	7261.59	5613.18	6512.82	5385.73	4950.69	4760.86	5241.46	5802.36	5709.74	4589.7	4810.68	4563.2	4876.83	5414.81	5231.31
BAC46348	bll1083	5185.16	5127.14	5212.39	5908.64	5568.36	4998.6	5176.94	5044.29	5410.14	5647.61	5246.12	4626.52	4738.5	4648.15	5218.99	5173.76	5434.82	3718.35	3631.54	3766.34	4083.58	4059.72	4057.54
BAC46349	blr1084	4174.9	4256.8	4128.94	3289.16	3565.55	3789.36	4147.6	4319.25	4531.81	3889.06	3844.27	4841.32	4322.23	4608.15	4147.18	4200.34	4210.66	4724.04	4748.38	4509	4188.52	4213.68	3992.84
BAC46350	blr1085	251.099	276.094	279.839	363.172	404.155	501.036	338.56	313.387	523.367	459.046	406.334	291.646	296.663	258.163	416.304	305.146	359.209	232.936	267.368	285.993	335.127	441.063	372.141
BAC46351	blr1086	256.962	230.797	239.711	240.183	207.851	207.173	250.749	237.253	172.439	186.319	202.284	258.315	269.632	232.71	248.461	210.551	293.073	125.711	175.866	133.771	108.324	128.99	120.045
BAC46352	blr1087	508.061	450.809	516.382	492.601	524.76	662.66	454.666	500.18	547.569	512.376	571.517	529.592	516.289	557.535	647.583	630.127	640.611	456.012	470.49	487.803	528.078	497.929	480.182
BAC46353	blr1088	218.857	228.64	205.919	227.305	216.833	279.904	203.917	208.925	245.045	272.727	234.967	208.319	237.871	229.074	294.716	210.551	181.55	220.611	200.526	167.214	242.6	162.278	176.734
BAC46354	blr1089	4190.53	4111.21	3786.8	3475.9	3333.32	3617.45	4084.19	3965.14	3820.88	3585.96	3830.14	4278.4	4103.28	4065.16	4186.82	3922.66	4163.97	3554.43	3552.36	3701.76	3458.46	3260.81	3073.16
BAC46355	phoR	1972.65	1949.91	1901.85	1761.13	1856.55	1820.48	1769.88	1803.3	1953.3	1774.75	1884.15	1991.53	1872.56	1928.34	2102.66	2084.15	2003.53	1896.76	2038.36	2027.32	1627.11	1922.37	1769.34
BAC46356	pstS	4893.02	4803.6	4864.97	4750.86	4585.56	5783.95	5000.35	5055.8	5935.52	5556.48	5619.77	5653.3	5951.51	5400.82	6448.08	6038.85	6088.4	8835.54	8531.13	8375.67	9404.98	9597.97	9426.23
BAC46357	pstC	784.564	790.533	796.22	712.179	840.386	820.611	873.231	776.385	639.334	747.3	840.934	950.859	1056.23	1008.41	1114.11	1061.91	958.323	1148.66	1081.15	1153.2	913.982	1206.68	1347.18
BAC46358	pstA	531.51	543.559	542.781	432.072	402.872	531.157	566.869	469.195	418.492	457.696	547.667	600.883	621.709	625.409	827.321	744.557	645.798	740.711	732.667	803.779	691.692	740.653	728.942
BAC46359	pstB	752.321	708.568	700.125	492.601	561.968	526.749	697.609	652.447	584.88	491.449	649.251	876.79	860.932	941.749	804.854	837.627	801.412	1027.88	949.417	921.405	622.862	791.971	785.631
BAC46360	phoU	667.319	682.684	673.725	671.612	567.1	642.09	653.704	667.496	709.923	707.471	810.901	803.647	802.139	769.641	1000.45	842.204	858.471	857.795	826.765	800.319	1076.47	875.191	894.338
BAC46361	phoB	1292.62	1356.74	1435.1	1716.05	1883.49	1912.31	1365.95	1376.6	1799.01	1924.62	1855.89	1311.94	1388.71	1269	1897.82	1812.57	1871.26	1359.41	1308.29	1210.86	1874.23	1538.17	1718.65
BAC46362	bll1097	5243.78	5664.23	5507.01	7933.13	7943.26	8895.22	5850.16	5610.86	9007.15	9186.99	7262.77	4986.68	5131.12	5274.77	7642.8	7294.52	7045.42	4197.77	4160.43	4059.26	5433.11	5474.45	5870.22
BAC46363	argD	3766.49	3960.22	3701.26	4296.9	4548.35	4972.15	3878.32	3943.89	4924.08	4881.41	4858.34	5162.6	5021.65	5065.08	6348.96	6237.19	5462.05	4301.3	4054.65	4098.46	5355.26	5026.45	4972.55
BAC46364	argF	2828.53	2972.32	3063.44	3280.79	3489.85	4097.18	3049.97	3077.21	3815.84	3664.27	3436.17	3719.18	3856.62	3565.8	4349.38	4532.95	4197.69	2848.23	2864.48	2783.82	3550.99	3531.28	3443.97
BAC46365	hslO	3504.65	3631.28	3636.85	4038.04	4173.71	4040.61	3713.43	3541.09	4310.97	4534.43	4189.65	4772.81	4918.93	4451.8	6244.55	6816.97	6386.66	5408.05	5019	5045.24	5844.97	5885	6188.34
BAC46366	apaG	1023.94	889.755	940.892	1034.14	981.52	805.918	1013.73	961.407	983.203	911.341	960.184	1109.18	1233.96	1287.18	1209.26	1013.09	1291.6	1163.45	1160.33	1198.17	1047.13	1083.24	1290.49
BAC46367	blr1102	1114.8	1041.82	1092.95	1258.23	1212.47	1142.39	1104.47	1124.3	1279.68	1247.52	1196.03	1393.42	1298.15	1392.63	1579.31	1309.08	1805.12	2307.17	2428.38	2437.86	2429.39	2687.99	2652.34
BAC46368	blr1103	1909.14	1966.09	1822.65	1875.1	1836.02	1820.48	1872.32	1873.24	2248.76	1856.44	1797.59	2100.78	1973.25	2098.03	2253.33	2480.84	2313.46	2964.08	2885.24	2941.81	3293.72	3356.52	2952.45
BAC46369	blr1104	3613.1	3537.45	3484.78	3535.14	3666.91	3242.77	3695.87	3743.82	3615.16	3808.05	4228.52	3367.35	3397.1	3182.8	4000.48	3796.02	3885.16	4234.75	3997.55	4189.57	4100.51	4319.09	4480.36
BAC46370	metZ	6089.9	6026.6	6189.19	4631.09	5348.96	3745.28	7687.36	8100.25	5113.67	5636.14	5588.86	4413.58	4537.8	4312.41	4989.03	4645.85	4875.91	3901.98	3996.9	4228.78	4162.57	5184.57	4613.08
BAC46371	dcd	4028.34	4126.3	4001.17	4319.43	4190.39	4242.64	4398.35	4393.61	4699.21	5245.95	4837.14	3503.46	3606.59	3308.85	3970.08	3406.96	3929.25	3166.2	3276.56	3344.27	3119.95	3147.08	3191.87
BAC46372	blr1107	363.459	374.236	388.606	471.352	456.76	323.983	377.587	377.127	402.357	358.461	364.817	359.234	353.428	336.945	412.339	347.867	433.126	347.555	326.423	332.121	355.437	418.871	352.133
BAC46373	blr1108	758.184	778.67	640.989	1016.75	1037.97	723.637	498.571	461.227	463.87	595.409	489.367	597.18	657.525	615.713	959.481	862.038	818.27	459.709	388.722	425.53	508.896	436.902	505.525
BAC46374	bll1109	170.982	168.244	179.519	148.746	144.983	152.074	126.838	105.348	106.892	139.064	129.85	145.36	152.048	136.96	218.064	244.117	194.518	210.751	176.515	187.971	168.127	198.34	232.755
BAC46375	bll1110	257.939	231.875	256.607	231.812	251.474	163.094	239.041	271.779	235.969	219.397	219.95	224.984	239.899	216.954	227.315	228.86	324.196	496.683	401.701	477.424	473.916	414.71	382.812
BAC46376	bsl1111	551.051	544.638	498.43	683.846	771.103	713.351	646.874	601.986	728.075	860.711	719.034	462.93	500.07	479.965	708.377	581.304	578.365	278.537	299.167	317.129	409.599	367.552	377.476
BAC46377	bll1112	742.551	729.059	692.733	662.597	682.573	810.326	782.493	765.762	997.321	783.753	663.384	1332.31	1155.57	1247.18	1311.03	956.634	1211.2	2005.22	1884.56	1956.98	1832.48	1667.16	1723.99
BAC46378	bll1113	684.906	656.801	700.125	638.128	654.347	611.969	743.466	750.712	654.46	750.675	702.251	699.025	680.501	701.767	753.311	695.734	627.643	400.551	464.65	430.143	411.856	459.094	595.559
EBG00000038952	trnG-CCC	127.015	135.89	123.551	96.5884	93.6614	89.6281	140.498	118.627	87.732	72.9073	48.5834	140.731	150.021	129.687	144.054	125.11	146.537	147.896	112.269	116.473	115.094	105.411	80.6972
BAC46379	ephA	580.362	595.327	566.013	697.368	622.271	531.891	638.093	637.397	685.721	694.644	592.717	706.431	659.552	666.618	740.095	656.065	721.012	555.841	612.611	581.212	637.53	689.334	647.578
BAC46380	blr1115	162.189	159.617	143.615	157.117	174.492	155.747	174.646	177.055	147.228	189.019	172.25	188.876	185.161	169.685	239.209	273.106	186.737	379.599	343.945	332.121	357.694	373.1	340.129
BAC46381	blr1116	49.8291	57.16	42.2398	75.339	48.7552	88.1588	56.5893	56.6575	123.026	84.3834	43.2834	58.3292	48.6555	73.934	125.552	44.2462	76.5102	115.852	109.673	106.094	179.411	137.312	190.739
BAC46382	blr1117	23.449	30.1977	31.6799	38.6354	42.3401	55.8339	23.4163	41.6079	60.5048	62.7813	40.6334	43.5154	33.1128	39.9971	37.0048	45.7719	66.136	75.1803	70.0868	68.0387	81.2428	81.8324	98.0371
BAC46383	blr1118	1222.28	1226.24	1214.39	1571.82	1515.26	990.317	1371.8	1296.93	1050.77	1494.6	1260.52	936.045	1024.47	1105.37	1226.44	1106.16	1169.7	916.954	825.467	951.388	1215.26	1048.56	1162.44
BAC46384	xylB	824.622	791.612	838.46	872.515	896.84	656.048	875.183	832.157	715.974	917.417	1014.07	603.661	670.364	669.042	736.13	628.601	741.76	635.952	678.155	610.042	623.99	710.139	781.629
BAC46385	xylA	1368.83	1309.29	1317.88	1301.37	1326.66	1506.78	1538.64	1436.8	1476.32	1519.58	1691.58	1098.07	1154.89	1156.28	1094.28	1202.28	1156.73	1324.9	1398.49	1455.34	1860.69	2030.55	1772.67
BAC46386	blr1121	470.934	497.184	506.878	453.322	601.742	485.608	577.601	550.64	433.618	532.628	577.701	424.97	428.438	483.601	425.555	489.76	355.319	569.399	548.365	537.39	687.179	699.043	712.269
BAC46387	blr1122	817.783	850.929	800.444	817.782	940.463	826.488	911.283	935.734	671.603	905.265	921.318	654.583	736.59	716.311	619.83	746.083	636.721	855.33	898.15	988.29	1058.41	1038.86	1207.12
BAC46388	blr1123	1406.94	1520.67	1590.33	1446.89	1475.49	1648.57	1667.43	1733.37	1506.57	1520.25	1538.77	1189.73	1227.87	1233.85	1174.9	1037.5	1123.01	1658.9	1671.05	1770.16	2196.94	2377.3	2371.56
BAC46389	blr1124	531.51	510.126	505.822	522.865	508.081	564.216	537.598	520.541	495.131	555.58	660.734	489.78	515.613	472.693	533.926	558.418	429.235	587.886	582.11	577.752	666.868	861.321	808.973
BAC46390	blr1125	233.513	248.053	287.231	262.721	232.229	202.031	281.971	277.976	222.859	278.803	283.55	254.612	248.008	263.011	214.099	195.294	206.189	292.094	310.848	324.049	275.323	289.881	356.135
BAC46391	bll1126	169.028	150.989	152.063	150.678	148.832	160.155	124.887	146.07	164.371	153.24	152.817	164.803	172.321	155.14	179.737	80.8638	188.034	118.317	138.227	126.852	135.405	145.634	182.069
BAC46392	bll1127	4553.99	4467.11	4277.84	4147.51	4104.42	4716.49	3968.08	3889.89	4746.6	4160.44	3503.3	5153.34	4858.11	4417.86	5055.11	4092.01	5979.47	4007.97	3651.65	3588.75	3519.39	3614.5	3520.67
BAC46393	bll1128	468.003	506.89	556.509	420.482	463.175	543.646	505.401	501.065	673.62	479.973	433.717	601.809	666.985	624.197	540.534	633.179	584.849	671.693	651.548	751.885	733.442	704.591	708.935
BAC46394	bll1129	959.454	1024.57	1096.12	786.874	926.35	1230.55	960.067	1109.25	1227.24	1205	1094.45	1288.8	1180.57	1181.73	1137.9	1257.2	1158.03	1318.74	1336.84	1289.27	1324.71	1506.27	1413.2
BAC46395	blr1130	3483.15	3383.22	3607.28	2786.25	2966.37	4149.34	3582.69	3702.21	4337.19	3452.97	3277.17	6493.98	6394.14	5929.26	4662.6	4996.77	4062.82	10600.4	10910.2	11330.2	11528.6	10837.9	10574
BAC46396	blr1131	1141.18	1156.14	1265.08	1369.62	1330.51	1630.94	1145.45	1267.71	1600.35	1421.69	1282.6	1835.98	1764.44	1585.34	2040.55	1988.03	2248.62	2105.05	2191.51	2159.94	2814.16	2779.53	2773.72
BAC46397	blr1132	1783.1	1884.12	1783.58	2033.51	1946.36	2422.16	1878.18	1947.6	1943.21	2285.78	2298.44	17151.6	19126.3	18262.9	25612.6	26219.7	26809.7	6113.02	6740.67	7212.1	10006.4	10054.3	10283.9
BAC46398	lysS	5061.07	5112.04	5141.64	5396.72	5306.62	6492.16	5579.9	5399.28	7194.02	6349.01	6049.96	14296.2	15427.2	15315.2	17901.1	19106.7	18995.3	7684.42	7552.51	8108.13	8874.65	9192.97	8876.69
BAC46399	bll1134	473.865	363.451	413.95	551.842	609.441	482.669	462.471	453.26	648.41	641.989	542.367	1059.18	1190.03	1180.52	1821.16	1643.21	1591.15	553.377	519.811	500.488	759.395	669.916	752.285
BAC46400	bll1135	498.291	478.85	428.734	537.676	596.61	594.337	417.59	471.851	473.954	581.908	590.067	471.263	498.719	446.028	722.914	559.944	644.501	321.673	375.743	345.959	394.93	298.203	360.136
BAC46401	blr1136	1723.5	1820.49	1741.34	2234.41	2131.12	3298.61	1844.03	1891.83	2826.58	2850.81	2495.42	2014.67	2000.28	1828.96	2800.47	2508.3	2685.64	1107.99	1065.58	1248.91	1671.12	1590.88	1786.01
BAC46402	cah	13496.8	12747.8	12476.6	11922.9	11407.4	17460.6	13335.6	14232.5	21041.6	13874.7	14965.4	15635	13183.6	14222	14306.3	16081.2	15241.1	9208.97	9660.3	9159.85	10308.8	10695.1	9955.1
BAC46403	bll1138	161.212	157.46	164.735	145.527	175.775	164.563	172.695	148.726	187.565	178.893	147.517	175.913	200.704	179.381	178.416	215.128	232.124	120.782	142.121	130.311	103.81	116.507	160.727
BAC46404	blr1139	762.092	792.69	919.772	976.831	986.652	969.012	854.693	790.549	855.135	960.621	1216.35	876.79	1007.57	1005.99	1312.35	1266.36	1251.4	926.813	881.277	887.962	1099.03	1117.91	1148.43
BAC46405	pyrD	1743.04	1835.59	1744.5	2074.08	2297.91	2132.71	1920.13	1770.55	1855.48	2262.83	2138.55	1885.05	2085.43	2028.94	2627.34	2537.29	2000.94	1863.49	1822.91	1993.88	1943.06	2097.13	2264.19
BAC46406	dinF	802.15	820.731	814.172	886.038	908.387	852.936	823.472	766.647	770.428	875.562	876.268	856.421	924.454	922.357	1040.1	886.45	1065.96	748.106	752.785	851.06	900.441	841.903	883.668
BAC46407	bll1142	641.916	674.056	635.709	822.289	941.746	1005.01	684.926	702.022	914.631	978.173	968.134	854.569	739.969	732.068	1069.17	1113.78	1085.41	870.12	868.298	911.026	1097.91	1011.12	1104.42
BAC46408	bll1143	651.686	639.545	647.325	584.038	561.968	603.153	670.29	662.185	608.073	584.608	416.05	780.5	747.402	818.122	919.833	782.7	746.947	1003.23	900.746	909.873	1034.72	922.348	860.992
BAC46409	bll1144	253.054	260.995	311.519	224.085	243.776	269.619	277.092	220.433	324.709	318.632	251.75	347.198	338.561	367.246	424.233	318.878	399.409	446.152	393.265	403.619	556.288	503.477	515.528
BAC46410	bll1145	106.497	112.163	128.831	131.36	118.039	82.2815	151.23	115.971	118.993	110.711	117.483	187.024	211.516	169.685	222.029	221.231	191.924	289.629	246.602	249.091	203.107	181.696	316.12
BAC46411	blr1146	365.413	417.376	375.934	388.929	472.156	472.384	445.885	376.241	464.879	477.273	395.734	408.304	393.298	372.094	551.107	534.006	369.583	412.876	429.606	377.096	511.153	478.511	554.21
BAC46412	blr1147	937.959	839.066	869.084	777.859	795.48	1063.78	883.964	857.83	1021.52	870.162	1008.77	985.115	1061.64	1087.19	988.556	1003.93	986.852	1100.59	1156.43	1142.82	1242.34	1305.16	1155.77
BAC46413	lhr	568.638	552.187	624.093	631.044	635.101	538.503	560.039	571.887	437.651	608.911	545.017	664.768	653.47	677.526	763.884	683.528	684.702	680.32	643.761	712.676	699.591	764.231	828.313
BAC46414	blr1149	2702.49	2659.56	2634.71	3254.39	3139.58	3623.33	2951.42	3072.78	3711.97	3907.96	3357.55	2519.27	2480.08	2556.18	3072.72	2734.11	2839.96	2330.59	2216.17	2214.14	2718.25	2421.68	2604.99
BAC46415	bll1150	657.548	682.684	681.117	673.543	710.8	761.839	737.612	733.006	819.84	871.512	756.134	828.645	727.805	682.374	692.518	866.616	737.87	772.755	786.53	870.664	830.482	843.29	755.619
BAC46416	blr1151	48.852	50.689	38.0158	50.8699	55.1704	45.5487	63.419	36.2962	64.5385	48.6048	35.3334	47.2189	37.8431	33.9369	67.4015	35.0918	58.3553	40.6713	53.863	36.9023	46.2633	79.0584	52.6866
BAC46417	blr1152	577.431	569.443	531.166	528.017	537.591	578.175	543.452	601.986	832.95	617.012	538.834	547.183	543.995	582.988	494.278	691.156	615.972	581.723	534.737	509.713	574.342	485.446	518.863
BAC46418	bll1153	396.679	395.806	402.334	502.904	537.591	463.568	428.322	407.226	473.954	494.149	459.334	387.935	380.459	401.183	473.132	451.617	417.564	326.603	358.222	358.644	289.992	364.778	388.814
BAC46419	bll1154	726.918	703.176	704.349	717.33	781.367	534.83	680.047	717.957	590.93	685.193	755.251	634.214	650.767	596.32	703.09	601.138	666.547	541.052	525.651	584.671	426.525	631.08	578.886
BAC46420	bll1155	10302.9	9978.19	9935.86	9477.26	10374.6	9965.61	10080.7	9736.24	10505.7	9953.19	10209.6	11153.8	10644.1	10350.8	11690.9	10803.7	11361.1	8227.93	8892.59	9249.8	8476.33	9387.15	9088.11
BAC46421	bll1156	675.135	647.094	655.773	568.584	515.779	711.147	658.582	612.609	855.135	556.255	615.684	783.278	765.648	787.821	664.764	671.322	687.295	829.449	715.794	652.71	672.51	615.823	688.26
BAC46422	blr1157	695.653	707.49	693.789	742.443	610.724	650.171	721.026	750.712	869.253	643.339	711.967	711.061	687.259	672.678	663.442	669.796	851.987	723.457	689.187	734.587	732.314	636.628	690.928
BAC46423	acd	4980.95	4974	4929.39	4966.58	5224.51	6839.65	5130.11	5136.36	7078.05	5741.45	5883.89	5714.41	5432.52	5388.7	5655.12	6565.22	5998.92	6927.68	7139.77	6894.97	8223.58	8567.44	8541.23
BAC46424	blr1159	3463.61	3592.45	3607.28	3341.96	3686.15	4729.72	3969.06	3739.4	4062.9	4077.41	4089.84	4011.75	3926.23	3942.74	5030	4806.05	4298.84	5000.11	5342.17	5108.67	5826.92	5542.41	6089.64
BAC46425	fadB	6680.03	6934.69	7092.06	8475.96	8456.47	10933.2	7331.24	7226.49	11069.4	9850.58	9311.23	7195.79	7343.6	6998.28	10349.4	10735	9470.41	9101.75	9202.14	9071.05	12456.1	12571.7	12748.8
BAC46426	bsl1161	1022.96	949.072	1002.14	1498.41	1619.19	945.503	853.718	860.486	1120.35	1269.13	1438.95	582.366	637.252	702.979	1165.65	1116.84	1303.27	698.807	733.316	817.617	946.704	865.482	842.319
BAC46427	attY	1492.92	1397.72	1535.42	1423.07	1435.71	1478.86	1524.98	1420.86	1673.97	1359.59	1410.68	1381.38	1302.89	1329.6	1359.92	1454.02	1456.29	1220.14	1277.79	1201.63	1363.07	1255.23	1316.5
BAC46428	blr1163	1693.21	1691.07	1730.78	1979.42	1941.23	1981.37	1783.54	1734.25	2562.38	2142.66	1959.24	1726.73	1818.5	1739.27	2287.69	1981.93	2373.11	1671.22	1667.81	1674.44	1743.34	1668.55	1682.64
BAC46429	gshA	3680.51	3666.87	3694.93	4030.31	4327.67	4223.54	3921.25	3702.21	4916.02	4643.11	4656.94	3733.99	3677.54	3712.46	4330.88	4308.67	4462.23	2986.26	3174.67	3204.74	3433.64	3755.97	3459.98
BAC46430	blr1165	486.566	460.515	416.062	640.059	633.818	611.234	409.784	469.195	649.418	739.874	658.967	467.559	491.961	487.237	593.398	573.675	687.295	544.749	523.055	558.148	654.456	646.337	755.619
BAC46431	bll1166	927.212	892.99	777.212	1086.94	1067.48	1263.61	983.483	898.553	1148.58	1283.98	1173.95	855.495	944.727	820.546	1344.07	1176.34	1006.3	1234.93	1325.81	1429.97	1768.16	1868.28	1835.36
BAC46432	sipS	2876.41	2927.02	2874.42	2965.91	2948.41	3283.91	3012.89	2908.12	3390.29	3454.99	3537.75	3422.91	3407.23	3336.73	4114.14	4124.05	3863.12	5510.35	5740.63	6060.05	6613.39	6807.35	7116.03
BAC46433	tldD	7284.82	7336.97	7135.36	6914.44	6855.24	7386.24	7606.38	7594.76	8876.06	7541.18	7851.96	8618.83	8299.14	8066.08	9043.7	8924	9502.83	13287.2	14147.2	13852.2	15007.4	15032.2	14698.9
BAC46434	bll1169	4843.19	5003.12	4963.18	4375.46	4666.39	4818.61	5358.42	5170.88	5276.02	4907.74	5004.97	4612.64	4514.82	4331.8	4170.97	4612.29	4706.03	5502.95	5686.77	5485.76	5544.82	5431.45	5288
BAC46435	coxB	24143.7	23262	22123.1	24655.8	25300.1	35242.9	25536.4	26158.1	35871.3	30277.4	29271.9	23858.5	23437.1	22170.5	27215.7	27797.3	25822.8	23983.8	24982.7	25158.2	31655.4	31207.3	28280.7
BAC46436	coxA	27869.1	28518.5	27912.1	26420.2	28022.7	36749.7	29906.5	30330.4	32668.6	30158.6	31232	29041.5	28262.7	28644	30445.7	29191.8	27072.9	31981.2	33092.7	34571.7	36896.6	37398.8	36398.4
BAC46437	coxE	9002.45	8800.48	8573.62	8519.1	8990.21	11838.3	8974.28	9515.8	11084.5	10704.5	10409.2	8870.67	8640.4	8183.64	9537.98	9667.04	9090.45	8417.73	8817.31	9719.15	10962.1	10885.1	10691.4
BAC46438	coxF	1073.77	1043.98	1084.51	871.872	850.651	686.904	1059.59	980.883	816.815	771.602	929.268	1022.15	978.516	1110.22	860.361	1101.58	1126.9	871.352	837.797	867.205	813.557	800.293	808.306
BAC46439	coxG	3739.14	3638.83	3811.09	5001.35	4765.18	4483.61	4047.11	3720.8	4415.84	5002.25	4467.9	3427.54	3595.1	3712.46	4398.28	4793.85	4405.17	3142.78	2975.45	3137.85	4046.34	3595.08	4219.6
BAC46440	coxC	13332.7	13017.4	12803.9	11906.1	12406.9	15343.3	13005.8	12983.4	12715.1	12776.3	14048.5	12955.6	13120.8	12740.9	14787.4	13943.7	13854.8	13330.3	14010.2	14577.6	14374.3	16520.4	16000.7
BAC46441	blr1176	253.054	244.817	212.255	183.518	166.794	140.319	261.482	245.221	128.069	137.039	128.967	226.836	243.953	235.134	182.381	230.385	206.189	248.958	245.953	196.044	109.452	223.305	218.083
BAC46442	shb1	559.844	532.774	568.125	751.458	792.914	628.866	596.139	594.019	564.712	825.607	787.934	426.822	543.319	518.75	670.05	585.881	571.881	483.126	449.724	460.126	584.497	614.437	597.559
BAC46443	blr1178	337.079	355.902	347.422	353.514	333.589	218.193	363.928	316.043	206.725	280.828	310.934	245.353	256.793	279.98	207.491	245.643	259.357	237.866	263.475	283.687	261.782	224.692	260.765
BAC46444	bll1179	561.798	564.05	527.998	572.447	568.384	564.951	557.112	514.344	558.661	554.905	527.351	549.035	570.35	544.203	568.287	572.149	638.017	592.815	579.514	577.752	640.916	568.666	548.207
BAC46445	elmR	885.199	839.066	855.356	913.083	749.291	1022.64	987.385	964.063	1400.69	1040.28	738.467	898.085	865.662	872.663	901.33	988.674	960.916	1180.7	1146.7	1103.61	1479.3	1235.81	1201.12
BAC46446	thrC	3403.03	3809.23	3706.54	4157.81	4455.97	4516.67	3922.22	3819.96	4280.72	4658.64	4982.89	3492.35	3595.77	3137.95	4554.23	4983.04	4305.32	3673.98	3528.35	3648.72	4469.48	4389.82	4457.02
BAC46447	mpp	4336.11	4225.53	4445.74	5182.29	5224.51	5406.34	4756.43	4488.34	5294.17	5737.4	5480.21	4158.96	4245.19	4410.59	5345.87	5347.69	5202.69	5334.11	5242.24	5279.34	6490.4	6051.44	6045.62
BAC46448	rimJ	1957.01	1925.11	1950.42	1659.39	1909.15	2123.89	1888.91	1904.22	2001.7	2007.65	2210.99	2268.36	2161.11	2007.13	2332.62	2085.68	2055.4	2760.72	2717.16	2899.14	2523.04	2742.08	2633.66
BAC46449	blr1184	2420.13	2512.88	2544.95	2430.16	2921.47	1998.27	2764.09	2762.94	2314.31	2766.43	2652.65	2601.67	2749.71	2458	3222.06	3081.98	2447.03	4131.22	3998.84	4115.76	3790.2	3882.18	4436.35
BAC46450	atpB	35530.1	36771.1	36073.8	46407.5	46970.5	52766	38815.4	37344.4	54019.7	52515.5	46298.2	35661.4	36857.9	34627.8	47315.9	48132.3	42199.9	30455.4	29444.9	30059.2	41081.8	37637.4	39102.8
BAC46451	atpB'	49007.4	50729	50298.1	62553.9	65988.9	73457.6	54579.4	51233.4	70338.9	76506.7	63011.8	49896.5	49781.3	48973.4	69636.3	70757.3	57778.2	45137.8	44204.7	43622	62493.8	59070.5	60004
BAC46452	atpC	13860.3	14161.7	14340.4	14991.2	15118	14466.9	14927.9	14398.1	21030.5	15737.2	16706.5	14951.7	14556.8	13692.3	17020.9	16427.6	18166.6	13512.7	13520.9	13200.7	14095.6	15495.5	14600.2
BAC46453	atpA	28575.5	27801.3	27150.7	28631.4	29358.4	33908.8	27920	28575.7	30747.5	30517.1	34494.2	28616.5	28872.3	28006.4	33671.7	33764.4	33415.5	21740.7	22980	24414.3	26348.6	28151.7	26884.2
BAC46454	bsl1189	6885.21	6621.93	6908.32	5922.8	6978.42	3811.4	6348.73	7310.59	4468.28	5343.16	8374.89	5482.02	6825.28	7046.76	6339.71	5652.84	6033.93	5429.01	5516.74	5373.9	3538.58	4642.26	5036.57
BAC46455	blr1190	15531	15157.1	14217.9	9446.35	7995.86	5947.04	14070.2	15775.6	9880.44	7818.63	6923.57	15788.7	15967.1	14636.5	10816	8913.32	11467.5	12862	12330.1	12009.4	8083.66	6750.48	5852.88
BAC46456	blr1191	579.385	595.327	631.485	627.825	613.29	534.095	568.82	579.854	813.79	772.952	603.317	561.997	576.432	599.956	647.583	816.266	698.966	1073.48	1000.04	961.767	1128.37	1169.23	1143.77
BAC46457	blr1192	588.179	579.149	616.701	676.119	587.629	615.642	612.725	596.674	768.411	789.154	682.817	561.997	560.214	442.392	539.212	759.814	794.928	601.443	626.239	591.59	827.097	761.457	660.25
BAC46458	mtbA	21763.6	21199.9	20714.4	22010.6	24110.8	30375.1	22462	21858.3	25607.7	26002.2	27893	16497.9	16319.9	16461.8	21213	22204	18717.8	15071.8	10713.6	11348.6	11562.4	11295.6	11661.1
BAC46459	tcsR	1065.95	979.269	1033.82	1222.81	1357.45	1373.07	1062.51	909.176	1200.01	1329.21	1057.35	1139.73	1156.24	1196.28	1691.65	1751.54	1431.65	1062.38	880.628	871.817	991.839	1019.44	1173.78
BAC46460	TtrR	1914.02	1963.93	1803.64	1936.28	1970.74	2332.53	1732.8	1711.23	2248.76	2134.56	1897.4	1877.64	1940.81	1894.41	2237.47	2432.02	2117.65	1724.22	1713.23	1778.23	2046.87	1886.31	1913.39
BAC46461	ohr	144.602	147.753	118.271	130.716	121.888	117.545	103.422	102.692	76.6394	93.8344	102.467	114.807	132.451	140.596	58.1503	147.996	129.678	115.852	97.3428	114.167	86.8847	76.2844	128.715
BAC46462	blr1197	317.538	317.076	310.463	283.326	386.193	400.388	293.679	275.32	333.785	301.755	416.05	283.313	300.042	304.22	338.329	386.01	299.557	335.23	327.072	303.291	407.342	374.487	377.476
BAC46463	blr1198	216.903	205.992	203.807	216.358	239.927	246.845	201.965	203.613	191.599	228.173	229.667	180.543	183.81	197.561	214.099	218.18	250.279	178.707	183.653	185.665	226.803	180.309	201.41
BAC46464	bll1199	1148.02	1134.57	1161.59	1052.81	1080.31	1085.82	1147.4	1059.67	979.17	1114.54	1233.13	1120.29	1125.83	1096.89	1003.09	1147.35	1010.19	983.507	1055.2	1150.89	994.096	926.509	1060.4
BAC46465	hemA	6937.97	9921.03	12915.9	5678.76	7784.16	5897.82	5395.5	7052.09	5384.93	4433.84	4976.7	5232.04	4740.53	4636.02	4213.26	4416.99	4001.87	5220.72	5144.24	4884.95	4965.97	4790.66	4696.44
BAC46466	blr1201	720.079	692.391	690.621	792.669	764.688	742.003	636.142	672.808	733.117	679.793	758.784	580.514	596.705	606.016	680.623	849.833	653.579	574.328	551.609	570.833	635.274	638.015	680.257
BAC46467	bll1202	2342.94	2396.41	2336.92	2343.88	2342.82	2671.95	2128.93	2168.92	2384.9	2282.4	2118.24	2160.03	2106.38	2188.93	1970.5	2534.24	2173.41	2345.38	2173.99	2068.84	1976.91	2172.03	2153.48
BAC46468	bll1203	1878.85	1780.59	1744.5	1639.43	1769.3	1911.58	1964.04	2054.72	2213.47	1781.5	1994.57	1742.47	1544.81	1547.77	1736.58	1631.01	1606.71	1665.06	1620.43	1559.12	1861.81	1796.15	1797.35
BAC46469	bll1204	29193	28187.4	28251	14888.8	17734.1	11149.1	29782.6	30789.8	14030.1	12433.4	22303.3	26985.1	25988.1	27669.5	16938.9	17394.9	17393.8	27434.7	31403.4	25462.6	15949.5	19262.5	17749.4
BAC46470	bll1205	334.148	333.254	315.743	349.65	354.117	405.53	354.171	366.503	423.534	398.29	377.184	329.606	314.233	284.828	413.66	427.205	370.88	456.012	434.798	488.956	470.531	439.676	478.848
BAC46471	blr1206	158.281	136.968	157.343	142.307	98.7935	138.115	131.716	142.529	196.641	162.016	120.133	251.834	236.52	206.046	199.561	163.253	268.434	946.533	915.023	823.383	635.274	656.046	605.562
BAC46472	bll1207	88.9107	103.535	90.8156	128.785	124.454	154.278	79.0299	76.1335	110.925	115.437	78.6167	115.733	112.178	112.719	174.451	189.191	182.846	451.082	441.936	432.449	612.706	524.282	544.873
BAC46473	bsl1208	130.923	125.105	136.223	100.452	114.19	105.056	125.862	104.462	144.203	94.5094	137.8	172.21	155.427	145.444	144.054	144.945	185.44	617.465	717.741	621.574	532.592	603.341	589.556
BAC46474	bll1209	655.594	615.818	671.613	672.255	726.197	642.824	652.728	651.561	509.249	668.317	666.034	500.89	592.651	567.231	717.628	698.785	698.966	1329.83	1355.01	1359.62	1335.99	1575.62	1571.93
BAC46475	bll1210	244.26	245.896	250.271	289.121	275.852	333.534	273.19	246.991	219.834	294.329	319.767	226.836	241.25	206.046	300.003	386.01	330.68	560.771	634.675	631.952	638.659	636.628	742.948
BAC46476	bll1211	681.974	657.879	702.237	705.096	785.216	798.572	681.023	659.529	778.495	767.552	919.551	674.026	700.098	622.985	790.316	765.917	903.858	1655.2	1754.77	1985.81	2222.89	2152.61	2258.85
BAC46477	bll1212	3324.87	3189.1	3253.52	2922.77	2934.3	4082.49	2931.91	3197.61	3734.16	3196.44	3377.87	3371.06	3279.51	3078.56	3433.51	3370.34	3662.12	9742.63	10688.2	10647.5	11369.5	11844.9	10704.7
BAC46478	blr1213	670.25	593.17	560.733	558.281	567.1	619.315	635.166	693.169	748.243	706.795	620.984	623.104	549.401	609.652	537.891	619.447	525.197	183.637	180.409	216.801	183.925	181.696	246.76
BAC46479	blr1214	132.878	115.398	149.951	135.868	101.36	183.664	119.033	131.906	85.7152	122.862	123.667	145.36	173.673	153.928	236.566	184.614	197.111	32.0441	47.3735	48.4343	39.493	40.2227	34.0129
BAC46480	blr1215	143.625	228.64	341.086	177.079	287.399	91.0974	108.3	119.512	97.8161	91.8092	77.7334	113.881	100.014	128.475	182.381	152.573	141.349	55.4609	51.9162	46.1279	83.4996	48.5446	76.0288
BAC46481	blr1216	709.332	1577.83	2326.36	670.324	1105.97	71.2617	178.549	607.298	94.7909	91.1341	80.3834	51.8482	50.007	79.9942	70.0447	167.83	84.2909	78.8777	49.9693	71.4983	85.7563	61.0276	57.355
BAC46482	bll1217	219.834	294.428	344.254	232.456	346.419	162.359	203.917	240.794	164.371	218.722	200.517	147.212	166.24	155.14	214.099	164.779	213.969	272.375	274.507	259.469	314.816	416.097	343.463
BAC46483	blr1218	123.107	114.32	98.2075	102.384	87.2462	88.8934	102.446	103.577	151.262	103.285	133.383	92.586	132.451	111.507	67.4015	70.1837	107.633	120.782	107.726	95.7154	98.1684	104.024	110.042
BAC46484	blr1219	158.281	168.244	167.903	175.147	186.04	185.133	131.716	154.923	194.624	166.067	180.2	142.582	154.751	136.96	185.024	138.842	153.02	162.685	184.302	159.141	249.37	198.34	205.411
BAC46485	bll1220	218.857	230.797	232.319	242.759	310.494	157.216	260.506	230.171	166.388	247.75	288.85	237.946	242.602	219.378	296.038	152.573	229.531	205.822	178.462	227.18	248.242	192.792	258.098
BAC46486	phnG	38.1046	49.6106	31.6799	50.226	48.7552	36.7328	52.6866	37.1815	69.5805	60.081	52.1167	49.9965	51.3586	69.0859	105.728	53.4006	57.0585	52.996	44.1287	48.4343	66.574	81.8324	71.3603
BAC46487	phnH	78.1633	81.9653	95.0396	80.4904	70.5668	116.076	73.1758	88.5273	141.178	118.137	109.533	96.2895	84.4713	101.811	134.803	128.161	84.2909	108.457	107.726	101.481	145.56	133.151	144.721
BAC46488	phnI	124.084	154.224	138.335	155.185	171.926	182.195	160.987	154.923	235.969	197.795	138.683	161.1	175.7	172.109	200.883	184.614	189.33	214.449	240.761	226.027	204.235	220.531	224.752
BAC46489	phnJ	191.5	179.029	165.791	186.738	133.435	265.946	196.111	203.613	226.893	184.293	238.5	190.727	218.274	176.957	284.144	192.242	195.814	277.305	242.708	246.784	303.532	313.46	270.102
BAC46490	phnK	121.153	120.791	119.327	104.316	106.492	109.464	120.984	135.447	108.909	142.439	133.383	113.881	147.318	134.536	218.064	120.533	108.93	154.058	162.238	164.907	180.54	180.309	147.389
BAC46491	phnL	141.671	127.262	144.671	145.527	124.454	185.868	146.352	150.496	197.649	157.966	191.684	176.839	185.837	143.02	198.24	239.54	173.769	216.914	202.473	231.793	234.701	212.209	193.407
BAC46492	phnM	459.209	461.594	499.486	470.064	520.911	610.499	516.133	509.918	677.654	626.462	605.084	542.554	548.05	546.627	637.011	637.756	578.365	528.727	599.632	618.114	684.922	674.077	688.927
BAC46493	gmk	194.431	191.971	174.239	133.936	186.04	138.85	185.379	188.563	132.102	158.641	184.617	145.36	189.891	161.2	151.984	160.202	133.569	178.707	143.418	187.971	155.715	181.696	201.41
BAC46494	blr1229	280.411	265.309	286.175	286.546	293.815	275.496	274.165	288.599	287.398	282.178	303.867	262.944	318.288	256.951	335.686	324.981	304.744	398.086	328.37	321.742	268.553	364.778	310.117
BAC46495	bll1230	139.717	135.89	114.047	161.625	152.681	149.135	123.911	128.365	175.464	158.641	145.75	146.286	121.639	111.507	155.949	163.253	146.537	234.168	234.921	249.091	370.106	316.234	302.781
BAC46496	bll1231	57.6454	50.689	65.4717	42.4989	42.3401	33.7942	48.7839	44.2637	41.345	36.4536	33.5667	80.5499	50.6828	52.1174	50.2207	91.5439	22.0453	73.9479	75.9274	88.7962	75.601	76.2844	31.3452
BAC46497	bsr1232	13.6786	14.0204	8.44796	10.9467	15.3964	12.4892	12.6838	7.08219	19.1599	10.126	15.9	28.7017	29.0581	13.3324	31.7184	12.2059	22.0453	34.509	48.0225	49.5875	38.3647	26.3528	22.0083
BAC46498	blr1233	591.11	653.565	579.741	508.699	490.119	629.601	556.136	596.674	672.612	637.264	578.584	723.097	710.235	712.675	903.973	749.134	640.611	817.124	961.747	926.018	944.448	954.249	820.977
BAC46499	bll1234	840.255	910.246	877.532	1171.3	1109.82	1535.43	973.726	965.833	1513.63	1458.82	1213.7	1036.96	1025.82	1117.49	1503.98	1248.05	1270.85	1348.32	1325.81	1386.14	1794.11	2000.04	2054.11
BAC46500	cysD	3025.9	2999.28	2874.42	2280.77	2428.78	3231.02	2932.89	3118.82	3409.45	2601.03	2891.15	3796.95	3531.58	3539.14	3330.43	3408.48	3414.43	4419.62	4793.16	4683.14	4282.17	4534.07	4186.25
BAC46501	bll1236	468.003	446.495	505.822	491.957	469.59	414.346	481.009	440.866	510.257	493.474	464.634	599.032	576.432	504.206	584.147	590.458	625.05	470.801	483.469	437.062	441.194	386.97	444.835
BAC46502	blr1237	364.436	345.117	353.758	324.537	366.947	461.364	375.636	359.421	495.131	394.914	334.784	468.485	442.63	380.578	475.775	472.977	460.358	553.377	547.716	580.058	706.361	660.207	620.902
BAC46503	blr1238	179.776	231.875	201.695	173.859	183.474	298.271	186.354	205.383	218.826	220.747	205.817	273.129	238.547	207.258	252.425	250.22	230.827	298.256	297.22	321.742	289.992	388.357	314.786
BAC46504	blr1239	379.092	403.355	422.398	382.49	383.627	569.359	414.663	448.834	501.182	456.346	410.75	468.485	451.415	420.575	609.257	715.568	501.855	562.004	598.983	631.952	692.821	719.848	698.931
BAC46505	hpcG	346.849	336.489	349.534	376.051	340.004	556.135	383.441	388.635	525.383	448.92	374.534	387.935	383.838	358.762	428.198	450.091	474.623	428.898	464.001	465.892	655.584	556.183	554.877
BAC46506	blr1241	114.314	121.869	129.887	130.716	107.775	218.193	135.619	143.414	233.952	171.467	177.55	118.51	119.611	143.02	215.421	114.43	160.801	182.405	142.769	151.069	251.627	220.531	295.445
BAC46507	blr1242	541.281	569.443	547.005	652.294	605.591	827.223	595.163	571.887	741.184	762.151	706.667	644.399	617.654	593.896	722.914	903.233	726.199	783.847	803.403	766.876	930.907	934.831	1052.4
BAC46508	bll1243	453.347	523.068	552.285	656.801	577.365	592.133	461.495	484.245	485.047	658.191	522.051	510.149	529.804	539.355	676.658	576.727	539.462	686.483	630.782	646.944	726.672	705.978	759.621
BAC46509	bll1244	293.112	299.82	295.679	318.742	348.985	298.271	275.141	273.55	299.499	265.977	289.734	408.304	452.09	391.487	598.684	537.058	615.972	846.703	785.881	851.06	892.543	889.06	953.694
BAC46510	blr1245	684.906	690.234	766.652	817.782	867.33	528.953	681.998	674.578	677.654	619.037	751.717	668.471	675.095	683.586	868.29	935.273	864.954	1930.04	1849.51	1691.74	1650.81	1861.34	1675.3
BAC46511	blr1246	162.189	149.91	146.783	175.791	268.154	154.278	144.4	150.496	168.405	203.195	181.084	147.212	146.642	122.415	232.601	186.139	194.518	262.515	211.558	261.776	328.356	316.234	346.131
BAC46512	blr1247	483.635	498.263	474.142	694.793	664.611	595.806	436.128	461.227	564.712	702.745	613.034	507.371	495.34	607.228	722.914	675.899	749.541	250.19	289.433	235.252	327.228	352.295	338.795
EBG00000038948	trnT-GGU	681.974	757.1	741.309	399.232	266.871	158.686	727.855	734.777	243.028	243.024	241.15	355.53	355.455	316.341	314.54	196.819	243.795	221.844	220.644	236.406	99.2968	95.7023	81.3641
BAC46513	blr1248	1729.36	1757.94	1930.36	1706.4	1845	2347.96	1865.5	1826.32	2321.37	2139.96	1771.09	2533.15	2491.57	2633.75	3366.11	3075.87	2845.14	3698.63	3764.57	3510.33	4228.01	4251.12	4374.32
BAC46514	blr1249	2194.43	2194.73	2163.73	1930.48	1793.68	2162.09	2194.3	2289.32	2361.7	1898.29	2187.14	2772.03	2613.88	2582.84	2353.77	2645.62	2932.03	4889.19	5122.83	5166.33	5314.63	5421.74	5480.07
BAC46515	blr1250	1471.42	1475.37	1455.16	1628.48	1617.9	1915.98	1429.37	1419.98	1622.54	1595.86	1729.57	1633.22	1611.71	1647.15	1958.61	2149.76	1997.05	2015.08	2096.76	2181.85	2762.26	2686.6	2841.74
BAC46516	blr1251	2670.25	2704.85	2764.6	2374.14	2575.05	2652.11	2644.09	2595.62	2663.22	2306.71	2636.75	2823.87	2926.76	2750.1	2830.86	3304.73	3227.69	4308.7	4074.12	4400.6	3995.57	4400.92	4039.53
BAC46517	bll1252	569.615	586.699	537.502	584.038	705.668	737.595	589.309	609.953	700.847	678.443	508.8	593.476	625.763	655.71	795.602	634.704	662.656	684.018	597.685	578.905	671.382	667.142	658.916
BAC46518	blr1253	229.605	289.035	251.327	173.859	209.134	263.007	271.238	289.484	297.482	226.823	234.967	465.708	423.708	421.787	523.353	433.308	396.816	634.719	630.782	649.25	651.071	764.231	665.585
BAC46519	blr1254	294.089	268.544	261.887	264.652	223.248	298.271	248.798	239.024	382.189	288.254	272.95	502.742	441.954	395.123	463.881	453.142	442.203	575.561	553.556	607.735	604.808	642.176	648.245
BAC46520	blr1255	219.834	227.561	222.815	207.987	195.021	149.135	214.649	254.073	186.557	151.215	199.634	274.981	320.315	294.524	277.536	238.014	265.841	372.204	322.529	310.21	261.782	288.494	255.43
BAC46521	hisD	3241.82	3469.5	3452.05	3598.88	3865.78	4976.56	3860.76	3709.3	5233.67	4750.45	4340.7	3603.45	3590.37	3139.16	3933.08	3959.27	3672.49	3353.54	3220.1	3249.71	3811.64	3689.39	3740.75
BAC46522	blr1257	1292.62	1343.8	1379.13	1630.41	1783.42	1789.62	1399.12	1420.86	2254.81	1971.2	1706.6	1379.53	1329.92	1437.47	1511.91	1740.86	1895.9	1193.03	1112.95	1207.4	1378.87	1306.54	1390.53
BAC46523	blr1258	584.27	541.402	541.725	643.923	544.006	609.03	592.236	547.984	652.444	650.765	611.267	569.404	561.565	532.082	656.834	503.491	521.307	469.569	372.499	449.747	408.471	374.487	370.14
BAC46524	maf	2626.29	2634.75	2518.55	2403.12	2609.69	2843.86	2650.92	2743.46	3060.54	3008.1	2839.04	2625.74	2532.79	2611.93	2554.65	2544.92	2736.21	1925.11	2081.19	2010.02	2243.2	2099.9	2278.86
BAC46525	bsr1260	567.661	519.832	472.03	501.616	491.402	405.53	540.525	483.359	487.064	516.427	578.584	544.406	508.179	587.836	475.775	515.697	660.063	278.537	293.975	324.049	403.957	285.72	306.783
EBG00000038946	trnF-GAA	1616.03	1831.28	1615.67	773.351	767.254	456.956	1790.37	1831.63	786.563	603.51	816.201	1650.81	1781.33	1293.24	876.22	775.072	1303.27	867.655	739.157	929.477	708.618	553.409	467.51
BAC46526	blr1261	1882.76	1892.75	1862.78	2271.12	2078.51	1851.33	1925.01	1962.65	2284.06	2152.79	2187.14	1930.42	2027.99	1819.26	2238.79	1734.76	2300.49	1841.3	1853.41	1839.35	1915.98	1945.95	1881.38
BAC46527	blr1262	540.304	564.05	518.494	710.247	582.497	562.747	494.668	573.657	715.974	629.838	552.084	459.227	431.142	442.392	666.086	526.377	577.069	513.938	537.332	582.365	600.294	590.858	675.589
BAC46528	blr1263	1251.59	1199.28	1168.99	1388.3	1275.33	1085.82	1097.64	1172.1	1274.63	1125.34	1514.92	895.307	956.891	1037.5	942.3	956.634	1279.93	778.918	833.255	892.575	1023.43	871.03	891.671
BAC46529	blr1264	5674.65	5316.96	5497.51	6223.51	5755.69	5099.25	5039.37	5455.94	5679.39	5313.45	6392.69	3600.67	3915.41	3819.11	4765.68	4934.22	5998.92	5462.28	5776.32	5622.99	6344.84	6421.76	6235.03
BAC46530	blr1265	1620.91	1560.58	1585.05	3039.96	2758.52	3059.84	1652.8	1548.34	2925.41	3191.72	2892.92	1078.63	1158.95	1173.25	2134.38	2277.92	2251.22	1789.54	2113.64	1798.99	3879.34	3453.6	3658.05
BAC46531	blr1266	3052.28	2874.18	2814.23	3616.91	3319.21	2905.57	2888.01	3020.55	3123.06	3116.79	3590.75	2068.37	2121.24	2276.2	2427.78	2688.34	3042.25	2499.44	2665.9	2689.26	3359.16	3522.95	3064.49
BAC46532	blr1267	6282.37	6245.54	6457.41	8508.8	8512.92	7487.62	6121.4	6591.75	7673.02	7597.88	8865.14	3984.9	4558.75	4980.24	5188.6	5816.09	6762.73	4847.28	4887.26	4849.2	6622.42	6611.78	6447.11
BAC46533	blr1268	1716.66	1625.28	1552.31	1884.76	1977.15	1641.96	1528.89	1684.68	1540.86	1504.05	2000.75	1424.9	1521.84	1666.54	1427.33	1791.21	1762.33	1144.96	1236.25	1167.04	1216.39	1242.74	1133.76
BAC46534	blr1269	1397.17	1385.86	1431.93	1772.72	1766.74	1788.89	1378.63	1387.22	1595.31	1719.4	1806.42	1067.52	1288.69	1204.76	1406.18	1620.33	1522.42	1068.55	1173.31	1253.53	1452.22	1606.13	1359.85
BAC46535	bll1270	1039.57	944.758	890.204	951.074	923.784	880.118	856.645	947.243	991.271	764.851	1072.37	814.757	837.28	813.274	716.306	680.476	938.871	661.833	777.445	813.004	776.32	796.132	807.639
BAC46536	mdcH	340.01	347.274	364.318	403.74	441.363	218.193	334.657	334.633	193.615	376.688	357.75	229.613	258.144	278.768	204.848	227.334	363.099	136.804	159.642	153.375	191.823	174.761	160.061
BAC46537	mdcB	42.0128	76.5728	57.0237	58.597	75.6989	69.7924	65.3704	62.8544	35.2945	86.4086	66.2501	40.7379	45.9524	53.3294	93.8335	96.1211	57.0585	62.8557	55.8099	43.8215	37.2363	56.8666	40.6821
BAC46538	mdcG	21.4949	30.1977	33.7918	32.1961	20.5285	33.0595	37.0757	38.0668	28.2356	22.2772	51.2334	19.4431	27.7066	30.3008	11.8944	38.1433	16.8582	40.6713	37.6392	35.7491	23.6958	29.1268	31.3452
BAC46539	mdcE	23.449	21.5698	30.6239	31.5522	24.3776	33.7942	24.3919	24.7877	39.3281	58.0558	11.4833	33.331	27.0308	15.7564	21.1456	42.7205	24.6389	23.4168	25.9581	26.5235	27.0809	33.2878	23.3422
BAC46540	mdcD	41.0357	35.5902	24.2879	48.2942	46.1892	40.4061	44.8812	46.0342	68.5721	69.5319	54.7667	38.8861	16.8943	35.1489	72.6879	51.8749	46.6842	43.1363	55.8099	26.5235	55.2902	52.7056	85.3656
BAC46541	mdcA	95.75	91.6717	84.4796	91.437	92.3784	83.0162	114.154	92.0684	93.7825	108.011	92.7501	87.0309	79.0651	65.4498	66.0799	48.8234	80.4006	107.224	115.513	117.626	93.6549	133.151	155.392
BAC46542	mdcL	23.449	31.2762	24.2879	18.6738	24.3776	16.8971	34.1487	21.2466	24.2019	15.5265	24.7334	24.0724	29.0581	31.5128	25.1104	10.6801	22.0453	25.8818	33.0966	32.2895	9.02698	19.4179	48.6851
BAC46543	mdcM	209.087	183.343	203.807	265.296	171.926	196.888	223.43	182.366	248.07	265.301	207.584	194.431	192.595	256.951	286.787	244.117	259.357	204.589	201.824	160.294	235.83	294.042	223.418
BAC46544	blr1279	885.199	862.792	819.452	945.279	1107.26	1172.51	845.912	925.996	1245.39	1144.91	985.801	849.014	896.747	772.065	1173.58	956.634	896.077	854.098	817.031	802.626	1011.02	947.314	1102.42
BAC46545	blr1280	654.617	671.9	695.901	699.3	719.781	714.821	642.971	665.726	877.32	736.498	700.484	674.952	645.361	682.374	729.522	614.87	758.618	613.767	617.802	622.727	635.274	658.82	679.59
BAC46546	bll1281	72.301	83.0438	66.5277	66.3241	91.0953	69.0577	67.3217	65.5102	105.883	77.6327	69.7834	67.5878	81.0925	77.5701	80.6175	68.6579	73.9167	72.7154	62.9484	63.4259	113.966	36.0617	88.7002
BAC46547	blr1282	1618.96	1601.56	1495.29	1387.01	1429.3	1633.88	1105.44	1300.47	1335.14	1007.88	1260.52	1404.53	1410.33	1468.98	1354.64	1832.4	1605.42	1715.59	1856.65	1756.32	1825.71	1944.56	1737.99
BAC46548	blr1283	405.472	421.69	420.286	460.405	518.345	396.714	346.365	352.339	268.238	429.343	381.6	377.751	387.216	372.094	572.252	538.583	451.281	495.451	485.416	508.56	581.112	531.217	600.894
BAC46549	blr1284	806.059	842.301	833.18	1019.97	1129.07	952.849	685.901	703.792	674.629	888.389	873.618	957.34	1023.79	896.904	1226.44	1498.27	1381.07	1710.66	1828.1	1769.01	2082.98	2425.85	2573.64
BAC46550	bll1285	5366.89	4910.37	4934.67	2261.46	2164.48	2026.92	4332.98	4431.68	2824.57	1927.99	2168.59	9837.27	9009.37	8565.43	6170.54	5517.05	7864.99	28327	29652.6	27119.7	16116.5	18914.4	17339.9
BAC46551	bll1286	689.791	698.862	630.429	622.673	610.724	700.128	713.22	654.217	757.319	687.894	700.484	758.28	741.996	694.495	712.342	872.718	771.586	1189.33	1172.01	1072.47	1281.83	1044.4	1177.11
BAC46552	bll1287	210.064	214.62	199.583	215.714	256.607	243.906	211.722	185.907	241.011	247.075	251.75	256.463	231.113	244.831	313.219	222.757	250.279	353.717	317.987	341.346	423.14	528.443	421.493
BAC46553	blr1288	479.727	701.019	965.18	578.887	724.914	274.027	356.122	451.489	275.297	274.077	258.817	385.158	389.244	362.398	455.952	387.536	437.016	675.391	628.186	666.548	717.645	678.238	598.226
BAC46554	blr1289	894.969	2007.07	3275.7	1117.85	1856.55	177.787	257.579	817.993	180.506	134.338	126.317	112.029	127.721	136.96	146.697	76.2866	169.879	240.331	208.314	241.018	270.809	213.596	208.746
BAC46555	bll1290	480.704	413.062	495.262	531.236	484.986	404.796	456.617	432.013	411.433	431.368	534.417	437.932	477.094	476.329	503.529	457.719	605.598	584.188	614.558	616.961	546.132	557.57	651.58
BAC46556	bll1291	2022.47	2120.31	2111.99	2186.76	2195.27	2201.77	2119.17	2059.15	2008.76	2171.02	1987.5	2003.56	2085.43	2039.85	2324.69	2370.99	2221.39	3696.16	3752.24	3947.4	4575.55	4215.06	4318.97
BAC46557	bll1292	475.819	424.925	459.358	390.217	357.966	390.837	390.271	375.356	322.692	315.932	393.084	456.449	474.391	421.787	444.057	445.514	357.912	532.425	514.619	482.037	416.369	405.001	382.145
BAC46558	gctA	295.066	352.666	318.911	329.689	381.061	350.431	258.555	211.58	249.078	301.755	234.084	366.641	373.701	404.819	409.696	370.753	373.474	363.577	339.402	340.193	392.674	325.943	351.466
BAC46559	bll1294	545.189	518.754	488.926	493.245	644.082	668.537	389.295	352.339	554.627	521.152	478.767	547.183	485.203	426.635	652.87	709.465	495.371	539.819	445.83	505.101	664.611	528.443	504.858
BAC46560	bll1295	1290.67	1201.44	1236.57	1279.47	1202.2	1520	948.358	998.588	1299.85	1023.4	981.384	1263.8	1202.2	1245.97	1217.19	1254.15	1357.73	1169.61	1155.13	1058.64	1196.07	1052.73	947.025
BAC46561	bll1296	553.005	559.737	527.998	533.168	515.779	566.42	492.717	542.673	611.099	515.751	487.6	493.484	471.688	498.145	533.926	591.984	570.585	428.898	392.616	380.555	409.599	425.806	332.126
BAC46562	blr1297	191.5	224.326	192.191	188.669	200.153	210.112	178.549	192.104	200.674	225.472	265	199.06	162.185	184.229	170.486	90.0182	188.034	158.988	140.823	128.005	132.02	142.86	136.051
BAC46563	blr1298	1663.9	1571.36	1615.67	1812	1916.85	1577.31	1675.24	1620.94	1703.21	1890.19	1794.94	1502.67	1502.24	1476.26	1749.8	1806.47	1667.66	1029.11	1136.32	1173.96	1270.55	1147.04	1204.46
BAC46564	bll1299	617.49	546.795	575.517	625.893	590.195	549.523	625.409	568.346	661.519	629.163	543.251	537.925	481.824	519.962	728.201	552.315	580.959	532.425	543.173	426.683	517.923	583.923	503.524
BAC46565	blr1300	2718.13	2840.74	2789.94	2548.65	2504.48	3393.38	2960.21	3026.75	3929.79	2819.08	2722.44	3109.04	2710.52	2626.47	2939.24	3165.89	3184.9	3623.45	3561.45	3482.66	4370.19	3905.76	3541.34
BAC46566	blr1301	8292.15	8382.03	8370.87	9123.1	9219.87	12669.9	8422.05	8707.55	12043.5	10045	9210.53	7929.07	7885.57	7462.48	9199.65	9802.83	9636.4	7163.08	6430.47	6478.66	7792.54	7646.47	7556.19
BAC46567	blr1302	4499.27	4619.17	4638.99	4885.44	5062.85	5685.51	4510.56	4474.17	5094.51	5270.25	4861.87	4386.73	4420.89	4282.11	5393.44	5449.91	4957.6	3733.13	3372.6	3539.16	3766.51	3724.07	4090.88
BAC46568	blr1303	716.171	668.664	709.629	886.038	1043.11	675.149	702.488	643.594	714.965	857.336	907.184	600.883	635.9	744.188	804.854	663.693	872.735	456.012	419.872	420.917	459.248	572.827	579.553
BAC46569	blr1304	2631.17	2557.1	2388.66	3005.83	3038.22	2641.82	2411.87	2339.78	2489.77	2497.75	2688.87	2059.11	2132.73	2193.78	2582.4	2462.53	2632.47	1895.53	1704.8	1645.61	1797.5	2047.2	2223.51
BAC46570	bll1305	942.844	877.891	909.212	1017.4	1046.95	988.113	874.207	892.356	788.579	1014.63	931.918	724.023	801.464	864.179	967.41	863.564	920.716	616.232	673.612	670.008	727.8	721.235	744.949
BAC46571	bll1306	1187.1	1215.46	1190.11	1179.67	1173.98	1235.69	1207.89	1127.84	1214.13	1298.15	1072.37	1274.91	1173.14	1141.73	1498.69	1409.78	1259.18	1246.02	1258.32	1335.4	1122.73	1323.19	1383.86
BAC46572	blr1307	1830	1851.77	1948.31	1953.02	1909.15	2197.36	1957.21	1948.49	2475.66	2249.32	2136.79	1679.51	1715.11	1753.81	1891.21	2194	2089.12	1798.17	1862.49	1808.21	2263.52	2235.83	2251.52
BAC46573	blr1308	332.194	336.489	340.03	316.166	334.872	299.74	322.949	304.534	318.659	326.733	285.317	255.537	271.66	312.704	333.043	259.374	313.822	264.98	248.549	250.244	321.586	285.72	270.102
BAC46574	acs	1397.17	1571.36	1823.7	1430.8	1611.49	1605.96	1283.02	1352.7	1369.43	1377.81	1390.37	1288.8	1289.37	1255.67	1250.23	1197.7	1312.34	1323.67	1377.08	1378.07	1625.98	1624.17	1584.6
BAC46575	bsr1310	862.727	913.481	791.996	662.597	694.121	794.898	899.575	828.616	962.027	771.602	839.167	836.978	850.119	772.065	738.774	616.396	796.225	1359.41	1350.47	1429.97	1251.36	1259.39	1210.46
BAC46576	blr1311	1095.26	1716.96	2542.84	1245.35	1741.08	732.452	440.03	733.006	1021.52	880.963	672.217	265.722	308.151	310.28	1128.65	1052.75	909.045	268.677	304.359	324.049	523.565	402.227	539.537
BAC46577	bsl1312	434.783	464.829	511.102	576.311	604.308	429.774	329.779	385.979	505.215	569.082	561.801	299.979	343.291	316.341	585.468	497.389	555.023	215.681	276.454	219.108	329.485	362.004	350.799
BAC46578	bll1313	6598.93	6683.4	6865.02	6785.66	6611.47	9070.07	6957.56	7076.88	10051.9	8132.54	7505.69	7884.63	7234.8	6924.34	8188.62	8217.59	8386.3	6599.85	6649.16	6552.47	7595.07	7475.88	7171.38
BAC46579	blr1314	10958.5	10982.3	10640.2	9427.67	9359.72	11002.2	10993	11226.2	13027.7	10156.4	11819	11552	10271	10415	10549	10855.6	11608.8	11715.8	12574.7	12183.5	11731.7	13096	11913.8
BAC46580	thrB	4191.51	4121.99	4135.28	4008.42	4018.46	4678.29	4221.76	4218.33	5363.75	4883.44	4971.4	4104.34	3797.83	3991.22	4280.66	3763.98	4192.5	3730.67	3853.48	3791.71	3994.44	4197.03	3829.45
BAC46581	blr1316	2172.94	2153.75	2174.29	2563.46	2817.54	2684.43	2144.54	2308.79	2601.71	2829.88	2739.22	2016.52	2105.02	2018.03	2384.16	2648.67	2347.18	2021.24	2114.94	2285.64	2564.79	2650.54	2618.99
BAC46582	bll1317	9050.33	10006.2	9857.71	10380	10224.5	14402.9	9820.19	10277.1	17316.5	13543.2	10953.3	11415.9	10433.2	10147.1	11597	12091.4	12431	17386.4	17712.5	16450.4	24313	21216.8	21224.7
BAC46583	bll1318	1003.42	913.481	861.692	923.385	1120.09	1132.11	954.212	989.736	1009.42	1055.13	1085.62	938.822	844.037	792.669	820.713	976.468	893.484	728.387	827.414	769.183	919.624	911.252	1143.77
BAC46584	fadD	5870.06	5739.73	5965.32	5728.34	5546.55	7600.76	6089.2	6278.36	7163.77	6289.6	6692.14	5696.82	5612.27	5399.61	6169.22	6173.11	6123.41	6474.14	6834.12	7043.73	7019.6	7936.36	7150.04
BAC46585	bll1320	3035.67	3011.15	2993.75	3298.17	3219.13	3999.47	3300.72	3244.53	4585.26	4005.17	3629.62	3240.51	3003.8	2864.03	3544.53	3573.26	3739.92	5920.76	5972.96	5744.08	6383.2	7018.17	6782.57
BAC46586	chvA	1072.79	1017.02	990.523	1056.03	1028.99	1237.16	1051.78	1059.67	1179.84	1157.07	1125.37	1182.32	1204.22	1098.1	1350.67	1302.97	1242.32	1689.71	1652.88	1702.12	1636.14	1607.52	1733.99
BAC46587	bll1322	553.982	538.167	537.502	591.121	572.233	509.117	494.668	483.359	496.139	425.967	445.2	668.471	654.822	683.586	737.452	654.539	793.631	1503.61	1575.01	1546.44	1576.34	1592.26	1561.92
BAC46588	his2	1238.89	1183.1	1116.19	980.695	1007.18	1072.6	1319.12	1279.22	1554.97	1053.78	1211.05	1364.72	1354.92	1299.3	1058.6	1231.27	1404.42	1188.1	1268.05	1177.41	1208.49	1145.65	1101.75
BAC46589	blr1324	1721.55	1829.12	1815.26	2870.61	2645.61	3087.03	1919.16	1813.93	2624.9	3228.85	2464.5	1559.15	1818.5	1716.24	2830.86	2680.71	2467.78	1747.63	1868.33	1960.44	2966.49	2417.52	2827.74
BAC46590	blr1325	1674.65	1728.82	1717.05	2410.85	2380.03	2250.99	1740.61	1739.56	1963.38	2534.88	2241.9	1401.75	1671.18	1578.07	1974.47	1920.9	2021.69	1486.35	1526.34	1506.08	1909.21	1822.5	2226.84
BAC46591	aspA	1231.07	1203.6	1181.66	1501.63	1437	1535.43	1190.33	1235.84	1374.47	1392.66	1629.75	1041.59	1085.96	1100.53	1404.86	1478.43	1276.03	1772.28	1726.21	1717.11	1902.44	2011.14	1883.38
BAC46592	blr1327	1477.29	1559.5	1410.81	1770.79	1816.77	1789.62	1389.36	1321.71	1469.26	1406.17	1567.92	1234.17	1308.97	1233.85	1726.01	1640.16	1532.8	1583.72	1569.82	1583.34	1671.12	1819.73	1829.36
BAC46593	blr1328	1676.6	1645.78	1891.29	1751.47	1803.94	1856.48	1850.86	1774.09	1824.22	2144.01	2193.32	1692.47	1825.93	1827.75	1715.43	1605.07	1427.76	4584.77	4631.57	4458.26	5931.85	5403.71	5626.13
BAC46594	coaL	179.776	161.774	163.679	164.844	196.304	199.827	168.792	185.907	92.7741	128.263	136.033	189.801	191.919	169.685	187.667	251.746	167.285	150.361	171.323	167.214	174.898	233.014	193.407
BAC46595	blr1330	142.648	125.105	152.063	220.222	201.436	208.642	168.792	147.841	181.514	190.369	198.75	153.693	182.458	155.14	169.165	192.242	169.879	175.01	177.164	169.52	208.749	191.405	225.419
BAC46596	blr1331	2875.43	2913	2716.02	3043.82	2818.82	3483.74	2729.95	2861.2	3570.79	2910.22	2990.09	3309.02	3288.97	2908.88	3660.83	3602.25	4274.2	3418.86	3604.93	3610.66	4140	4428.66	4067.54
BAC46597	blr1332	744.505	757.1	692.733	962.665	975.105	813.265	786.396	784.352	980.178	870.162	841.817	727.726	804.167	849.635	909.26	1026.82	1028.35	756.733	732.018	732.28	867.718	871.03	950.36
BAC46598	bsl1333	22.4719	34.5117	27.4559	41.855	33.3589	28.6516	39.0271	34.5257	21.1767	24.3024	45.05	30.5534	43.2493	39.9971	21.1456	38.1433	37.6067	14.7896	21.4154	40.3619	14.6688	31.9008	27.3437
BAC46599	bsl1334	42.9898	40.9826	39.0718	48.9381	26.9437	41.1408	39.0271	39.8373	34.2861	36.4536	21.2	37.9603	26.355	30.3008	42.2912	16.783	41.4971	32.0441	22.0644	27.6767	10.1554	15.2569	22.6752
BAC46600	bll1335	387.885	416.297	384.382	545.403	402.872	535.565	449.787	385.979	389.248	542.079	531.767	419.415	375.053	366.034	470.489	424.153	560.21	390.691	342.647	439.368	324.971	416.097	419.492
BAC46601	bll1336	437.714	408.748	400.222	338.06	375.929	321.78	426.371	439.981	345.886	360.486	394.85	439.784	421.681	375.73	422.912	422.628	334.57	479.429	454.267	446.287	337.383	447.998	404.82
BAC46602	bll1337	1372.74	1279.09	1236.57	1232.47	1215.03	1363.52	1387.41	1340.3	1461.19	1327.86	1456.62	1424.9	1311.67	1433.83	1507.94	1223.64	1562.62	1538.12	1458.2	1348.09	1417.24	1319.03	1310.5
BAC46603	bll1338	186.615	167.166	152.063	164.844	173.209	147.666	148.303	186.793	184.54	188.344	171.367	213.874	198.677	180.593	222.029	209.025	213.969	262.515	232.974	196.044	166.999	169.213	204.744
BAC46604	bll1339	105.52	99.2211	101.376	102.384	84.6802	113.872	96.5921	101.806	65.5469	102.61	129.85	62.0326	96.6352	110.295	137.446	76.2866	137.459	55.4609	44.1287	51.8939	60.9321	44.3837	49.352
EBG00000038918	trnL-CAA	15.6327	22.6483	33.7918	39.9232	26.9437	30.1209	39.0271	15.0496	10.0841	24.3024	9.71668	28.7017	26.355	15.7564	55.5071	100.698	57.0585	25.8818	25.3091	16.1448	29.3377	23.5788	28.0106
BAC46605	blr1340	510.015	539.245	453.022	606.575	712.083	553.196	520.036	517.885	545.552	634.563	461.1	525.889	572.378	524.81	807.497	707.939	737.87	1486.35	1449.11	1383.84	1588.75	1733.74	1806.02
BAC46606	bll1341	1458.72	1398.8	1254.52	1667.76	1676.92	1515.6	1145.45	1180.95	1103.2	1248.2	1326.77	1337.87	1377.22	1493.22	1652	1560.82	1738.99	2382.35	2223.96	2309.85	2177.76	2744.85	2828.4
BAC46607	bll1342	241.329	279.329	235.487	192.533	183.474	193.215	268.311	211.58	157.313	149.865	147.517	427.747	315.585	305.432	307.932	299.043	461.655	1061.15	1093.48	920.252	1024.56	1191.42	1053.07
BAC46608	blr1343	3520.28	3505.09	3467.89	3031.59	3147.28	4355.04	3635.37	3849.17	4600.38	3540.05	3648.17	4561.71	4180.99	4003.34	4016.34	4143.89	4281.98	10144.4	11136.7	10640.6	10335.9	11163.9	11652.4
BAC46609	bll1344	259.893	279.329	286.175	360.597	324.607	437.855	294.655	270.894	365.046	376.013	295.034	300.905	343.291	292.1	448.022	480.605	385.145	541.052	573.025	573.139	740.212	798.906	734.278
BAC46610	blr1345	84.0255	102.457	95.0396	101.74	82.1141	67.5884	80.0055	108.003	117.984	89.784	90.9834	106.474	112.178	115.143	129.517	112.904	116.711	163.918	111.62	128.005	132.02	145.634	152.724
BAC46611	blr1346	42.9898	50.689	48.5758	39.9232	71.8498	63.9151	48.7839	59.3133	61.5132	62.1062	63.6001	71.2912	62.1709	63.0257	62.1151	99.1726	55.7617	99.8296	77.8743	85.3366	119.607	115.12	104.706
BAC46612	blr1347	98.6811	94.9072	79.1996	89.5053	79.548	85.9548	102.446	106.233	81.6815	104.635	138.683	94.4378	77.0378	107.871	99.1199	175.459	76.5102	133.106	113.567	106.094	67.7023	113.733	124.047
BAC46613	blr1348	163.166	155.303	151.007	164.844	155.247	194.684	152.206	141.644	156.304	132.313	104.233	146.286	182.458	150.292	231.28	132.739	168.582	176.242	184.951	185.665	199.722	166.439	166.73
BAC46614	blr1349	3678.56	3386.46	3317.94	3050.26	3002.3	3386.03	3278.28	3603.06	3633.31	3220.75	3666.72	3666.41	3572.8	3554.89	3311.93	3800.6	3802.17	3687.53	4066.33	3970.46	4013.62	4201.19	3841.45
BAC46615	bll1350	559.844	539.245	481.534	499.684	472.156	567.889	536.623	450.604	532.442	573.132	479.65	574.959	502.097	542.991	676.658	562.995	531.681	631.022	606.121	633.105	521.308	682.399	706.267
BAC46616	bll1351	1325.84	1298.5	1309.43	1280.76	1361.3	1981.37	1402.05	1295.16	1960.36	1719.4	1417.75	1573.96	1451.55	1363.54	1770.94	1884.28	1461.47	2328.13	2102.61	2153.02	2625.72	2355.11	2150.15
BAC46617	blr1352	4262.83	4361.42	4311.63	5589.25	5690.25	7198.9	3533.9	3455.22	5360.73	4768.68	4244.42	3923.8	3803.24	4095.46	5976.27	5733.7	5302.55	3915.54	3760.03	3898.96	5151.02	4571.52	4557.72
BAC46618	blr1353	11470.5	11652	11244.2	12583.5	12464.7	16537.1	10350	10704.7	15272.4	11971	12563.7	9712.28	9594.59	9039.34	11548.1	11945	12158.6	8640.81	9300.13	9465.45	10646.2	11347	10646.7
BAC46619	blr1354	2715.2	2563.57	2576.63	3269.2	3320.49	3943.64	2533.83	2500.01	3082.72	3269.35	3326.64	2189.66	2322.62	2123.48	2952.45	2735.64	3035.77	1808.03	1985.79	2091.9	2634.75	2658.86	2637.66
BAC46620	blr1355	1116.76	1123.79	1128.86	1285.27	1311.26	1531.02	1048.85	1012.75	956.984	1196.22	1228.72	871.235	923.778	848.423	1271.38	955.108	1117.83	801.102	928.002	938.703	1030.2	1131.78	991.709
BAC46621	blr1356	2226.68	2246.5	2186.97	2406.34	2554.52	2267.88	2060.63	2098.1	1941.2	2165.62	2323.17	1648.03	1759.71	1713.81	1909.71	1898.01	1893.3	1385.29	1374.48	1386.14	1354.05	1332.9	1653.96
BAC46622	blr1357	2053.74	2025.4	2018.01	1998.09	2128.55	1935.82	1908.42	1914.85	1790.94	1846.98	1893.87	1598.96	1666.45	1652	1633.5	1608.12	1774	1374.2	1410.17	1336.56	1393.54	1291.29	1305.83
BAC46623	bll1358	1379.58	1304.97	1337.95	1542.84	1394.66	1498.7	1318.14	1266.83	1632.62	1477.72	1434.53	1122.14	1123.13	1138.1	1398.25	1255.68	1362.92	871.352	931.895	902.954	988.454	1005.57	1007.71
BAC46624	bll1359	1846.61	1867.95	1811.03	1654.24	1728.25	1465.64	1808.91	1749.3	1704.22	1689.02	1700.42	1526.74	1529.27	1315.06	1559.49	1963.62	1655.99	1178.24	1162.27	1168.19	1047.13	1092.95	1123.09
BAC46625	blr1360	25.4031	16.1774	16.8959	11.5906	8.98123	21.305	17.5622	16.8202	19.1599	27.0027	16.7833	12.962	16.2185	21.8166	21.1456	25.9374	7.7807	23.4168	12.979	11.532	24.8242	22.1918	12.6715
BAC46626	blr1361	42.9898	46.3751	32.7358	50.8699	61.5856	30.8556	45.8568	53.1164	53.4459	58.7309	41.5167	27.7758	50.6828	31.5128	47.5775	59.5035	22.0453	45.6012	38.9371	29.9831	19.1823	27.7398	25.3429
BAC46627	bll1362	795.311	790.533	788.828	749.526	819.858	739.799	780.542	716.186	775.47	656.165	677.517	709.209	673.743	700.555	714.985	627.076	743.057	724.689	775.498	626.186	770.678	683.786	668.92
BAC46628	bsl1363	81.0944	97.0641	74.9757	80.4904	87.2462	60.2418	87.811	82.3304	70.589	73.5823	76.8501	63.8844	64.874	61.8137	37.0048	90.0182	81.6974	35.7415	33.7455	36.9023	93.6549	49.9316	48.0182
BAC46629	blr1364	121.153	129.419	114.047	166.776	138.568	129.3	109.276	117.741	141.178	135.689	85.6834	132.398	140.56	118.779	178.416	103.75	159.504	151.593	138.876	138.384	150.074	117.894	132.05
BAC46630	bgl	134.832	135.89	157.343	142.951	134.718	139.585	152.206	130.135	203.7	158.641	132.5	187.024	171.646	185.441	228.637	140.367	185.44	221.844	243.357	234.099	235.83	213.596	234.755
BAC46631	bll1366	151.441	175.794	195.359	208.631	198.87	235.825	157.084	185.907	222.859	216.697	178.434	170.358	191.919	151.504	216.742	340.238	220.453	404.248	327.721	371.33	383.647	357.843	395.483
BAC46632	bll1367	1439.18	1300.66	1203.83	1115.92	1066.2	1368.66	1187.4	1211.05	1594.3	1135.46	1157.17	1581.37	1405.6	1420.5	1455.08	1429.61	1407.01	2388.52	2517.29	2312.16	1928.39	2016.68	1835.36
BAC46633	bll1368	369.321	347.274	354.814	359.309	423.401	501.77	315.144	328.436	521.35	402.34	375.417	377.751	386.541	390.275	465.203	447.039	491.481	448.617	476.98	514.326	506.639	604.728	553.543
BAC46634	bll1369	372.253	395.806	362.206	341.923	334.872	290.924	341.487	328.436	398.323	327.408	275.6	431.451	432.493	381.79	359.475	538.583	453.874	490.521	423.117	423.224	376.876	385.583	359.469
BAC46635	bll1370	646.801	679.449	666.333	782.366	706.951	852.201	734.685	710.875	942.867	947.119	699.601	713.838	638.603	728.432	835.25	794.906	916.826	783.847	680.102	605.429	853.05	722.622	905.009
BAC46636	alkA	214.949	168.244	224.927	234.388	287.399	251.252	177.573	170.858	309.583	247.75	228.784	258.315	217.598	242.407	315.862	234.963	273.621	287.164	302.412	259.469	376.876	313.46	371.474
BAC46637	gltX	465.071	434.632	464.638	383.778	414.42	368.798	444.909	510.803	383.197	413.816	349.8	399.046	435.196	419.363	399.123	337.187	409.784	343.858	356.924	377.096	329.485	269.076	316.787
BAC46638	blr1373	926.235	977.112	1009.53	1214.44	1243.26	979.297	1067.39	1025.15	1269.59	1393.34	1099.75	1033.26	1104.88	965.99	1293.84	1302.97	1155.43	931.743	896.852	952.541	978.299	959.797	1079.74
BAC46639	bll1374	465.071	420.611	438.238	510.631	459.326	453.283	431.249	415.193	453.786	451.62	516.751	387.01	479.797	449.664	551.107	433.308	402.003	449.85	446.479	438.215	446.835	479.898	486.851
BAC46640	blr1375	137.763	118.634	105.6	112.687	141.134	96.9746	127.814	91.1832	130.085	120.837	109.533	134.25	116.908	118.779	116.301	163.253	149.13	129.409	129.79	101.481	153.459	130.377	88.0333
BAC46641	blr1376	1081.58	1091.43	1137.31	1316.18	1416.47	1101.25	1212.77	1018.95	1349.26	1389.29	1369.17	961.043	1060.28	1061.74	1358.6	1135.14	1226.76	1067.31	981.865	980.218	1232.18	1249.68	1117.76
BAC46642	etfS	16420.1	17320.6	17003.6	20440	19988.4	30427.3	17509.5	17995.8	30729.4	25793	25238.6	17726.5	16804.4	16923.6	23562.8	25607.9	24288.8	20947	21248.6	19982.6	31313.5	31031.1	29279.1
BAC46643	etfL	16875.4	18175.8	18290.9	22108.4	22397.9	31380.1	18216.9	19111.3	28457.4	27903.2	23411	18196.9	18211.3	16724.8	24879.1	26459.2	21926	23029.8	22535.5	22095.3	32063.8	30280.8	30464.2
BAC46644	hbdA	5449.93	5559.62	5524.97	6903.5	7155.47	7356.85	5477.45	5418.76	7245.45	7345.41	7206.24	5590.34	5343.99	5526.87	7699.63	7396.75	7416.3	6002.1	5985.29	6135.01	8302.56	7721.37	7777.61
BAC46645	tlpA	2284.32	2506.41	2403.44	2989.73	3060.03	2660.93	2414.8	2418.57	2813.47	2878.49	2562.55	2272.99	2426.69	2563.45	3116.33	2914.15	3241.96	3026.93	2963.76	2844.94	3560.01	3516.02	3902.81
BAC46646	argH	4695.66	4695.75	4749.87	4943.4	4761.33	6986.58	4801.31	4969.04	7439.07	6127.59	6047.31	4703.37	4464.14	4276.05	5218.99	5617.74	5974.28	4679.67	4678.3	4685.44	5381.21	5081.93	5269.33
BAC46647	bsr1382	2826.58	2783.58	2600.92	2193.2	2169.61	2358.98	2650.92	2887.76	2767.09	2409.99	2710.95	2825.73	2636.18	2585.27	2352.45	2363.36	2457.4	2382.35	2804.77	3028.3	2437.28	2595.06	2401.58
BAC46648	lysA	5363.95	5246.86	5427.81	5441.15	5976.37	4975.09	5744.79	5524.11	5089.46	5702.29	6123.27	4750.59	4923.66	4791.17	5006.22	5077.63	4988.73	4116.43	4408.98	4670.45	4451.43	4826.72	4865.17
BAC46649	bll1384	1234	1252.13	1152.09	1298.79	1394.66	1301.08	1112.27	1048.16	1310.94	1173.27	1303.8	1121.22	1117.05	1078.71	1374.46	1364	1496.49	1073.48	1125.28	1155.5	1361.95	1491.01	1467.22
BAC46650	pcaC	552.028	528.46	567.069	752.102	604.308	892.608	469.301	475.392	670.595	678.443	557.384	614.771	556.159	598.744	951.551	956.634	804.006	735.781	819.627	710.37	963.63	1058.27	947.692
BAC46651	blr1386	1874.94	1856.08	1851.16	2214.45	2242.74	1661.79	1725.97	1759.04	1391.61	1931.37	1965.42	1422.12	1671.86	1627.76	2195.18	1927	1886.82	3031.86	2941.05	3314.29	3237.3	3237.23	3322.59
BAC46652	blr1387	958.477	1020.25	1068.67	1250.5	1313.83	972.685	875.183	855.174	994.296	1160.44	1270.23	740.688	781.866	888.42	1148.47	1132.09	1213.79	1608.37	1643.8	1494.54	2007.37	2249.7	2040.77
BAC46653	bll1388	651.686	636.309	620.925	759.185	787.782	606.826	647.85	638.282	631.267	691.944	724.334	622.178	635.224	616.925	803.532	653.013	743.057	590.35	545.769	542.003	499.869	578.375	697.597
BAC46654	bll1389	2153.4	2155.9	2115.16	2384.45	2703.35	2336.21	2147.47	2064.46	2410.11	2472.77	2455.67	2206.33	2357.09	2290.74	3117.65	2801.24	2867.19	1743.94	1807.98	1923.53	2009.63	2452.2	2082.79
BAC46655	ftsE	954.569	968.484	937.724	887.326	972.539	962.4	953.237	900.323	989.254	949.82	935.451	900.862	922.427	847.211	898.687	884.924	957.026	679.088	716.443	864.898	742.469	686.56	706.267
BAC46656	FtsX	722.033	791.612	832.124	906.643	842.953	812.53	802.007	744.515	873.286	997.75	864.784	615.697	639.279	669.042	917.189	710.991	909.045	602.675	603.526	605.429	592.396	681.012	594.892
BAC46657	blr1392	484.612	495.027	458.302	525.441	577.365	420.223	470.276	455.916	490.089	480.648	507.034	428.673	496.691	439.968	536.569	543.16	540.759	436.292	475.682	485.496	546.132	472.964	485.517
BAC46658	plsC	909.625	894.069	837.404	1056.03	1085.45	1154.88	987.385	931.308	1117.32	1207.02	1112.12	697.173	775.784	761.156	911.903	962.737	924.607	672.926	793.02	798.013	1065.18	987.537	942.357
BAC46659	chaC	1017.1	946.915	970.46	1209.29	1289.45	1132.11	1095.69	1092.43	1080.01	1540.5	1029.08	888.826	854.174	904.176	1111.46	895.604	1113.94	952.695	886.469	889.115	982.812	1051.34	1114.42
BAC46660	blr1395	3902.3	3799.52	3970.54	4363.22	4526.54	3441.13	4212	3961.6	3398.35	4313.01	4815.05	3341.43	3745.8	3516.11	4533.08	4255.27	4326.07	5587.99	6144.28	6783.11	6605.49	7266.44	7277.42
BAC46661	tyrC	4759.17	4947.04	4875.53	5092.79	5097.49	5590.74	5104.74	4938.94	5688.46	5813.68	5231.99	4423.76	4499.96	4391.19	5175.38	5033.39	4936.85	4020.3	4174.71	4280.67	4600.37	4751.83	4865.84
BAC46662	hisC	9548.62	9380.71	9229.4	8283.42	8198.58	9760.65	9446.51	9841.59	10922.1	8715.79	9860.66	9248.42	8507.27	8847.84	8040.61	8666.16	9277.19	8025.81	8580.45	9005.32	8808.07	9170.78	8455.87
BAC46663	bll1398	1896.44	1881.97	1830.04	2104.34	2095.19	2019.57	2086	1939.63	2086.41	2312.78	1809.07	1771.17	1736.73	1748.96	1817.2	1658.47	1828.46	1868.42	1738.54	1599.49	1911.46	1778.12	1790.01
BAC46664	metX	2108.45	2049.13	2022.23	1728.29	1828.32	1641.22	2349.43	2531	2069.26	2121.06	1881.5	1726.73	1699.56	1542.92	2019.4	1840.03	1803.83	1857.32	1985.14	2069.99	2016.4	2235.83	1976.75
BAC46665	blr1400	599.903	634.152	661.053	569.872	603.025	556.135	731.758	835.698	707.906	736.498	546.784	523.111	590.623	547.839	674.015	700.311	627.643	570.631	659.984	748.425	735.699	914.026	849.655
BAC46666	bll1401	528.579	572.678	502.654	468.132	561.968	431.978	531.744	590.477	545.552	529.253	499.084	577.737	558.186	609.652	578.86	553.841	569.288	708.667	756.678	780.715	643.172	603.341	760.288
BAC46667	blr1402	6108.46	5942.48	6024.45	5611.14	5984.06	5425.44	6326.29	6385.48	6447.8	6631.19	7009.26	5886.62	5983.27	6185	6752.05	6813.92	6818.49	9011.78	9045.1	8781.6	10480.3	10075.1	9417.56
BAC46668	bll1403	1918.91	1930.5	1952.53	2515.81	2354.37	1959.33	1991.36	1898.03	2012.79	2491	2332.89	1721.17	1898.91	1824.11	2641.88	2711.23	2506.68	1953.46	2014.35	2093.05	2323.32	2474.39	2550.97
BAC46669	clpB	5832.93	6109.65	6750.98	6461.12	6363.84	7364.2	5895.04	5925.14	8270	6681.14	6379.44	7629.09	7376.03	7192.2	9286.87	9787.57	8916.68	6875.92	6683.56	6396.79	8450.38	8259.52	8473.87
BAC46670	bsl1405	95.75	87.3577	91.8716	115.262	76.982	104.321	81.9569	84.9863	122.018	108.686	82.1501	110.177	100.69	115.143	103.085	144.945	137.459	168.848	188.196	202.963	186.181	230.24	260.098
BAC46671	bll1406	1201.76	1083.88	1013.76	1286.56	1351.03	1259.94	1130.81	1145.54	1023.54	1227.95	1187.2	1195.29	1195.44	1259.3	1404.86	1553.19	1440.73	1894.3	1857.95	1913.15	2139.39	2198.38	2308.87
BAC46672	bll1407	12796.3	12067.2	12172.5	14000.8	13464.1	10720.1	12537.5	12533.7	12822	12893.8	14089.2	10786.3	11934.1	11714.3	12511.6	12512.5	14228.3	14986.8	15848.7	16470	16356.9	17933.8	17727.4
rrn16S	NA	486162	478629	478707	1.08514e+06	942712	890534	633373	484541	1.45078e+06	914077	587766	533825	556822	511855	1.33959e+06	1.52096e+06	1.52033e+06	791379	554097	506067	2.1845e+06	1.11603e+06	1.0418e+06
EBG00000038926	trnI-GAU	9299.47	9455.13	9481.78	11982.8	9408.48	6324.66	9754.82	9761.03	8821.6	8274.3	7978.27	8087.39	8438.35	7965.48	10373.2	10080.5	10934.5	6720.63	6115.08	6197.28	6489.27	5362.1	5572.78
EBG00000038939	trnA-UGC	21417.7	20440.6	19660.5	18119.3	15721	12267.3	19237.4	20348.9	14292.2	15166.1	14713.7	19947.7	18785.1	18776.8	16731.4	14891.1	17327.6	14159.8	14314.6	14075.9	11051.3	9987.71	9471.58
rrn23S	NA	5.05443e+06	5.05101e+06	4.84021e+06	5.14831e+06	5.25055e+06	4.3805e+06	5.89738e+06	4.5257e+06	5.74304e+06	4.95479e+06	3.70877e+06	5.95728e+06	5.37019e+06	5.24706e+06	8.00049e+06	7.0252e+06	8.45212e+06	6.48035e+06	5.18615e+06	5.10796e+06	8.90976e+06	6.38648e+06	5.46678e+06
rrn5S	NA	7411.83	8162.02	8253.66	14908.1	13056.1	9486.62	9334.31	7787.75	10965.5	10158.4	8739.71	7786.49	7757.84	7280.68	22924.4	16999.7	21568.1	7267.84	6423.98	6593.98	23185.8	15535.7	11811.8
BAC46673	blr1408	1914.02	1834.51	1954.65	2301.38	2263.27	2545.58	1957.21	2077.74	2644.06	2110.94	2491	2333.17	2357.09	2380.43	2737.03	3098.76	3171.93	7350.42	7987.3	7448.5	9408.37	9871.21	9186.14
BAC46674	blr1409	1707.87	1590.77	1673.75	1768.21	1937.38	2217.19	1604.99	1724.51	1825.23	1929.34	2109.4	1780.43	1938.11	1933.19	2218.96	2189.42	2063.18	3390.51	3421.28	3623.35	4270.89	4690.8	4750.46
BAC46675	glpK	2976.07	2952.91	3137.36	2878.34	3047.2	3967.14	3115.34	3367.58	3563.73	3362.51	3688.8	3373.84	3149.77	3096.74	3442.76	3396.28	3171.93	4537.93	4724.37	4714.27	5002.07	5513.28	5215.97
BAC46676	blr1411	913.533	918.874	872.252	938.84	946.878	979.297	897.623	871.109	998.329	1040.28	1131.55	923.083	912.966	963.566	939.657	979.52	957.026	971.182	1038.32	1043.64	1347.28	1295.45	1343.17
BAC46677	bll1412	687.837	705.333	782.492	1200.27	1120.09	924.932	801.031	811.796	1040.68	1161.12	1132.43	571.256	639.955	556.323	857.717	1006.98	906.452	597.745	674.261	706.91	1079.85	825.259	829.647
BAC46678	bll1413	2114.32	2248.65	2431.96	2441.11	2483.95	2300.94	2639.21	2564.64	2548.26	2815.71	2907.05	2076.7	2096.24	2162.27	2796.5	2216.89	2173.41	2657.19	2663.95	2691.56	2980.03	2858.59	3181.87
BAC46679	blr1414	346.849	340.803	367.486	283.97	264.305	327.657	409.784	359.421	461.853	375.337	429.3	497.187	372.35	424.211	449.344	300.569	392.925	409.178	417.276	380.555	392.674	395.292	361.47
BAC46680	blr1415	421.105	379.629	387.55	479.079	552.987	651.64	428.322	405.455	626.225	550.855	522.934	478.67	459.524	432.696	656.834	598.087	635.424	539.819	556.152	486.649	899.313	767.005	760.288
BAC46681	bll1416	369.321	339.724	343.198	407.603	500.383	449.61	305.387	315.157	355.97	382.763	393.084	362.937	343.291	327.249	461.238	578.252	486.294	375.902	385.478	389.781	429.91	470.19	487.518
BAC46682	bll1417	989.742	967.406	990.523	1131.37	1135.48	1267.28	968.848	983.539	967.069	1121.29	1083.85	935.119	980.543	972.05	1304.42	1125.99	1392.75	1234.93	1245.34	1082.85	1310.04	1363.41	1139.1
BAC46683	metH	7657.07	8108.09	9016.09	11680.8	10898.1	16631.9	8678.65	8573.87	13259.6	10279.3	14442.5	14005.5	13025.5	12414.9	23993.6	20989.5	21828.8	10828.4	11762.9	11977.1	17543.9	21745.2	19317.3
BAC46684	metF	1790.92	1890.59	2119.38	1972.98	2015.64	3543.98	1969.89	2131.74	3606.09	1752.47	3008.64	4400.61	3309.92	3207.04	4678.46	4389.53	4935.56	3558.12	4154.59	3853.99	4525.9	6421.76	5097.93
BAC46685	blr1420	937.959	871.42	876.476	1066.34	1072.62	1019.7	756.15	821.534	889.421	968.047	984.918	859.198	912.966	940.537	1065.21	1183.97	1063.36	978.577	916.969	889.115	909.468	1019.44	1088.41
BAC46686	pheA	3309.24	3334.69	3484.78	3323.93	3248.64	3176.65	3465.61	3531.36	3267.26	3587.31	3457.37	3028.49	3186.26	3243.4	3122.94	3329.15	3223.8	3158.81	2861.88	3030.6	2744.2	2750.4	2945.78
BAC46687	kdsB	1651.2	1674.9	1663.19	1327.77	1479.34	1508.98	1714.27	1851.99	1697.16	1462.2	1703.07	1812.83	1732	1541.71	1498.69	1307.55	1438.13	1583.72	1599.02	1771.31	1326.97	1370.35	1469.22
BAC46688	cycM	12510	13057.3	13352	12568.7	10955.8	12849.9	14314.2	13493.3	14457.6	13980	13617.5	12140.8	12519.3	12537.3	12609.4	13319.6	13446.3	12076.9	11953.1	12225	12098.4	11918.4	12785.5
BAC46689	blr1424	5429.42	5051.65	5249.35	6123.06	5822.4	6605.3	5462.82	5440.01	7279.74	6353.73	6684.19	5396.84	5432.52	5621.41	6984.65	6977.17	7153.06	7278.94	7874.39	8064.31	9909.37	10018.2	9870.4
BAC46690	blr1425	3521.26	3475.97	3484.78	4134.63	4204.5	3630.67	3487.07	3597.75	3921.72	4009.22	4350.42	3095.15	3373.45	3257.94	4114.14	3706	4206.77	4360.46	4163.03	4733.88	5143.12	5424.52	5250.65
BAC46691	blr1426	1357.11	1327.62	1325.27	1610.45	1533.22	1414.95	1366.92	1328.8	1425.9	1506.08	1678.33	1236.02	1336	1309	1540.98	1199.23	1685.82	1900.46	1798.9	1861.26	2331.22	2273.28	2048.11
BAC46692	blr1427	1612.12	1646.85	1744.5	1774.65	1869.38	1565.55	1628.41	1702.38	1634.64	1649.86	1900.94	1433.23	1613.06	1568.37	1691.65	1737.81	1840.14	2208.58	2183.08	2395.19	2555.76	2453.59	2380.23
BAC46693	blr1428	2081.1	2076.09	2181.69	2007.75	2140.1	1769.05	2088.93	2109.61	1724.39	2126.46	2086.44	1870.24	1958.38	2035	2211.03	1960.57	2055.4	2734.84	2732.09	2902.6	2923.61	2922.39	3099.17
BAC46694	blr1429	621.398	529.539	555.453	661.309	568.384	545.85	540.525	599.33	605.048	567.057	567.984	529.592	525.749	450.876	581.503	477.554	631.533	457.244	492.555	497.028	468.275	557.57	546.207
BAC46695	bll1430	1440.16	1458.12	1537.53	1542.84	1538.36	1386.3	1499.62	1446.54	1401.69	1593.83	1359.45	1405.46	1341.4	1488.38	1658.61	1617.28	1346.06	1454.31	1379.67	1289.27	1648.55	1463.27	1529.91
BAC46696	bll1431	3537.86	3698.14	3503.79	3379.95	3434.68	4469.65	3517.32	3653.52	4615.51	4128.04	3897.27	3376.61	3090.97	3122.2	3791.67	3963.85	3882.57	3770.11	3896.31	3739.82	4299.1	4334.34	4200.92
BAC46697	bsr1432	457.255	445.417	460.414	414.042	343.853	456.956	398.076	409.882	578.829	386.814	416.934	472.189	449.387	449.664	477.097	378.381	507.042	415.341	420.521	362.104	374.62	396.679	300.114
BAC46698	blr1433	2147.54	2101.98	2075.03	2096.61	2300.48	2567.62	2068.44	2000.72	2350.61	2295.9	2162.4	2396.13	2257.75	2106.51	2526.9	2337.42	2354.96	1695.87	1797.6	1980.04	1882.13	1975.07	1887.38
BAC46699	ctpI	1946.27	1986.58	2064.47	2401.83	2551.95	2534.56	2063.56	1880.32	2552.29	2331.68	2071.42	2072.08	2012.44	1967.13	2789.89	2688.34	2493.71	1743.94	1911.81	1894.7	2317.68	2234.44	2463.6
BAC46700	ctpH	2967.27	2850.45	2997.97	3493.93	3545.02	3212.65	2933.86	2843.5	3442.72	3211.3	3307.2	2695.18	2790.26	2752.53	3352.9	3692.27	3703.61	2419.33	2277.17	2440.17	2841.24	2930.71	2690.35
BAC46701	ctpG	4569.62	4417.5	4358.09	4495.87	4661.26	4632.01	4135.9	4396.27	4189.96	4172.59	4874.24	4184.89	4163.42	3977.89	4653.35	4507.01	4923.89	2988.73	3554.31	3444.6	3846.62	4112.42	4067.54
BAC46702	ctpF	5784.08	5621.09	5489.06	4558.33	4725.41	4727.51	5131.09	5336.43	4365.42	4443.29	5509.36	5577.38	5383.86	5465.06	5345.87	5192.06	5293.47	4169.43	4412.87	4733.88	4072.3	4389.82	4273.62
BAC46703	ctpE	3124.58	3035.95	3231.35	2519.03	3076.71	2345.02	2937.76	3075.44	2258.85	2308.73	3060.75	3112.74	3224.78	3477.32	2578.44	2772.25	2821.8	2420.56	2757.4	2722.7	2266.9	2435.55	2370.9
BAC46704	ctpD	8151.45	7436.19	7537.69	7090.23	7322.27	7454.56	7285.38	7284.92	7522.77	7006.52	7646.14	8098.5	8041.67	7851.55	8217.7	7422.68	8513.38	6135.21	6849.04	7288.21	6757.82	7091.68	6606.5
BAC46705	ctpC	4218.86	4032.48	3927.25	4358.07	4665.11	4544.58	3719.28	3958.94	4593.32	4537.8	4684.32	4364.51	4189.78	4039.7	4837.05	4828.94	4808.47	3137.85	3564.05	3486.12	3856.78	4034.75	3677.39
BAC46706	ctpB	1939.43	2032.95	1988.44	2563.46	2693.09	2581.58	2037.21	1841.37	2329.44	2719.85	2681.8	1538.78	1696.86	1494.44	2565.22	2088.73	2434.06	1274.37	1307.64	1318.1	1679.02	1724.03	1826.02
BAC46707	ctpA	3087.45	2903.3	2712.85	2099.19	1968.17	1586.86	3212.91	2870.06	1831.28	1606.66	1525.52	3362.72	2986.91	2841	2993.42	2343.52	2874.97	2238.16	2218.12	2180.7	2114.57	1904.34	1477.89
BAC46708	blr1443	2159.26	2271.3	2336.92	1790.11	2095.19	2073.94	2300.65	2273.38	2058.17	2001.57	2244.55	2010.04	1993.52	1885.92	2308.83	2015.49	1972.41	1827.74	1978.66	1970.81	1706.1	1783.67	1711.31
BAC46709	blr1444	3939.43	3843.74	3750.89	3987.81	3964.57	4973.62	3888.07	3988.16	5627.96	4614.09	4196.72	4351.54	3972.18	3929.41	4359.95	4616.86	4385.72	2819.88	3246.71	2774.59	3488.93	3241.4	3199.21
BAC46710	cspA	16225.7	15939	16273.9	17787.7	15365.6	13713.1	15555.2	15759.6	15964.2	15374.7	13545.9	15833.1	16775.3	18761.1	17774.2	16407.7	19848.6	14829	14943.4	13977.9	11129.1	11215.2	12965.6
BAC46711	infA	5640.46	4907.13	5085.67	7277.62	7237.59	4638.62	5372.08	4591.91	4771.81	5831.23	6817.57	3970.09	4406.02	4480.88	5421.2	5718.44	6367.21	3314.1	3503.04	3452.67	4154.67	3984.82	4096.88
BAC46712	rhlE	21356.2	19355.7	20162.1	25348.7	27391.5	11677.4	18511.5	18844.8	7058.9	15477.3	26928.4	11751	16827.4	16946.6	15801	16773.9	18800.8	7010.26	7487.61	9121.79	9004.41	10384.4	9859.06
BAC46713	blr1448	1294.58	1143.2	1142.59	1370.27	1117.52	1450.21	979.58	887.044	2966.75	2139.96	1490.18	1889.68	2042.18	1873.8	2396.06	1850.71	2553.37	6856.2	12853.1	13080.7	19044.7	21230.7	20237.7
BAC46714	blr1449	119.199	147.753	148.895	120.414	151.398	149.87	137.571	121.282	224.876	204.545	128.967	187.95	199.352	168.473	227.315	244.117	219.156	459.709	781.987	839.528	1021.18	1196.97	1117.09
BAC46715	blr1450	74.2551	66.8664	86.5916	94.6567	82.1141	97.7093	98.5434	77.9041	159.329	130.288	102.467	129.62	121.639	123.627	132.16	132.739	106.336	258.818	451.671	447.441	493.099	671.303	593.558
BAC46716	blr1451	69.3699	76.5728	67.5837	98.5202	103.926	67.5884	69.2731	70.8219	133.111	97.2097	99.8168	103.696	96.6352	83.6303	145.376	94.5954	114.117	171.313	281.645	314.823	414.113	470.19	460.841
BAC46717	blr1452	72.301	75.4943	69.6957	77.9147	98.7935	60.2418	55.6136	61.0839	75.631	92.4842	61.8334	74.0688	93.2563	71.5099	79.2959	90.0182	81.6974	175.01	233.623	224.874	255.012	350.908	316.787
BAC46718	ureD	406.449	377.472	422.398	545.403	513.213	495.158	432.225	370.044	490.089	566.381	437.25	458.301	523.722	484.813	705.734	608.767	636.721	510.24	512.672	566.22	818.07	721.235	787.631
BAC46719	ureA	251.099	278.251	279.839	341.923	345.136	333.534	310.265	238.139	383.197	293.654	309.167	309.237	363.564	389.062	381.942	434.834	366.99	370.972	393.914	402.466	524.693	524.282	511.527
BAC46720	ureB	245.237	253.445	203.807	266.584	275.852	362.186	190.257	216.892	313.617	314.581	214.65	277.758	266.929	276.343	368.726	308.198	370.88	416.573	375.743	412.845	519.051	546.474	571.55
BAC46721	blr1456	365.413	389.335	400.222	392.149	436.231	573.032	335.633	389.52	549.585	506.976	502.617	510.149	450.739	529.658	655.513	625.55	628.94	643.346	665.825	675.774	926.394	986.15	860.992
BAC46722	ureC	1526.14	1613.42	1671.64	1616.89	1546.05	1927.74	1488.88	1481.06	1935.15	1705.22	1942.45	1879.5	1850.94	1916.22	1918.96	2244.35	2239.54	2403.31	2694.45	2790.74	3180.88	3389.8	3501.32
BAC46723	bsr1458	2355.65	2232.48	2299.96	2352.89	2319.72	2202.5	2148.44	2140.59	2283.05	1959.72	2330.24	2070.22	2121.92	2247.11	2047.16	2313.01	2769.93	2034.8	2241.48	2069.99	2591.87	2898.81	2656.34
BAC46724	ureF	1437.23	1534.69	1586.1	1755.33	1978.44	1758.77	1289.85	1381.03	1304.89	1516.88	1896.52	1309.17	1487.37	1410.81	1529.09	2052.11	1671.55	1300.25	1370.59	1557.97	1600.03	1804.47	1730.65
BAC46725	ureG	868.589	805.632	875.42	1095.31	1098.28	972.685	827.374	794.09	853.118	974.122	1012.3	792.536	889.314	790.245	1085.03	1130.57	1139.87	803.567	822.871	901.801	990.711	1026.37	1204.46
BAC46726	blr1461	1841.72	1837.75	1933.53	2224.75	2341.53	2187.81	1956.23	2012.23	1987.58	2483.57	2244.55	1723.95	1961.76	1795.02	2236.14	1878.18	2038.54	2273.9	2362.83	2478.22	2884.12	2622.8	2880.42
BAC46727	bll1462	722.033	787.298	711.741	848.69	803.179	790.49	743.466	717.072	854.126	788.479	820.617	561.997	597.381	573.291	693.839	778.123	721.012	762.896	757.976	785.328	961.373	915.413	983.039
BAC46728	bll1463	1152.91	1194.97	1289.37	1030.28	1075.18	889.669	1243.99	1166.79	940.85	1080.78	1072.37	1068.44	1048.12	958.718	1005.74	865.09	958.323	1259.58	1292.71	1346.93	1105.8	1170.62	1260.48
BAC46729	bll1464	557.89	556.501	459.358	699.3	651.781	478.261	521.987	526.738	621.183	565.706	482.3	387.01	452.766	482.389	733.487	956.634	911.639	1126.47	1120.09	1230.46	1293.11	1475.76	1166.44
BAC46730	bll1465	64.4847	53.9245	64.4157	79.8464	62.8686	103.587	65.3704	77.0188	89.7488	99.91	47.7	46.293	77.7136	55.7535	76.6527	64.0807	84.2909	173.777	169.377	194.89	206.492	259.367	200.743
BAC46731	bll1466	81.0944	77.6513	82.3676	125.565	75.6989	94.036	89.7623	109.774	131.094	119.487	118.367	99.0671	85.8228	66.6618	88.5471	161.728	110.227	246.493	283.592	247.937	265.168	377.261	342.129
BAC46732	bll1467	53.7372	40.9826	78.1436	71.4754	83.3971	92.5667	80.9812	63.7397	63.5301	82.3582	82.1501	68.5137	66.2255	71.5099	63.4367	119.007	88.1813	123.246	129.141	129.158	90.2698	133.151	154.725
BAC46733	blr1468	78.1633	57.16	71.8077	66.968	46.1892	63.1805	73.1758	67.2808	87.732	58.7309	80.3834	89.8085	77.0378	48.4813	89.8687	83.9152	81.6974	189.8	198.579	174.133	154.587	108.185	132.717
BAC46734	blr1469	115.291	113.241	105.6	135.224	109.058	138.115	110.252	120.397	140.169	150.54	142.217	120.362	156.103	118.779	166.521	164.779	173.769	223.076	226.484	235.252	230.188	282.946	277.438
BAC46735	bll1470	3027.85	2979.87	3103.57	3039.32	3062.6	3246.45	3161.19	3114.39	3788.61	3386.14	3126.12	2727.58	2593.61	2599.81	3387.26	3274.22	3134.33	1804.33	1859.25	1837.04	2078.46	2018.07	1993.42
BAC46736	bll1471	195.408	212.463	199.583	184.806	205.285	213.785	201.965	215.121	200.674	209.946	219.95	187.95	185.837	212.106	256.39	161.728	273.621	170.08	157.046	172.98	173.769	196.953	183.403
BAC46737	bsr1472	106.497	94.9072	83.4236	97.2324	80.8311	106.525	131.716	118.627	105.883	93.1593	133.383	106.474	92.5805	103.023	162.557	128.161	158.208	128.176	158.344	168.367	200.85	187.244	178.067
BAC46738	bsl1473	425.99	406.591	410.782	413.398	348.985	521.606	442.958	470.965	527.4	475.922	466.4	432.377	415.599	409.667	450.665	500.44	465.545	594.048	653.495	603.122	662.355	714.3	686.927
BAC46739	glcB	14430.9	14459.3	14145.1	15313.1	14828	22865.4	15332.8	15954.4	22600.6	18338.9	18815	15835.9	14587.9	14383.2	18022.6	18510.2	17522.1	17058.5	17861.1	17808.8	21265.3	21008.7	21494.8
BAC46740	nodQ	3659.02	3988.26	3584.05	3604.68	3836.27	8690.25	4134.92	4082.88	9706.99	5927.09	6026.99	6754.15	5302.77	5351.12	9485.11	8875.18	7460.39	6259.69	6697.84	6876.52	8513.57	10104.2	9739.69
BAC46741	cysD	1643.38	1865.79	1601.94	1423.71	1336.92	4205.91	1825.49	1781.17	5375.85	2199.37	2729.5	3518.27	2569.95	2540.42	3827.35	4021.83	3925.36	3501.43	3731.48	3754.81	4147.9	5215.08	4787.81
BAC46742	blr1477	1319.01	1420.37	1189.05	1255.01	1304.84	1843.99	1326.92	1313.75	2429.27	1524.98	1617.38	2139.66	1725.92	1645.94	2197.82	1951.41	2054.1	2121.07	2055.23	2043.47	2224.02	2330.14	2305.54
BAC46743	blr1478	389.839	422.768	413.95	444.307	436.231	634.743	457.593	393.061	713.957	565.031	570.634	589.773	559.538	621.773	1058.6	793.38	806.599	730.851	688.538	697.685	971.529	952.862	865.661
BAC46744	blr1479	6398.64	6747.04	6308.51	6631.76	6300.97	12158.6	6903.89	7052.09	12321.8	8636.14	9779.39	9255.83	8485.65	8405.45	11638	11571.1	11521.9	9953.38	10788.8	10998	12902.9	15150.1	13966.6
BAC46745	blr1480	729.849	775.435	711.741	954.938	971.256	1798.44	830.301	754.253	1631.61	1473	1096.22	949.933	870.392	953.87	1662.57	1702.72	1299.38	1068.55	1072.07	1040.18	1814.42	1556.2	1723.99
BAC46746	cysH	1730.34	1842.06	1814.2	2217.67	2199.12	3595.41	2072.34	1881.21	2921.37	3044.55	2842.57	2209.1	2240.85	2242.26	3647.61	3443.58	3136.92	2289.92	2442.01	2387.12	3431.38	3746.26	3837.45
BAC46747	blr1482	2809.97	2917.32	2852.24	2812.01	2704.63	4053.1	2929.96	2955.04	4401.73	3413.82	3869	3897.87	3606.59	3415.51	4788.15	4944.9	4781.24	4586	5025.49	4803.07	5002.07	6609.01	6837.25
BAC46748	blr1483	883.245	895.147	894.428	893.765	867.33	1503.84	991.288	884.388	1515.65	1171.24	1291.43	1290.65	1212.33	1096.89	1852.88	1676.78	1496.49	1377.9	1408.88	1555.66	1799.75	2070.78	2152.81
BAC46749	blr1484	502.199	502.577	487.87	497.752	479.854	765.512	519.06	518.77	720.007	585.283	643.951	672.175	605.49	547.839	880.185	891.027	763.805	648.276	636.622	708.063	677.023	927.896	938.355
BAC46750	blr1485	997.559	1011.62	1059.16	1157.13	1188.09	1812.4	1094.71	1068.53	1900.86	1510.8	1453.08	1242.5	1231.93	1243.55	2027.33	1748.49	1976.3	1523.33	1578.25	1642.15	2107.8	2238.6	2248.85
BAC46751	blr1486	1910.11	1912.16	1839.54	1553.14	1615.34	1520.74	2050.87	1906.88	1644.72	1709.27	1765.79	1726.73	1766.46	1675.03	1827.77	1728.65	1788.26	1862.25	1804.09	1993.88	1803.14	2074.94	1922.73
BAC46752	blr1487	2459.21	2346.8	2163.73	2536.41	2483.95	2245.11	2422.61	2363.68	2717.67	2537.58	2736.57	2073	2137.46	2299.23	2407.95	2544.92	2677.86	2536.41	2654.86	2643.13	2620.08	2923.77	2825.74
BAC46753	bdhA	3573.04	3496.47	3418.26	4073.46	3987.67	4908.97	3556.34	3551.72	5034	4359.58	4757.64	3333.1	3311.95	3180.37	4568.77	4619.92	4624.33	5716.17	6012.54	5595.31	7652.62	8038.99	7923.66
BAC46754	bll1489	1781.15	1839.9	1775.13	1818.44	2105.46	2038.67	1731.83	1759.04	2025.9	2057.61	2657.95	2130.4	2081.37	2056.82	3478.45	2901.94	2804.94	2324.43	2373.22	2463.23	2224.02	2941.81	3137.85
BAC46755	bll1490	1490.96	1355.66	1393.91	1453.33	1549.9	1401.72	1410.83	1315.52	1472.28	1561.43	1516.68	1307.31	1292.07	1316.27	1780.19	1664.57	1517.24	1259.58	1203.16	1285.82	1452.22	1456.34	1315.83
BAC46756	bll1491	720.079	726.903	741.309	970.392	996.916	742.738	737.612	648.905	803.706	835.733	762.317	650.88	721.047	670.254	1174.9	1042.07	1164.51	1772.28	1796.3	1781.69	2057.02	1987.56	2128.14
BAC46757	blr1492	1106.99	1073.1	1049.66	775.283	794.197	929.34	953.237	1023.38	880.345	820.207	799.417	1717.47	1578.6	1643.52	1359.92	1153.45	1266.96	3692.46	3693.19	3490.73	3024.04	2846.1	2763.71
BAC46758	tfdA	874.452	867.106	778.268	742.443	690.272	861.752	664.436	711.76	701.856	605.535	548.551	1120.29	1046.09	1118.71	1030.85	918.49	887	1918.95	1916.36	1813.98	1913.72	1951.49	1868.04
BAC46759	bdhA	153.395	120.791	154.175	146.17	132.152	177.787	125.862	121.282	122.018	101.26	114.833	160.174	175.7	183.017	161.235	207.499	172.472	290.862	345.243	333.274	393.802	334.265	359.469
BAC46760	blr1495	308.745	321.39	297.791	319.386	351.551	373.205	352.22	359.421	324.709	296.355	351.567	297.201	308.151	276.343	272.249	236.488	210.079	916.954	957.853	916.792	938.806	972.28	1018.39
BAC46761	blr1496	343.918	350.509	351.646	298.78	314.343	340.881	436.128	385.979	451.769	396.94	340.084	389.787	331.128	364.822	437.449	372.279	343.648	1054.99	1238.2	1126.67	1183.66	1307.93	1241.14
BAC46762	bll1497	3429.41	3310.97	3309.49	3043.18	3131.88	3173.72	3413.9	3527.81	3737.18	3419.89	3302.79	3887.69	3493.06	3421.57	3128.22	3512.23	3363.86	4615.58	4913.22	4791.54	4578.94	4253.9	4402.33
BAC46763	bll1498	2671.23	2620.73	2727.64	2846.78	2832.94	3251.59	2647.99	2599.16	3195.66	2897.39	2957.4	2710.92	2778.09	2767.07	3034.39	3393.23	3199.16	3263.57	3616.61	3625.65	4322.79	3997.3	4250.94
BAC46764	exoN	8006.85	7549.43	7589.44	6442.45	6963.02	6063.85	8193.74	8496.85	6642.42	6334.16	8431.42	7413.36	7431.45	7982.45	6742.8	7094.65	7131.01	15049.6	15474.9	15096.5	13147.8	14280.4	14187.4
BAC46765	bll1500	3512.46	3389.7	3357.01	3375.44	3565.55	3465.37	3600.25	3657.06	3544.57	3623.76	3515.67	2710.92	2774.04	2819.19	3037.03	3303.21	2750.48	3534.71	3364.82	3422.69	3100.77	3270.52	3447.97
BAC46766	blr1501	451.393	477.771	462.526	580.818	592.761	465.772	460.52	475.392	514.291	548.83	557.384	387.935	385.865	439.968	504.851	514.172	575.772	415.341	418.574	358.644	396.059	507.638	568.215
BAC46767	bll1502	5249.64	5366.57	5221.9	5485.58	5674.85	6043.28	5742.84	5434.69	6423.59	6566.38	6353.82	5400.54	5229.11	5101.45	5643.23	5439.23	5589.14	4775.8	4945.66	5262.04	5496.3	5389.84	5430.05
BAC46768	qor	3532	3688.44	3678.03	3927.93	4017.18	4905.3	3905.64	3635.82	4993.66	4637.71	3737.39	3829.36	3453.86	3390.06	4379.78	4636.7	3860.52	3937.72	3861.27	3607.2	4206.57	4162.36	4443.68
BAC46769	bsr1504	137.763	138.047	166.847	130.716	143.7	140.319	183.427	131.906	149.245	143.114	133.383	160.174	169.618	109.083	186.345	149.522	190.627	173.777	147.312	183.358	168.127	180.309	178.067
BAC46770	bsr1505	99.6582	122.948	125.663	124.921	116.756	122.688	99.5191	109.774	91.7656	98.5598	103.35	100.919	111.502	95.7506	114.979	94.5954	138.756	86.2725	57.7567	89.9494	99.2968	92.9283	78.0295
BAC46771	blr1506	3934.54	3602.16	3706.54	3303.97	3568.11	4114.08	3663.67	3910.25	5279.05	3859.36	4174.64	4965.39	4093.14	4399.68	4144.53	4229.33	4505.03	3309.17	3479.03	2986.78	3248.58	3374.55	3065.16
BAC46772	rpmE	9344.42	8816.66	8773.21	6167.49	4887.07	4469.65	9050.38	9549.45	6393.34	4674.17	4542.1	9218.79	8918.14	9492.64	6634.42	5552.14	7726.24	7710.3	7426.61	8312.25	5333.82	4359.31	4343.64
BAC46773	blr1508	22119.2	29801.9	30673.5	12721.3	17909.9	1433.31	15084.9	22077.8	1453.12	1593.16	3154.39	1386.01	4161.39	6689.21	1543.63	1458.6	1850.51	1721.75	1719.07	1940.83	2191.3	2220.57	2348.89
BAC46774	bll1509	924.281	1115.16	1318.94	982.626	1193.22	785.348	827.374	958.751	860.177	905.94	876.268	646.251	705.504	689.647	836.572	1008.51	1017.97	676.623	707.358	716.136	816.942	1033.31	951.693
BAC46775	motB	1982.42	2127.86	2121.49	2010.33	2150.36	1989.45	2016.73	1969.73	2065.23	2225.7	2167.7	2172.99	2182.06	2083.48	2427.78	2180.27	2217.5	2267.73	2235.64	2209.53	2470.01	2185.9	2471.6
BAC46776	bll1511	2753.3	2843.98	2835.35	2456.57	2457.01	2665.33	2596.28	2754.09	2751.96	2530.15	2445.95	2896.09	2769.98	2816.76	2758.18	2609	2832.17	2911.08	3189.6	3413.46	3081.59	3438.35	3081.83
BAC46777	blr1512	85.0025	78.7298	92.9276	82.4221	101.36	74.935	116.106	92.0684	96.8077	99.2349	83.9167	89.8085	94.6079	110.295	84.5823	88.4924	112.82	117.084	131.088	154.528	148.945	131.764	160.061
BAC46778	blr1513	604.788	611.504	674.781	726.989	619.705	535.565	556.136	618.806	646.393	577.183	697.834	673.1	643.333	810.85	750.668	718.62	877.922	677.855	756.678	708.063	815.813	879.352	689.594
BAC46779	bsr1514	164.143	132.654	146.783	204.767	179.625	119.749	133.668	136.332	182.523	160.666	103.35	164.803	165.564	183.017	126.873	178.511	171.175	161.453	158.344	164.907	194.08	117.894	164.729
BAC46780	acrA	10787.5	10416.1	10315	11022	11771.8	6735.33	9077.7	9437.9	6467.96	8279.7	8943.76	11688.1	13720.2	13807.5	17196.6	16201.7	16370.6	25659.9	25445.4	27656	24392	26308.4	26351.3
BAC46781	acrB	16828.6	17014.3	17003.6	19218.5	21186.7	14900.3	15214.7	15134.6	13425	16504	18134.9	18052.4	21037.4	20387.6	25306	25797.1	25730.8	36246.8	37449.1	39171.8	43214.4	43550.1	43824.6
BAC46782	suhB	6645.83	6630.56	6702.4	6843.61	6565.28	7987.18	6756.57	7325.64	7941.26	7934.07	7760.09	6997.65	6784.06	7218.87	7350.73	6957.34	7228.27	7937.07	8276.74	8297.26	8953.64	9596.58	9056.09
BAC46783	bll1518	2332.2	2401.8	2362.26	2214.45	2115.72	2262.01	2535.79	2401.75	2441.37	2403.24	2618.2	2549.82	2729.44	2581.63	2714.56	3075.87	2701.2	3802.15	3674.37	4015.43	3998.95	4090.23	4216.26
BAC46784	bll1519	807.036	850.929	873.308	739.223	841.67	852.936	893.72	884.388	1058.83	920.117	987.568	865.679	923.102	786.609	1103.53	1008.51	907.748	1647.81	1548.4	1583.34	1693.69	1846.08	1839.36
BAC46785	bll1520	2335.13	2365.13	2395	2392.82	2362.06	2818.88	2515.3	2615.98	3455.83	2758.33	2606.72	2831.28	2567.25	2483.45	2828.22	2967.55	2916.47	4694.46	4767.85	4609.33	5274.01	5095.8	5073.25
BAC46786	bll1521	9015.16	8703.42	8389.88	7976.27	7791.86	11349.7	8715.73	9106.81	11872.1	9360.48	10273.2	10821.5	10290	9870.79	11242.8	11342.3	12029	16333.9	17780	17173.4	20267.8	20950.5	19676.8
BAC46787	pgk	4800.2	4830.56	4776.27	4777.26	4676.65	7107.8	5185.73	5252.33	6904.61	5812.33	5558.82	6331.96	5983.95	5673.52	7137.95	6990.9	6594.14	10780.4	11456	11100.7	12554.3	13212.5	13583.1
BAC46788	gapA	12312.7	12356.3	11796.5	10261.6	10220.6	15272.8	12426.2	13364.1	15946	11958.1	13013.3	16252.6	14448.6	14232.9	15062.3	14816.4	14490.3	30799.3	34621.6	33547.7	34910.7	35660.9	33116.5
BAC46789	tktA	11267.2	11917.3	11680.4	13192.7	13095.9	19036.4	12557	12812.6	20459.7	17289.8	15634.1	12744.5	11859.1	11859.7	14693.5	16235.3	14630.3	12540.3	12824.6	12534.1	16235	16166.8	16396.9
BAC46790	bsr1525	623.352	789.455	687.453	1074.71	1011.03	1052.03	806.885	738.318	1375.48	1276.55	931.034	647.176	689.962	570.867	885.471	858.987	881.813	661.833	569.78	561.607	964.758	834.968	828.313
BAC46791	blr1526	875.429	936.13	994.747	1280.76	1263.79	1069.66	990.313	1010.98	1463.21	1320.43	1095.33	929.564	948.106	915.085	1082.39	1164.13	1126.9	851.633	800.158	773.796	902.698	894.608	945.691
BAC46792	blr1527	383.977	433.553	409.726	578.243	614.573	573.032	413.687	454.145	628.242	654.14	530.001	397.194	416.275	458.148	524.675	556.892	590.036	401.783	346.54	333.274	363.336	367.552	385.479
BAC46793	blr1528	1473.38	1369.68	1456.22	1450.76	1551.19	1625.79	1433.27	1408.47	1589.26	1698.47	1281.72	1353.61	1354.92	1395.05	1497.37	1437.24	1346.06	1587.41	1616.54	1441.5	1552.64	1639.42	1643.96
BAC46794	bll1529	933.074	1004.07	966.236	962.665	962.275	1315.77	1024.46	1023.38	1339.17	1236.05	1029.97	948.081	924.454	864.179	1127.32	953.582	954.433	1347.08	1375.13	1426.51	1761.39	1585.33	1517.24
BAC46795	bll1530	1016.12	1073.1	1113.02	1252.43	1209.9	1258.47	1112.27	1010.1	1533.8	1271.15	1155.4	1016.59	941.348	929.629	1062.57	1040.55	1171	1634.25	1694.41	1740.18	1878.74	1884.92	2005.43
BAC46796	bll1531	372.253	330.018	299.903	260.789	214.266	250.518	314.168	366.503	366.054	267.327	259.7	353.679	293.96	328.461	214.099	353.97	316.415	643.346	613.26	551.228	392.674	418.871	408.821
BAC46797	bll1532	1578.9	1482.92	1477.34	1739.88	1573	1951.25	1634.26	1647.49	2390.95	1912.47	1796.7	1543.41	1374.52	1293.24	1566.09	1852.24	1661.18	1391.45	1438.08	1394.22	1785.09	1907.11	1623.95
BAC46798	bll1533	4279.44	4198.56	4109.93	4358.07	4620.2	4731.92	4344.69	4249.31	5026.94	4871.29	4704.64	4249.7	4028.27	3994.86	5076.26	4670.26	4621.74	3445.97	3651.01	3534.55	3848.88	3818.38	3782.1
BAC46799	blr1534	6359.56	6405.15	6272.61	6417.34	6970.72	7388.44	6339.95	6515.61	8965.81	7896.94	8240.62	6244.93	5583.89	5700.19	7570.12	8011.62	6907.96	5505.42	5680.28	5140.95	5819.02	5886.38	5916.24
BAC46800	ruvC	2086.96	2098.74	1977.88	2472.66	2290.21	2499.3	2066.48	2154.76	2693.47	2731.32	2607.6	1780.43	1756.33	1961.07	2315.44	2381.67	2130.62	1561.53	1483.5	1539.52	1901.31	1797.54	1708.65
BAC46801	ruvA	1043.48	1114.08	1039.1	1118.49	1036.69	710.413	1150.32	1074.72	802.697	1113.86	895.701	862.902	898.099	861.755	983.269	903.233	785.851	873.817	841.691	864.898	746.983	840.516	846.32
BAC46802	ruvB	1478.26	1444.1	1480.51	1441.74	1506.28	1279.04	1517.18	1464.24	1174.8	1493.25	1454.85	1104.55	1171.79	1164.76	1264.77	1199.23	1361.62	1142.49	1120.09	1124.37	899.313	952.862	1055.73
BAC46803	blr1538	262.824	260.995	234.431	324.537	352.834	242.437	262.457	262.041	299.499	334.833	310.05	203.689	221.653	227.862	276.214	238.014	348.835	192.264	209.612	179.899	247.114	226.079	240.091
BAC46804	blr1539	1151.93	1106.53	1187.99	1321.33	1331.79	1264.34	1263.5	1176.53	1211.1	1373.09	1254.33	868.457	931.212	838.727	1119.39	988.674	1203.41	3357.23	3525.76	3911.65	4872.31	4632.55	4508.37
BAC46805	bll1540	3129.46	3013.3	2883.92	3366.43	3358.98	3372.07	2959.23	3020.55	3340.87	3226.82	3672.02	2374.83	2330.06	2419.22	2682.85	2953.82	3022.8	2800.16	3131.84	3091.72	3505.85	3879.41	3743.42
BAC46806	bll1541	87.9337	73.3373	80.2556	70.1876	84.6802	61.7111	73.1758	68.1661	69.5805	76.9577	118.367	58.3292	60.8193	93.3265	63.4367	62.555	71.3231	50.531	36.3413	41.5151	34.9795	20.8048	37.3475
BAC46807	blr1542	1.95408	4.31396	1.056	4.50746	5.13213	1.46931	0	0	8.06731	0.675067	0.883334	0	1.35154	3.6361	3.9648	6.10293	1.29678	0	0.648952	2.3064	3.38512	4.16097	3.3346
BAC46808	blr1543	1.95408	1.07849	0	0	0	0.734656	0	0	0	0	0	0	0	0	3.9648	0	0	0	0.648952	0	0	0	0
BAC46809	bll1544	123.107	103.535	106.656	123.633	137.285	153.543	113.179	123.938	146.22	124.887	143.1	91.6602	131.099	128.475	158.592	108.327	208.782	93.6673	94.0981	130.311	138.79	131.764	105.373
BAC46810	bll1545	67.4158	60.3955	78.1436	98.5202	106.492	124.157	78.0542	79.6746	120.001	110.711	87.4501	116.658	100.69	136.96	100.441	138.842	132.272	102.295	101.237	100.328	139.918	120.668	129.382
BAC46811	blr1546	65.4617	70.1019	69.6957	57.3091	66.7177	47.018	63.419	60.1986	72.6058	40.504	86.5668	92.586	88.5259	94.5385	66.0799	41.1948	77.807	94.8998	70.7358	77.2642	67.7023	52.7056	49.352
BAC46812	bsr1547	127.992	120.791	138.335	135.224	146.266	135.177	133.668	125.709	108.909	141.764	179.317	141.657	148.669	179.381	169.165	126.636	128.382	130.641	113.567	125.699	119.607	113.733	133.384
BAC46813	blr1548	56.6684	47.4536	41.1838	73.4072	65.4347	77.8736	52.6866	42.4931	86.7236	91.1341	88.3334	37.0344	46.6282	47.2693	99.1199	86.9667	76.5102	52.996	59.0547	39.2087	64.3172	38.8357	63.3573
BAC46814	bll1549	113.337	97.0641	103.488	115.262	125.737	106.525	103.422	137.217	111.934	124.887	137.8	100.919	101.366	112.719	96.4767	90.0182	134.865	56.6934	73.3316	70.3451	50.7768	72.1235	82.698
BAC46815	pilA2	178.798	185.5	178.463	158.405	142.417	97.7093	188.306	183.252	179.498	107.336	143.983	180.543	193.946	179.381	128.195	99.1726	239.905	114.619	123.95	88.7962	100.425	98.4763	99.3709
BAC46816	blr1551	981.926	915.638	889.148	1240.84	1186.81	1033.66	886.891	998.588	1099.17	1132.09	1249.03	802.721	796.733	750.248	1012.34	894.079	1027.05	481.894	579.514	536.237	781.962	596.406	670.921
BAC46817	mauG	3523.21	3353.03	3124.69	3317.49	3424.41	3212.65	3252.91	3396.79	3643.4	3553.55	3381.4	3362.72	3405.88	3290.67	3511.49	3434.42	3843.67	2081.63	2024.08	1764.39	1658.71	1697.68	1805.35
BAC46818	bsr1553	29.3112	25.8838	31.6799	36.7036	37.208	19.8357	29.2703	27.4435	29.244	31.7282	10.6	37.0344	22.9762	25.4527	25.1104	47.2977	27.2325	18.487	18.1707	16.1448	48.52	13.8699	18.0068
BAC46819	blr1554	721.056	633.074	638.877	1032.21	1053.37	1102.72	694.682	739.203	1098.16	978.173	1085.62	786.055	831.198	773.277	1176.22	1249.57	1212.49	650.741	735.263	711.523	1056.16	883.513	971.034
BAC46820	bll1555	338.056	297.663	299.903	329.045	372.08	295.332	306.363	329.322	354.962	365.886	419.584	323.125	355.455	353.914	330.4	402.793	532.978	244.028	242.708	214.495	249.37	317.621	216.749
BAC46821	blr1556	276.503	285.8	241.823	358.021	391.325	425.366	290.752	305.419	389.248	341.584	355.984	303.682	337.209	345.429	457.273	436.359	464.248	246.493	278.4	276.767	362.208	271.85	288.109
BAC46822	bll1557	125.061	97.0641	89.7596	139.087	114.19	113.137	113.179	91.1832	104.875	102.61	121.9	99.9929	89.2017	111.507	157.27	119.007	163.395	75.1803	65.5442	71.4983	115.094	81.8324	106.04
BAC46823	bll1558	255.008	207.07	218.591	320.03	260.456	251.252	217.576	242.565	275.297	299.055	355.984	181.469	196.649	191.501	194.275	274.632	317.712	126.944	166.781	153.375	182.796	194.179	220.75
BAC46824	bll1559	290.181	284.721	257.663	389.573	307.928	315.168	302.46	289.484	454.795	378.038	344.5	218.503	198.677	241.194	367.404	231.911	291.776	141.733	158.993	149.916	201.979	208.048	193.407
BAC46825	bll1560	149.487	160.695	179.519	189.313	232.229	160.89	160.011	170.858	210.758	203.87	189.917	136.101	131.099	135.748	148.019	144.945	195.814	80.1102	112.269	103.788	78.9861	98.4763	94.0356
BAC46826	bsr1561	56.6684	48.5321	51.7438	86.9296	94.9444	89.6281	54.6379	44.2637	82.6899	79.6579	86.5668	28.7017	41.8978	42.4211	58.1503	56.4521	59.652	32.0441	34.3945	40.3619	56.4186	55.4796	46.0174
BAC46827	bsr1562	40.0587	49.6106	33.7918	90.1492	60.3025	40.4061	38.0514	34.5257	55.4627	51.3051	71.5501	32.4051	36.4916	37.573	51.5423	62.555	54.4649	30.8116	35.0434	29.9831	48.52	26.3528	70.6934
BAC46828	blr1563	212.018	186.579	194.303	227.305	247.625	155.747	184.403	175.284	109.917	159.991	195.217	146.286	186.513	198.773	195.597	141.893	259.357	253.888	233.623	254.857	251.627	214.983	266.101
BAC46829	blr1564	6266.74	6103.18	5963.2	9872.63	9532.93	8605.03	5401.35	5675.49	9804.81	9207.24	9314.76	4295.99	4504.69	4632.39	7801.4	7778.18	9059.33	5016.13	5334.39	5345.07	6683.35	6260.87	6309.72
BAC46830	bll1565	470.934	438.946	465.694	672.255	656.913	511.321	407.833	447.063	651.435	655.49	566.217	345.346	361.537	399.971	537.891	569.098	553.726	419.038	466.597	447.441	503.254	445.224	592.891
BAC46831	bll1566	1526.14	1430.08	1451.99	2047.67	1968.17	1961.53	1412.78	1467.78	2166.07	1908.42	1990.15	1223.99	1186.65	1275.06	1338.78	1516.58	1764.92	1499.91	1450.41	1553.36	1961.11	1873.82	1788.68
BAC46832	bll1567	595.995	594.248	602.973	560.857	686.423	512.79	552.233	551.525	594.964	535.328	677.517	435.154	470.336	483.601	592.076	532.48	569.288	539.819	617.154	636.565	555.159	607.502	628.905
BAC46833	bll1568	380.069	362.373	353.758	455.253	468.307	423.162	320.998	351.454	470.929	405.715	507.034	283.313	308.151	327.249	296.038	291.415	389.035	374.669	390.669	394.394	414.113	400.84	348.799
BAC46834	bll1569	2998.54	2859.08	2899.76	3360.63	3619.44	3269.96	2616.77	2718.67	3172.47	3196.44	3157.92	2511.86	2579.42	2550.12	2952.45	2941.61	3064.3	3402.83	3294.73	3388.09	3597.25	3521.57	3425.3
BAC46835	bll1570	5767.47	5533.73	5613.67	6649.15	6297.12	5698	5284.27	5327.58	5740.9	5837.98	6142.71	4981.13	5190.59	5151.14	5911.51	5999.18	6553.94	5442.56	5370.73	5595.31	5856.25	5586.8	5599.45
BAC46836	blr1571	22525.7	20801.9	20640.5	24949.4	23287	19702.8	21976.2	21315.6	23771.3	22546.6	24608.8	19731.9	20977.9	20817.9	23808.6	21195.5	25562.2	16336.3	17613.9	18046.4	19802.9	18268	17404.6
BAC46837	bll1572	742.551	680.527	700.125	918.234	1002.05	729.514	722.001	731.236	718.999	839.784	1006.12	576.811	610.221	591.472	729.522	630.127	730.089	481.894	493.204	499.335	654.456	560.344	603.562
BAC46838	blr1573	136.786	117.555	108.767	122.989	143.7	85.9548	115.13	107.118	79.6647	101.26	117.483	72.2171	89.2017	109.083	85.9039	80.8638	54.4649	76.4128	75.9274	80.7238	102.682	61.0276	63.3573
BAC46839	bsr1574	28.3342	33.4332	34.8478	59.8848	64.1516	41.1408	31.2217	38.952	21.1767	31.7282	45.05	18.5172	25.6793	31.5128	23.7888	25.9374	44.0906	20.9519	21.4154	19.6044	15.7972	36.0617	34.0129
BAC46840	blr1575	142.648	117.555	115.103	173.859	152.681	90.3627	123.911	111.544	93.7825	96.5346	134.267	118.51	146.642	193.925	206.169	280.735	153.02	277.305	229.729	208.729	280.965	274.624	260.098
BAC46841	bll1576	112.36	121.869	131.999	187.382	183.474	132.238	95.6164	86.7568	103.867	145.815	150.167	88.8826	131.099	138.172	158.592	112.904	121.898	177.475	194.037	192.584	240.343	226.079	255.43
BAC46842	bll1577	58.6224	60.3955	48.5758	83.71	88.5293	54.3646	47.8082	45.1489	70.589	88.4338	98.0501	40.7379	37.8431	50.9054	42.2912	25.9374	54.4649	119.549	116.811	109.554	120.736	217.757	158.727
BAC46843	blr1578	62.5306	76.5728	58.0797	136.512	83.3971	103.587	80.9812	61.9691	107.9	93.1593	107.767	41.6637	42.5735	65.4498	128.195	141.893	53.1681	105.992	106.428	109.554	201.979	173.374	132.05
BAC46844	blr1579	341.964	360.216	344.254	511.919	481.137	379.817	308.314	355.88	497.148	409.091	559.151	246.279	273.011	236.346	253.747	276.157	361.803	484.359	456.862	464.739	586.754	563.118	551.542
BAC46845	bll1580	651.686	676.213	619.869	761.117	842.953	653.844	592.236	637.397	588.914	623.087	860.368	380.529	422.357	436.332	478.419	451.617	570.585	582.956	585.355	598.51	656.713	674.077	618.234
BAC46846	bll1581	472.888	498.263	469.918	766.268	686.423	525.279	468.325	426.702	577.821	646.715	772.034	284.239	348.698	376.942	391.193	440.936	495.371	320.441	327.072	349.419	471.66	485.446	504.191
BAC46847	bll1582	1547.63	1392.33	1390.75	1589.2	1592.24	1535.43	1348.39	1509.39	1724.39	1483.12	1832.92	1077.7	1192.06	1191.43	1262.13	1194.65	1335.69	1120.31	1157.73	1201.63	1229.93	1346.77	1145.77
BAC46848	bll1583	1237.91	1239.19	1210.17	1763.7	1638.43	1434.05	1203.99	1210.17	1594.3	1510.13	1696.88	843.459	971.082	987.807	1108.82	1379.26	1390.15	755.501	816.382	817.617	1074.21	966.732	971.701
BAC46849	bll1584	244.26	278.251	253.439	348.362	278.418	246.11	258.555	251.418	317.65	342.259	404.567	242.575	262.875	223.014	319.827	349.393	352.725	260.05	227.133	243.325	226.803	221.918	270.769
BAC46850	bll1585	11.7245	8.62792	13.7279	30.9083	37.208	14.6931	9.75677	14.1644	17.143	33.0783	14.1333	8.33274	11.4881	16.9685	21.1456	21.3602	18.155	13.5571	9.73428	11.532	15.7972	20.8048	26.6768
BAC46851	bll1586	46.898	33.4332	43.2958	31.5522	53.8874	34.5289	37.0757	41.6079	16.1346	58.0558	34.45	30.5534	41.8978	36.361	31.7184	45.7719	77.807	28.3467	34.3945	39.2087	44.0065	34.6747	46.6843
BAC46852	bll1587	333.171	297.663	323.135	395.369	329.739	285.047	320.022	304.534	368.071	400.99	325.067	234.243	208.137	246.043	340.972	207.499	351.428	215.681	232.974	235.252	209.877	237.175	282.774
BAC46853	blr1588	175.867	196.285	155.231	227.949	188.606	179.991	179.525	176.169	210.758	218.047	250.867	125.917	142.588	180.593	163.878	176.985	188.034	113.387	137.578	129.158	98.1684	141.473	156.726
BAC46854	bsl1589	129.946	124.026	103.488	94.0127	98.7935	89.6281	118.057	136.332	73.6142	86.4086	98.9334	133.324	135.83	124.839	55.5071	117.481	84.2909	78.8777	88.2575	109.554	100.425	51.3186	74.028
BAC46855	bsr1590	151.441	121.869	161.567	190.601	164.228	182.929	137.571	138.988	216.809	171.467	174.017	114.807	115.557	98.1746	132.16	143.419	168.582	87.505	77.8743	102.635	134.276	84.6064	53.3535
BAC46856	bll1591	402.541	445.417	418.174	599.492	532.459	624.458	453.69	455.916	604.04	619.037	661.617	370.344	360.861	422.999	399.123	407.37	591.333	379.599	480.874	467.045	572.085	518.734	621.569
BAC46857	bll1592	2130.93	2080.41	2012.73	2335.51	2291.5	2435.39	1954.28	2087.47	2540.19	2351.26	2486.59	1803.58	1803.63	1756.24	1863.45	2210.79	2246.03	1757.49	1989.69	1826.67	2225.15	2454.97	2197.5
BAC46858	bll1593	4209.09	3953.75	4063.47	5336.19	5119.3	4699.6	4036.38	4061.63	4905.93	4962.42	5571.19	3435.87	3707.28	3838.51	4239.69	4766.39	4630.81	4726.5	5022.24	5139.8	6086.44	6363.51	6258.37
BAC46859	bll1594	737.666	742.001	689.565	1108.19	1062.35	840.447	693.707	773.729	858.16	979.523	830.334	570.33	635.9	649.649	926.441	834.575	849.393	896.002	841.691	861.439	1180.28	1052.73	1072.41
BAC46860	bll1595	2350.76	2357.58	2367.54	3143.63	3009.99	3261.14	2412.85	2485.85	2936.5	3041.85	3363.74	2250.77	2340.87	2308.92	2762.14	3065.19	3357.37	2411.93	2482.24	2539.34	3381.73	3478.57	3053.82
BAC46861	bsl1596	169.028	167.166	136.223	220.222	197.587	189.541	193.184	200.957	213.784	218.722	290.617	149.989	129.748	178.169	175.773	123.584	233.421	133.106	200.526	153.375	198.594	214.983	191.406
EBG00000038928	trnI-CAU	70.3469	57.16	60.1917	48.2942	44.9061	36.7328	62.4434	58.428	45.3786	39.829	62.7167	67.5878	43.9251	59.3896	23.7888	39.669	44.0906	38.2064	40.884	71.4983	49.6484	45.7707	54.0204
BAC46862	bsl1597	43.9668	32.3547	26.3999	43.7868	42.3401	31.5902	43.9055	55.7722	39.3281	35.1035	51.2334	37.0344	42.5735	50.9054	31.7184	13.7316	16.8582	30.8116	31.1497	39.2087	21.4391	6.93495	20.6745
BAC46863	bsl1598	39.0816	76.5728	53.8558	29.6205	38.491	22.0397	33.173	33.6404	34.2861	26.3276	22.9667	33.331	35.1401	48.4813	37.0048	12.2059	24.6389	35.7415	40.235	39.2087	32.7228	19.4179	28.6775
BAC46864	bsr1599	82.0714	101.378	77.0876	128.785	123.171	146.931	87.811	72.5924	105.883	137.039	142.217	60.1809	68.9286	89.6904	114.979	106.801	115.414	69.018	82.4169	68.0387	62.0605	74.8975	88.0333
BAC46865	blr1600	1524.18	1591.85	1421.37	1336.14	1250.96	2094.51	1350.34	1498.77	2524.06	1402.11	1768.44	2350.76	1955.68	2087.12	2258.61	2296.23	2436.66	2367.56	2924.18	2794.2	2941.67	3479.96	3048.49
BAC46866	blr1601	2452.37	2332.77	2184.85	2228.62	1995.12	4011.22	2306.5	2492.04	3890.46	2628.71	3119.94	3444.2	3115.3	3179.16	3338.36	3641.92	3911.1	3524.85	4445.97	4464.03	4833.95	5887.77	4875.84
BAC46867	blr1602	958.477	1027.8	928.22	1017.4	875.028	1467.84	1019.58	980.883	1347.24	1121.96	1348.85	1091.59	1130.56	1118.71	1403.54	1539.46	1579.48	1111.68	1284.28	1397.68	1683.53	1959.82	1674.63
BAC46868	blr1603	658.525	665.429	619.869	638.771	538.874	791.225	648.825	641.823	674.629	650.765	976.968	711.061	725.102	772.065	762.562	874.244	941.465	578.026	731.369	769.183	736.827	1027.76	846.987
BAC46869	blr1604	2079.14	2120.31	2050.74	2226.69	2005.38	2326.66	2087.95	2073.31	2162.04	2280.38	2576.69	1997.08	2041.5	2300.44	2393.41	2374.04	2786.79	2154.35	2512.09	2462.08	2583.97	3074.96	3138.52
BAC46870	bll1605	2866.64	2902.22	2901.87	3356.13	3084.41	3704.87	3185.59	3024.09	4262.56	3984.92	3487.4	2389.65	2507.11	2425.28	3075.36	3330.67	3017.61	2182.69	2118.18	2033.09	2776.92	2839.17	2751.71
BAC46871	blr1606	718.125	745.237	693.789	904.712	880.16	707.474	777.615	770.188	714.965	896.489	961.951	430.525	593.326	556.323	689.874	703.362	752.134	326.603	311.497	373.636	454.734	378.648	394.816
BAC46872	bsr1607	85.9796	99.2211	78.1436	115.906	155.247	106.525	64.3947	77.9041	104.875	101.935	93.6334	74.0688	87.8502	87.2663	75.3311	93.0696	133.569	43.1363	36.9903	35.7491	82.3712	56.8666	62.6904
BAC46873	bll1608	0	0	0	0	0	0.734656	0.975677	0	0	2.0252	0	0	0.67577	0	0	0	2.59357	0	1.2979	0	0	0	0.666919
BAC46874	bll1609	0	5.39245	2.11199	6.43923	5.13213	15.4278	6.82974	3.54109	3.02524	6.07561	7.06667	3.70344	6.7577	6.06016	7.92959	18.3088	6.48392	2.46493	9.08533	1.1532	5.64186	9.70893	11.3376
BAC46875	blr1610	243.283	210.306	232.319	251.774	270.72	234.355	240.992	229.286	221.851	240.324	234.967	202.763	215.571	218.166	204.848	212.077	212.672	167.615	161.589	146.456	157.972	264.915	177.4
BAC46876	blr1611	132.878	102.457	117.215	121.057	123.171	94.7707	137.571	123.053	148.237	132.313	116.6	95.3636	100.014	84.8423	95.1551	59.5035	108.93	75.1803	84.3638	81.877	111.709	66.5755	108.041
BAC46877	ardC	39.0816	23.7268	39.0718	69.5437	47.4722	22.7743	28.2946	37.1815	41.345	35.1035	21.2	31.4793	34.4643	23.0286	27.7536	38.1433	44.0906	29.5791	31.7987	19.6044	14.6688	33.2878	22.6752
BAC46878	blr1613	13.6786	23.7268	9.50396	23.1812	16.6794	16.8971	12.6838	19.476	21.1767	18.2268	6.18334	19.4431	16.2185	15.7564	6.60799	6.10293	14.2646	8.62725	12.979	13.8384	12.4121	6.93495	12.6715
BAC46879	blr1614	1.95408	8.62792	2.11199	9.65884	3.8491	5.1426	3.90271	1.77055	2.01683	12.1512	0	2.77758	1.35154	3.6361	6.60799	0	5.18713	2.46493	2.59581	2.3064	1.12837	0	0
BAC46880	blr1615	16.6097	11.8634	11.6159	18.0298	6.41516	14.6931	12.6838	18.5907	22.1851	17.5518	9.71668	10.1845	8.78502	13.3324	10.5728	0	3.89035	6.16232	9.08533	5.76599	25.9526	11.0959	8.00303
BAC46881	blr1616	15.6327	10.7849	15.8399	10.3028	1.28303	16.8971	22.4406	15.9349	15.1262	22.2772	12.3667	13.8879	16.8943	10.9083	7.92959	39.669	44.0906	22.1844	6.48952	6.91919	25.9526	6.93495	5.33535
BAC46882	trbL	14.6556	17.2558	19.0079	22.5373	16.6794	16.1624	8.7811	15.9349	10.0841	14.1764	12.3667	9.2586	11.4881	19.3925	13.216	0	10.3743	19.7194	11.6811	11.532	1.12837	15.2569	15.3391
BAC46883	trbF	11.7245	14.0204	9.50396	28.9765	11.5473	16.1624	8.7811	14.1644	37.3113	17.5518	11.4833	16.6655	10.1366	13.3324	19.824	24.4117	10.3743	9.85972	9.08533	13.8384	9.02698	16.6439	5.33535
BAC46884	trbG	88.9107	79.8083	84.4796	80.4904	71.8498	77.1389	69.2731	82.3304	66.5553	58.7309	102.467	69.4395	79.0651	77.5701	71.3663	83.9152	102.446	92.4348	97.3428	102.635	82.3712	120.668	76.0288
BAC46885	trbI	125.061	119.712	141.503	123.633	142.417	131.504	104.397	105.348	138.153	114.761	168.717	100.919	114.881	103.023	113.657	143.419	121.898	133.106	151.206	152.222	227.931	137.312	184.737
BAC46886	bsr1621	41.0357	36.6687	21.1199	30.2644	24.3776	27.9169	29.2703	44.2637	27.2272	29.703	25.6167	20.3689	29.7339	38.785	54.1855	50.3491	54.4649	30.8116	40.235	43.8215	54.1619	34.6747	28.6775
BAC46887	bsr1622	37.1276	48.5321	33.7918	46.3624	38.491	34.5289	34.1487	39.8373	42.3534	51.9802	48.5834	30.5534	35.1401	26.6647	42.2912	30.5146	51.8713	30.8116	51.2672	35.7491	25.9526	26.3528	38.0144
BAC46888	bll1623	80.1173	63.6309	60.1917	92.081	62.8686	60.2418	65.3704	69.9366	100.841	101.935	68.9001	76.8464	66.2255	70.2979	81.9391	114.43	123.194	69.018	76.5764	58.8131	74.4726	98.4763	82.031
BAC46889	bsl1624	65.4617	60.3955	68.6397	71.4754	60.3025	60.2418	68.2974	63.7397	29.244	59.4059	62.7167	80.5499	71.6317	42.4211	55.5071	38.1433	70.0263	73.9479	73.3316	71.4983	67.7023	76.2844	87.3664
BAC46890	blr1625	794.334	821.81	824.732	989.066	958.425	1397.32	860.547	922.455	1613.46	951.17	1060	1101.77	1021.76	935.689	1186.8	1231.27	1224.16	1460.47	1588.63	1516.45	2145.04	1853.02	1966.08
BAC46891	blr1626	917.441	936.13	862.748	977.475	1002.05	1276.83	971.775	1006.56	1201.02	1055.81	1244.62	1066.59	1003.52	1036.29	1272.7	1101.58	1202.12	1322.43	1391.35	1450.72	1574.08	1571.46	1590.6
BAC46892	blr1627	271.617	260.995	249.215	373.475	359.249	403.326	248.798	295.681	381.18	344.284	330.367	207.393	237.195	230.286	265.641	238.014	294.37	223.076	286.837	269.848	241.472	321.782	313.452
BAC46893	bsr1628	70.3469	71.1804	80.2556	89.5053	74.4159	63.9151	85.8596	101.806	75.631	43.2043	89.2168	51.8482	59.4678	67.8738	70.0447	82.3895	97.2588	46.8337	57.7567	59.9663	86.8847	48.5446	61.3565
BAC46894	blr1629	4486.57	4303.18	4423.56	6583.47	6044.37	5037.54	4229.56	4708.77	5559.38	5563.23	6667.41	3024.79	3151.79	3390.06	4036.16	4052.34	4355.9	2748.4	3114.32	3027.14	4257.35	4011.17	3744.75
BAC46895	nolK	510.992	479.928	503.71	643.923	603.025	585.521	504.425	532.049	547.569	702.07	716.384	366.641	406.138	427.848	461.238	483.657	473.326	373.437	383.531	423.224	435.552	486.833	543.539
BAC46896	noeL	368.344	388.257	379.102	438.511	438.797	456.956	415.639	432.899	528.409	455.67	500.85	324.051	349.373	344.217	326.435	424.153	461.655	292.094	299.816	328.661	374.62	338.426	338.128
BAC46897	nodM	696.63	643.859	692.733	936.264	913.519	856.609	703.463	665.726	798.664	855.31	876.268	553.664	594.678	639.953	610.579	724.723	748.244	428.898	462.054	484.343	547.261	600.567	558.211
BAC46898	noeD	148.51	122.948	141.503	201.548	188.606	146.197	134.643	140.758	197.649	170.792	154.583	138.879	95.2836	105.447	101.763	184.614	180.253	69.018	84.3638	72.6514	72.2158	102.637	112.042
BAC46899	bll1634	414.265	351.588	389.662	575.667	476.005	486.343	391.247	392.176	508.24	405.715	487.6	305.534	316.261	312.704	455.952	614.87	507.042	314.278	332.264	298.678	490.842	481.285	444.168
BAC46900	blr1635	710.309	712.882	684.285	1041.22	910.953	1048.35	717.123	723.268	1097.15	966.021	1081.2	583.292	630.494	614.501	658.156	848.307	960.916	568.166	619.749	679.233	761.651	758.683	731.61
BAC46901	bll1636	470.934	395.806	402.334	412.755	346.419	221.132	411.736	426.702	367.063	277.453	367.467	374.973	363.564	370.882	255.069	335.661	465.545	389.459	404.946	392.087	302.404	314.847	290.777
BAC46902	bsl1637	79.1403	57.16	57.0237	55.3774	47.4722	58.7725	64.3947	54.0017	69.5805	84.3834	53.0001	55.5516	50.6828	31.5128	51.5423	44.2462	53.1681	43.1363	27.256	38.0555	59.8037	37.4487	43.3497
BAC46903	blr1638	23.449	19.4128	27.4559	44.4307	44.9061	9.55053	23.4163	21.2466	12.101	27.0027	27.3834	23.1465	22.3004	26.6647	5.28639	41.1948	15.5614	19.7194	20.7665	24.2171	15.7972	54.0926	18.6737
BAC46904	bsl1639	16.6097	9.70641	11.6159	8.371	11.5473	14.6931	6.82974	8.85273	3.02524	8.10081	14.1333	12.962	12.8396	20.6046	17.1808	28.9889	5.18713	6.16232	9.08533	13.8384	6.77023	13.8699	16.0061
BAC46905	blr1640	65.4617	66.8664	65.4717	81.7782	57.7365	69.7924	86.8353	63.7397	122.018	87.0837	88.3334	79.624	76.3621	87.2663	83.2607	74.7608	89.4781	73.9479	104.481	95.7154	102.682	95.7023	89.3671
BAC46906	bll1641	0.977041	1.07849	0	0.643923	0	3.67328	1.95135	0.885273	0	2.70027	1.76667	0.92586	2.02731	4.84813	2.6432	12.2059	1.29678	2.46493	2.59581	1.1532	0	0	12.6715
BAC46907	bll1642	6.83929	11.8634	16.8959	12.2345	6.41516	5.87725	13.6595	7.08219	9.07572	5.40054	12.3667	12.962	7.43347	9.69626	13.216	6.10293	3.89035	8.62725	6.48952	2.3064	5.64186	5.54796	6.66919
BAC46908	bll1643	129.946	128.34	148.895	189.957	162.945	110.933	130.741	142.529	112.942	149.19	174.9	112.955	92.5805	104.235	118.944	90.0182	138.756	77.6453	94.0981	83.0302	179.411	120.668	135.385
BAC46909	blr1644	196.385	168.244	198.527	345.143	374.646	220.397	120.008	137.217	176.472	219.397	240.267	78.6981	113.529	122.415	171.808	274.632	180.253	93.6673	133.684	148.762	262.911	277.398	232.755
BAC46910	blr1645	116.268	84.1222	97.1516	124.277	169.36	125.626	119.033	108.889	104.875	128.938	110.417	101.845	75.6863	75.146	130.838	93.0696	101.149	59.1583	96.0449	93.409	135.405	106.798	59.3558
BAC46911	bsr1646	33.2194	19.4128	24.2879	11.5906	25.6607	23.509	15.6108	20.3613	24.2019	11.4761	28.2667	16.6655	19.5973	15.7564	15.8592	16.783	38.9035	23.4168	12.979	12.6852	13.5405	16.6439	17.3399
BAC46912	bll1647	259.893	267.466	229.151	277.531	242.493	264.476	245.871	264.697	263.196	260.576	274.717	241.65	229.086	246.043	240.531	186.139	256.763	255.12	275.156	265.235	359.951	299.59	334.126
BAC46913	bll1648	113.337	135.89	126.719	151.966	127.02	93.3014	92.6893	115.086	93.7825	112.061	179.317	82.4016	114.881	110.295	96.4767	128.161	127.085	59.1583	73.9806	81.877	109.452	58.2536	98.0371
BAC46914	blr1649	4775.78	4720.55	5044.49	6151.4	6642.26	7098.99	3106.56	3559.68	4052.81	3952.52	4674.6	4843.18	4975.02	5566.87	6810.2	7866.67	8378.52	12531.7	20168.8	20164.8	25767.5	27014.4	25423
BAC46915	blr1650	368.344	335.411	388.606	603.356	655.63	571.563	252.7	310.731	415.466	454.32	530.884	291.646	332.479	305.432	537.891	691.156	609.488	576.793	785.881	906.413	1182.53	1385.6	1457.88
BAC46916	bsl1651	348.804	367.765	356.926	524.153	536.308	412.877	289.776	288.599	316.642	417.192	422.234	229.613	286.527	295.736	485.027	402.793	610.785	341.393	563.939	518.939	767.293	894.608	965.032
BAC46917	bsl1652	275.526	299.82	276.671	500.972	458.043	334.269	243.919	253.188	329.751	279.478	290.617	248.131	251.387	272.707	363.44	384.484	451.281	447.385	593.142	590.437	672.51	692.108	616.9
BAC46918	blr1653	69.3699	56.0815	57.0237	95.3006	57.7365	74.2003	64.3947	63.7397	56.4712	73.5823	67.1334	48.1447	43.2493	60.6016	55.5071	48.8234	82.9941	35.7415	41.5329	39.2087	45.1349	22.1918	54.6874
BAC46919	bsl1654	12.7015	11.8634	8.44796	17.3859	7.6982	7.34656	10.7325	5.31164	12.101	16.2016	19.4334	8.33274	8.10925	4.84813	3.9648	15.2573	23.3421	0	6.48952	9.22558	3.38512	15.2569	8.00303
BAC46920	blr1655	40.0587	44.2181	54.9117	47.6503	38.491	41.8754	48.7839	54.0017	52.4375	43.8794	69.7834	29.6275	37.1674	42.4211	40.9696	33.5661	70.0263	52.996	37.6392	46.1279	66.574	41.6097	86.0326
BAC46921	blr1656	1562.29	1695.39	1712.82	2029.64	2133.68	2359.72	1310.33	1374.83	1720.35	1462.2	1580.28	2080.41	2027.31	2279.83	2283.72	2683.76	2939.81	3323.96	4980.71	4943.76	5788.55	5660.31	5538.76
BAC46922	blr1657	482.658	451.887	435.07	590.477	640.233	545.115	378.563	424.931	412.441	507.651	487.6	412.008	448.712	527.234	610.579	541.635	732.683	553.377	757.976	814.158	806.786	1012.5	982.372
BAC46923	blr1658	187.592	189.814	197.471	314.878	264.305	155.747	204.892	192.99	202.691	232.898	284.434	149.989	166.915	164.836	196.918	175.459	260.653	215.681	265.421	268.695	315.944	248.271	331.459
BAC46924	blr1659	1102.1	1092.51	1106.68	1497.12	1289.45	1176.92	1160.08	1065.87	1208.08	1149.64	1449.55	960.117	1060.28	1081.13	1104.86	1382.31	1570.4	1030.34	991.599	1120.91	1308.91	1271.87	1319.83
BAC46925	bll1660	2782.61	2691.91	2612.53	3575.7	3387.21	3275.1	2763.12	2770.91	3017.17	3473.22	3195.02	2111.89	2221.93	2258.02	2611.48	2587.64	2741.4	1698.34	1802.79	1880.87	2119.08	1950.11	2114.8
BAC46926	blr1661	337.079	340.803	365.374	343.211	429.816	314.433	409.784	377.127	307.566	373.987	411.634	275.906	282.472	256.951	266.963	308.198	252.873	202.124	219.346	202.963	204.235	177.535	195.407
BAC46927	bsr1662	15.6327	11.8634	8.44796	7.08315	5.13213	5.87725	11.7081	12.3938	2.01683	7.42574	8.83334	9.2586	8.10925	7.2722	0	3.05146	15.5614	3.69739	10.3832	11.532	19.1823	9.70893	3.3346
BAC46928	blr1663	623.352	666.507	623.037	756.609	742.876	806.653	660.534	657.758	863.202	696.669	756.134	699.95	653.47	698.131	654.191	979.52	796.225	808.497	796.913	804.932	939.934	880.739	904.342
BAC46929	blr1664	85.0025	86.2792	82.3676	84.3539	71.8498	105.791	96.5921	92.9537	142.186	103.96	97.1668	114.807	104.069	84.8423	101.763	80.8638	97.2588	136.804	146.663	153.375	150.074	147.021	168.731
BAC46930	blr1665	102.589	87.3577	83.4236	117.838	107.775	135.911	105.373	81.4452	187.565	129.613	90.1001	92.586	100.69	123.627	150.662	125.11	116.711	156.523	172.621	133.771	181.668	226.079	167.397
BAC46931	blr1666	1027.85	997.604	949.34	1279.47	1140.62	1230.55	1017.63	964.063	1347.24	1158.42	1140.38	974.931	1090.02	1113.86	1091.64	1147.35	1281.22	1233.7	1266.11	1285.82	1650.81	1495.18	1564.59
BAC46932	blr1667	374.207	401.198	383.326	553.774	500.383	476.057	354.171	393.061	535.468	614.986	583.884	379.603	406.814	408.455	486.348	521.8	500.558	395.621	423.766	461.279	603.679	597.793	584.221
BAC46933	bll1668	1496.83	1499.1	1455.16	1715.41	1665.38	2210.58	1536.69	1577.56	2560.36	2044.1	2004.29	1705.43	1602.25	1492.01	1592.53	2081.1	1882.93	1523.33	1497.13	1496.85	2054.77	1848.86	2064.11
BAC46934	bll1669	381.046	340.803	334.75	366.392	288.682	373.205	393.198	348.798	682.696	449.595	383.367	421.266	373.701	375.73	488.991	566.046	469.436	410.411	404.297	384.015	458.119	499.316	469.511
BAC46935	blr1670	623.352	623.367	600.861	704.452	696.687	855.875	651.752	715.301	1003.37	970.747	925.734	681.433	600.084	620.561	619.83	836.101	630.237	602.675	592.493	503.947	616.091	665.755	648.912
BAC46936	blr1671	1088.42	1090.35	1144.7	1265.31	1081.6	1470.78	1366.92	1215.48	1815.14	1554.68	1374.47	1282.32	1112.32	1163.55	1418.08	1394.52	1300.67	1016.78	1023.4	1040.18	1146.43	1091.56	1368.52
BAC46937	blr1672	426.967	394.727	405.502	520.29	517.062	575.971	439.055	417.849	588.914	590.009	565.334	384.232	370.998	401.183	459.916	421.102	402.003	247.725	286.188	305.597	452.477	341.2	422.827
BAC46938	blr1673	678.066	616.896	675.837	844.183	744.159	669.272	680.047	653.332	760.344	754.05	938.101	523.111	546.023	579.352	714.985	677.425	710.637	332.765	391.318	397.853	435.552	427.193	488.185
EBG00000038933	trnI-CAU	152.418	139.125	139.391	79.2025	76.982	38.2021	121.96	107.118	18.1514	24.9775	48.5834	121.288	118.936	126.051	51.5423	83.9152	119.304	75.1803	80.4701	65.7323	32.7228	23.5788	30.6783
BAC46939	bll1674	169.028	148.832	179.519	184.806	179.625	169.706	174.646	134.562	173.447	126.913	140.45	101.845	120.963	117.567	163.878	149.522	141.349	91.2024	90.8533	99.175	78.9861	69.3495	99.3709
BAC46940	bll1675	85.0025	70.1019	85.5356	97.2324	84.6802	96.24	72.2001	73.4777	63.5301	74.2574	80.3834	62.9585	76.3621	53.3294	58.1503	99.1726	63.5424	65.3206	39.5861	50.7407	77.8577	80.4454	36.0136
BAC46941	blr1676	45317.1	42652.1	42791	88216.8	52215.6	51254.8	40178.4	39171.6	45162.8	44081.9	49175.2	43279.3	41860.6	47405	51555.6	58391.3	59972.3	28497	36451	34605.2	40693.6	42708.2	42308.7
BAC46942	bsr1677	2892.04	2905.45	2858.58	3965.92	3380.79	3838.58	2718.24	2592.08	2983.9	3673.72	2559.9	2616.48	2736.87	2952.51	3621.18	3869.26	4123.77	1856.09	2120.13	2274.11	2585.1	2027.78	3081.17
BAC46943	bsl1678	1694.19	1623.13	1615.67	2088.24	2317.16	1703.67	1502.54	1481.95	1348.25	1660.67	2168.59	1373.05	1583.33	1518.68	2137.02	1969.72	2112.46	781.382	1013.01	1125.52	1097.91	1255.23	1387.19
BAC46944	blr1679	934.051	820.731	868.028	1341.29	1230.43	988.113	759.077	812.681	754.293	934.293	1272.88	671.249	779.839	862.967	1037.45	1261.78	1259.18	335.23	460.756	450.9	646.557	649.111	632.239
BAC46945	blr1680	1188.08	1139.96	1173.21	1828.74	1842.44	1462.7	1043	1051.7	1154.63	1350.81	1482.23	882.345	979.867	1064.16	1357.28	1437.24	1490	478.196	620.398	637.718	902.698	846.064	856.991
BAC46946	blr1681	3.90816	2.15698	6.33597	8.371	2.56607	16.8971	4.87839	0.885273	16.1346	4.0504	2.65	2.77758	1.35154	1.21203	0	3.05146	3.89035	2.46493	3.89371	5.76599	3.38512	4.16097	1.33384
BAC46947	bsr1682	54.7143	37.7472	42.2398	41.2111	33.3589	32.3249	28.2946	49.5753	27.2272	32.4032	49.4667	41.6637	31.0854	25.4527	19.824	33.5661	46.6842	30.8116	36.9903	25.3703	15.7972	31.9008	18.6737
BAC46948	bsr1683	75.2321	74.4158	86.5916	97.8763	97.5105	71.9963	77.0785	61.0839	101.85	81.6831	87.4501	62.0326	70.2801	64.2377	118.944	59.5035	60.9488	34.509	48.6714	42.6683	44.0065	65.1885	64.6911
BAC46949	bll1684	45.9209	38.8257	36.9598	52.8017	48.7552	26.4476	29.2703	29.214	46.387	28.3528	22.0834	24.0724	29.7339	13.3324	40.9696	36.6176	46.6842	20.9519	15.5749	19.6044	25.9526	37.4487	12.0045
BAC46950	bll1685	228.628	223.248	187.967	284.614	291.248	160.89	209.771	215.121	201.683	218.722	277.367	113.881	167.591	140.596	154.627	167.83	207.485	86.2725	110.322	108.401	111.709	194.179	144.721
BAC46951	blr1686	1234	1191.73	1135.19	1538.33	1425.45	1247.45	1149.35	1240.27	1366.4	1318.41	1595.3	949.007	1080.56	1050.83	1217.19	1319.76	1445.91	1090.73	1277.79	1215.47	1401.44	1407.79	1425.87
BAC46952	bll1687	2752.32	2717.8	2783.6	3960.13	3669.47	4545.32	2830.44	2933.8	4020.54	4427.77	4096.02	2625.74	2788.23	2784.04	4049.38	4264.42	4197.69	3019.54	3101.34	3313.14	4915.19	4611.74	4318.3
BAC46953	bll1688	1602.35	1555.18	1633.62	1735.37	1480.62	1591.27	1687.92	1517.36	1920.02	1649.86	1618.27	1638.77	1536.03	1700.48	1819.84	2050.58	2117.65	1984.27	1985.14	1894.7	2445.18	2296.86	1938.07
BAC46954	blr1689	1.95408	6.47094	4.22398	4.50746	1.28303	4.40794	1.95135	2.65582	3.02524	3.37534	7.06667	3.70344	2.70308	1.21203	3.9648	7.62866	3.89035	3.69739	1.94686	6.91919	0	4.16097	7.33611
BAC46955	bsr1690	124.084	114.32	122.495	171.927	151.398	145.462	135.619	101.806	115.968	151.215	126.317	95.3636	114.881	116.355	109.693	97.6468	120.601	86.2725	83.7148	71.4983	69.9591	88.7673	72.6942
BAC46956	blr1691	0	0	0	0	0	1.46931	0	0	0	0	0	0	0	2.42407	0	6.10293	0	0	1.2979	0	1.12837	0	0
BAC46957	blr1692	5.86224	10.7849	5.27998	32.8401	32.0758	7.34656	7.80542	6.19691	9.07572	18.9019	27.3834	1.85172	7.43347	6.06016	25.1104	13.7316	22.0453	7.39479	1.2979	8.07238	3.38512	4.16097	2.66768
BAC46958	blr1693	5725.46	5220.97	5270.47	6464.99	6191.92	4787.76	5149.63	5399.28	4569.12	5144.01	6271.67	4032.12	4414.13	4324.53	4571.41	4931.16	5493.17	3358.47	3717.2	3705.22	4284.43	4112.42	3974.84
BAC46959	bll1694	1.95408	3.23547	1.056	1.28785	1.28303	0	0	0.885273	0	0.675067	0.883334	3.70344	0.67577	1.21203	0	1.52573	0	1.23246	3.24476	1.1532	0	0	3.3346
BAC46960	bsr1695	0	1.07849	2.11199	0	2.56607	0	1.95135	0	0	0	1.76667	0.92586	2.02731	0	0	0	0	1.23246	0	0	0	0	0
BAC46961	bsl1696	0	0	0	0	0	0	0	0.885273	1.00841	0.675067	0.883334	0	0.67577	0	0	3.05146	0	0	0.648952	0	0	0	1.33384
BAC46962	bll1697	0	0	1.056	0.643923	0	0	1.95135	0	0	0	0.883334	0.92586	0.67577	0	1.3216	0	1.29678	0	0	3.45959	2.25674	0	1.33384
BAC46963	blr1698	6.83929	4.31396	13.7279	14.1663	7.6982	11.0198	8.7811	10.6233	8.06731	3.37534	6.18334	4.6293	4.73039	12.1203	3.9648	7.62866	11.6711	11.0922	11.0322	9.22558	14.6688	8.32194	8.00303
BAC46964	blr1699	7.81633	7.54943	8.44796	9.65884	8.98123	8.81588	2.92703	5.31164	2.01683	7.42574	4.41667	5.55516	4.05462	2.42407	10.5728	4.57719	5.18713	9.85972	5.84057	4.61279	10.1554	4.16097	6.00227
BAC46965	blr1700	337.079	333.254	337.918	590.477	626.12	374.675	320.998	274.435	298.49	488.074	496.434	253.686	304.097	298.16	445.379	416.525	479.81	290.862	379.637	381.708	447.964	495.155	561.546
BAC46966	trbG	145.579	124.026	140.447	133.292	136.001	131.504	104.397	106.233	92.7741	109.361	103.35	63.8844	91.229	96.9626	101.763	228.86	124.491	78.8777	81.768	83.0302	82.3712	90.1543	72.6942
BAC46967	blr1702	5.86224	12.9419	9.50396	5.15138	12.8303	5.1426	16.5865	7.96746	10.0841	8.77588	14.1333	5.55516	9.46079	8.48423	3.9648	3.05146	7.7807	3.69739	6.48952	5.76599	9.02698	8.32194	16.673
BAC46968	bll1703	795.311	775.435	797.276	830.66	872.462	913.178	813.715	792.32	974.128	855.985	813.551	736.059	698.071	735.704	802.21	826.947	661.36	661.833	754.082	852.213	956.86	798.906	774.293
BAC46969	blr1704	2590.14	2811.62	2820.56	3617.56	3843.97	4926.61	1976.72	2197.25	3106.92	2958.82	2778.09	3022.01	2871.35	3082.2	4111.49	4250.69	4656.75	8834.31	13136.7	12629.8	18249.2	17833.9	17966.8
BAC46970	blr1705	3281.88	3316.36	3500.62	4350.34	4597.11	4280.84	2586.52	2722.22	2963.73	3070.88	3225.94	3020.16	3235.59	3495.5	4016.34	4304.09	4768.27	6976.98	10320.3	10755.9	12260.9	13109.8	12764.8
BAC46971	blr1706	26.3801	16.1774	17.9519	18.6738	19.2455	9.55053	22.4406	15.9349	23.1935	22.9523	12.3667	24.9982	14.8669	21.8166	15.8592	6.10293	24.6389	17.2545	18.8196	20.7576	13.5405	26.3528	27.3437
BAC46972	blr1707	11.7245	8.62792	14.7839	18.6738	8.98123	11.7545	12.6838	8.85273	15.1262	13.5013	12.3667	13.8879	12.1639	16.9685	6.60799	12.2059	9.07748	17.2545	14.2769	16.1448	19.1823	24.9658	14.6722
BAC46973	bsl1708	475.819	471.3	427.678	660.665	638.95	437.121	449.787	416.964	360.004	494.824	442.55	474.041	484.527	648.437	693.839	660.642	789.741	749.338	716.443	689.612	963.63	915.413	893.005
BAC46974	blr1709	702.492	702.097	701.181	1211.22	1154.73	908.77	718.099	683.431	714.965	1010.58	1165.12	556.442	766.999	698.131	984.591	1122.94	922.013	760.431	795.615	861.439	1153.2	1070.76	1328.5
BAC46975	bll1710	1.95408	5.39245	1.056	1.28785	1.28303	0	1.95135	0	0	0.675067	0	0.92586	3.37885	2.42407	2.6432	1.52573	0	0	1.2979	0	1.12837	1.38699	0
BAC46976	bll1711	119.199	125.105	116.159	77.9147	57.7365	38.9368	142.449	96.4948	54.4543	50.63	88.3334	96.2895	114.205	89.6904	40.9696	33.5661	68.7295	69.018	55.1609	89.9494	36.1079	55.4796	48.6851
BAC46977	blr1712	19.5408	26.9623	28.5119	28.9765	20.5285	27.9169	24.3919	24.7877	28.2356	28.3528	25.6167	10.1845	15.5427	25.4527	37.0048	53.4006	27.2325	19.7194	24.6602	16.1448	25.9526	29.1268	17.3399
BAC46978	bsl1713	1004.4	864.949	857.468	866.076	875.028	762.573	853.718	867.568	807.739	747.975	950.468	766.612	698.747	767.217	553.75	616.396	658.766	549.679	564.588	573.139	503.254	496.542	511.527
BAC46979	nodW	2607.72	2550.63	2634.71	2855.8	2858.6	2992.26	2286.99	2692.12	3108.94	2770.48	3053.69	2084.11	2173.95	2027.73	2031.3	2470.16	2230.47	1803.1	1767.1	1773.62	1999.48	1829.44	1681.97
BAC46980	nodV	5059.12	4828.4	4933.61	6459.19	6109.8	5500.37	4792.53	4889.37	5842.75	5786	6401.52	3529.38	3827.56	4130.61	4575.37	4838.09	5332.37	2745.93	2667.19	2653.51	3025.17	2880.78	2948.45
BAC46981	blr1716	46.898	39.9041	31.6799	27.6887	43.6231	32.3249	38.0514	31.8698	32.2692	46.5796	27.3834	30.5534	21.6247	49.6933	52.8639	53.4006	29.826	33.2765	27.256	29.9831	47.3916	30.5138	28.0106
BAC46982	blr1717	282.365	238.346	232.319	272.379	346.419	314.433	253.676	250.532	262.188	293.654	356.867	199.986	218.95	246.043	220.707	227.334	269.731	213.216	186.898	206.422	190.695	235.788	241.425
BAC46983	dctA	1035.66	903.775	901.82	1192.55	1085.45	938.891	959.091	926.881	937.825	909.316	1157.17	739.762	825.116	859.331	952.873	982.571	942.761	661.833	692.432	689.612	830.482	952.862	805.638
BAC46984	modB	132.878	119.712	124.607	170.64	148.832	134.442	110.252	130.135	112.942	122.187	128.967	83.3274	118.936	95.7506	126.873	90.0182	108.93	102.295	83.7148	111.86	83.4996	85.9934	100.038
BAC46985	hupS	762.092	719.353	776.156	892.477	912.236	718.494	768.834	764.876	763.369	766.876	895.701	569.404	648.74	625.409	668.729	782.7	857.174	555.841	532.79	604.276	636.402	714.3	643.577
BAC46986	hupL	2445.53	2240.02	2293.62	3056.7	3007.43	2381.02	2194.3	2279.58	2427.25	2748.2	3170.29	1642.48	1915.13	1931.98	1967.86	2178.74	2539.1	1812.96	1857.3	2011.18	2483.55	2106.84	2112.8
BAC46987	hupC	574.5	547.873	556.509	698.012	569.667	576.705	481.009	538.246	621.183	569.757	739.351	462.93	449.387	475.117	438.771	390.587	665.25	451.082	425.064	501.641	460.376	479.898	513.528
BAC46988	hupD	77.1862	79.8083	87.6476	115.906	129.586	112.402	81.9569	79.6746	80.6731	120.837	121.9	67.5878	45.2766	67.8738	100.441	102.224	130.975	66.5531	65.5442	56.5067	85.7563	87.3804	83.3649
BAC46989	blr1724	359.551	388.257	345.31	509.987	538.874	493.689	312.217	371.815	620.174	486.048	570.634	260.167	331.128	350.277	399.123	390.587	442.203	272.375	336.157	315.976	468.275	421.645	406.821
BAC46990	hupF	135.809	140.204	144.671	144.883	180.908	109.464	122.935	154.923	83.6983	181.593	159.883	111.103	131.775	112.719	113.657	115.956	119.304	128.176	120.056	142.997	124.121	124.829	90.701
BAC46991	blr1726	107.474	89.5147	114.047	120.414	170.643	124.892	120.984	111.544	104.875	128.938	143.1	64.8102	83.1198	107.871	136.125	129.687	125.788	97.3647	88.9065	117.626	76.7293	87.3804	116.711
BAC46992	hupH	137.763	135.89	118.271	226.661	174.492	104.321	117.081	129.25	165.38	146.49	166.067	79.624	94.6079	98.1746	153.305	172.408	178.956	115.852	126.546	116.473	177.154	113.733	144.055
BAC46993	hupK	54.7143	39.9041	45.4078	72.7633	78.265	66.8537	54.6379	66.3955	38.3197	60.7561	52.1167	43.5154	49.3312	42.4211	63.4367	74.7608	23.3421	19.7194	42.8308	50.7407	31.5944	34.6747	48.6851
BAC46994	bsr1729	1.95408	2.15698	0	0.643923	0	3.67328	0	1.77055	3.02524	0.675067	0	1.85172	2.02731	0	0	0	3.89035	0	1.94686	1.1532	0	1.38699	0
BAC46995	hypA	8.79337	8.62792	7.39197	23.8251	19.2455	14.6931	14.6352	14.1644	11.0925	12.1512	25.6167	12.0362	8.78502	14.5444	0	38.1433	20.7485	11.0922	12.3301	8.07238	0	6.93495	2.00076
BAC46996	hypB	19.5408	32.3547	25.3439	52.8017	29.5098	28.6516	34.1487	31.8698	36.3029	36.4536	77.7334	36.1086	35.1401	16.9685	30.3968	24.4117	33.7164	40.6713	28.5539	14.9916	6.77023	31.9008	33.346
BAC46997	blr1732	24.426	19.4128	16.8959	16.0981	23.0946	9.55053	11.7081	22.1318	22.1851	21.6022	23.85	12.0362	16.2185	12.1203	17.1808	30.5146	20.7485	17.2545	13.628	13.8384	14.6688	9.70893	15.3391
BAC46998	blr1733	0	0	0	0	0	0	0	0	0	0	0	0.92586	0	0	0	0	0	0	0	0	0	0	0
BAC46999	blr1734	25.4031	32.3547	20.0639	36.0597	38.491	57.3032	22.4406	30.9846	37.3113	41.8542	34.45	18.5172	26.355	26.6647	37.0048	41.1948	24.6389	18.487	16.2238	27.6767	28.2093	22.1918	40.0151
BAC47000	hypF	130.923	118.634	121.439	158.405	174.492	124.157	111.227	123.938	115.968	152.565	203.167	80.5499	114.881	112.719	167.843	137.316	103.743	85.04	91.5023	98.0218	124.121	91.5413	107.374
BAC47001	hypD	216.903	189.814	192.191	273.023	311.777	260.803	205.868	199.187	196.641	251.8	297.684	158.322	160.158	159.988	262.998	164.779	228.234	207.054	184.951	201.81	216.648	165.052	199.409
BAC47002	hypE	118.222	115.398	140.447	200.904	151.398	127.096	131.716	111.544	157.313	145.815	141.333	122.214	91.9048	121.203	149.341	115.956	154.317	144.198	140.174	138.384	205.364	162.278	186.07
BAC47003	aldA	257.939	224.326	231.263	307.795	269.437	255.66	241.968	245.221	210.758	239.649	294.15	196.282	175.025	221.802	249.782	158.676	233.421	205.822	250.496	291.759	291.12	271.85	252.762
BAC47004	bsr1739	489.497	475.614	492.094	410.179	401.589	243.906	390.271	502.835	300.507	288.254	413.4	336.087	322.342	340.581	265.641	349.393	355.319	203.357	238.814	232.946	277.58	185.857	190.739
BAC47005	blr1740	57.6454	49.6106	59.1357	60.5287	50.0383	49.222	51.7109	61.9691	26.2188	52.6553	50.35	37.0344	54.7374	55.7535	50.2207	39.669	37.6067	51.7635	44.1287	34.5959	36.1079	12.4829	50.6858
BAC47006	bll1741	77.1862	75.4943	57.0237	78.5586	80.8311	52.1606	64.3947	77.0188	46.387	85.7336	66.2501	57.4033	63.5224	67.8738	46.2559	93.0696	40.2003	51.7635	40.235	68.0387	59.8037	44.3837	50.0189
BAC47007	bll1742	28.3342	36.6687	36.9598	45.7185	43.6231	38.9368	28.2946	27.4435	31.2608	47.2547	40.6334	21.2948	19.5973	32.7249	42.2912	38.1433	31.1228	35.7415	19.4686	25.3703	37.2363	22.1918	38.6813
BAC47008	nifD	815.829	703.176	767.708	898.272	798.046	813.999	764.931	786.123	1007.41	822.232	914.251	589.773	612.248	712.675	670.05	607.241	892.187	552.144	599.632	600.816	672.51	735.105	670.254
BAC47009	nifK	745.482	739.844	762.428	858.349	818.575	1010.89	678.096	809.14	1018.5	842.484	987.568	598.106	628.466	612.076	829.964	709.465	797.522	637.184	780.041	674.621	849.664	975.054	823.645
BAC47010	nifE	1053.25	1014.86	984.187	1240.2	1241.98	972.685	1008.85	967.604	1120.35	1040.95	1353.27	738.837	801.464	869.027	888.114	920.016	981.665	744.409	815.084	778.408	792.117	880.739	885.668
BAC47011	nifN	847.094	811.025	868.028	1140.39	1114.96	936.687	815.666	829.501	1029.59	1011.25	1145.68	607.364	671.04	761.156	782.386	837.627	875.329	600.21	672.963	658.476	686.05	886.287	879.666
BAC47012	nifX	226.673	224.326	222.815	294.273	347.702	266.68	204.892	240.794	283.364	290.279	287.967	143.508	160.158	145.444	207.491	210.551	206.189	171.313	169.377	183.358	231.316	262.141	182.736
BAC47013	blr1748	218.857	237.268	254.495	289.765	309.211	211.581	226.357	211.58	320.676	266.652	252.634	151.841	174.349	221.802	199.561	196.819	298.26	187.335	164.834	182.205	209.877	213.596	238.09
BAC47014	bsr1749	105.52	97.0641	93.9836	121.701	100.077	63.9151	100.495	77.9041	123.026	78.9829	106.883	85.1792	75.6863	123.627	72.6879	13.7316	101.149	86.2725	81.119	88.7962	73.3442	85.9934	54.6874
BAC47015	fer3	192.477	132.654	148.895	242.759	224.531	202.031	170.744	154.038	218.826	215.346	243.8	158.322	151.373	149.08	165.2	181.562	225.64	131.874	123.95	153.375	205.364	144.247	190.072
BAC47016	bll1751	73.2781	78.7298	84.4796	95.3006	100.077	83.7508	82.9326	77.0188	100.841	93.1593	79.5001	73.143	58.1163	87.2663	72.6879	94.5954	93.3684	66.5531	55.8099	73.8046	69.9591	67.9625	69.3596
BAC47017	blr1752	4339.04	4521.03	4513.32	6135.94	6433.13	7443.54	2951.42	3515.42	6226.95	5069.08	5363.61	3753.44	3720.79	3763.36	5824.28	6972.59	7595.26	9441.91	15116.7	14435.7	20474.3	21832.6	20777.2
BAC47018	blr1753	293.112	271.78	295.679	383.134	383.627	376.144	228.309	294.796	337.819	295.679	322.417	218.503	235.844	216.954	272.249	267.003	402.003	230.471	371.201	388.628	567.571	459.094	473.512
BAC47019	bll1754	178.798	196.285	184.799	354.158	287.399	251.987	167.817	173.514	235.969	259.226	212.884	135.176	128.396	162.412	239.209	175.459	281.402	166.383	194.037	214.495	390.417	216.37	350.132
BAC47020	blr1755	81.0944	66.8664	65.4717	92.7249	103.926	60.2418	61.4677	64.625	69.5805	78.3078	94.5168	61.1068	54.0616	48.4813	63.4367	96.1211	77.807	50.531	56.4588	51.8939	58.6754	94.3153	59.3558
BAC47021	nifS	254.031	248.053	251.327	352.87	340.004	284.312	226.357	229.286	277.314	259.901	314.467	183.32	203.407	192.713	269.606	190.716	352.725	198.427	186.898	194.89	235.83	331.491	298.113
BAC47022	fixU	28.3342	46.3751	36.9598	55.3774	71.8498	49.222	29.2703	40.7226	46.387	38.4788	38.8667	26.85	33.1128	52.1174	43.6128	50.3491	42.7939	32.0441	41.5329	34.5959	63.1889	54.0926	34.0129
BAC47023	bsr1758	52.7602	57.16	55.9677	66.3241	71.8498	70.527	65.3704	61.9691	67.5637	64.1314	39.75	53.6999	60.8193	39.9971	63.4367	28.9889	49.2778	50.531	45.4267	42.6683	50.7768	36.0617	39.3482
BAC47024	nifB	568.638	566.207	545.949	612.371	667.177	770.655	619.555	601.986	874.295	777.002	855.951	501.816	493.312	471.481	656.834	739.98	722.308	479.429	624.292	565.067	682.665	744.814	602.228
BAC47025	frxA	56.6684	45.2966	42.2398	62.4605	76.982	92.5667	54.6379	47.8048	100.841	83.0333	79.5001	48.1447	39.1947	44.8452	51.5423	64.0807	98.5555	44.3687	44.1287	42.6683	89.1414	73.5105	86.0326
BAC47026	nifZ	288.227	297.663	306.239	408.891	346.419	395.245	304.411	331.978	338.827	340.234	441.667	273.129	294.636	310.28	278.857	297.518	315.118	287.164	290.082	326.355	433.295	393.905	400.818
BAC47027	bll1762	206.156	220.012	237.599	274.955	269.437	365.859	238.065	226.63	333.785	268.677	309.167	196.282	202.055	181.805	260.355	277.683	224.344	223.076	227.782	237.559	347.539	257.98	290.777
BAC47028	blr1763	143.625	193.05	145.727	230.524	233.512	223.336	152.206	162.005	215.801	200.495	200.517	115.733	133.803	140.596	195.597	184.614	202.298	161.453	175.217	169.52	253.884	212.209	158.06
BAC47029	bsr1764	148.51	153.146	149.951	204.767	177.059	213.05	155.133	166.431	215.801	229.523	247.334	111.103	142.588	121.203	186.345	114.43	238.608	165.15	138.876	156.835	242.6	195.566	174.066
BAC47030	fer2	164.143	179.029	173.183	191.245	195.021	207.908	128.789	150.496	196.641	186.319	239.384	112.029	135.83	173.321	137.446	154.099	186.737	151.593	168.728	151.069	195.208	205.274	188.071
BAC47031	bll1766	1815.34	1829.12	1988.44	943.347	1052.09	872.037	837.131	989.736	1101.19	853.285	1058.23	587.921	641.306	700.555	1673.14	1907.16	1838.84	712.364	772.253	746.119	715.388	790.584	772.292
BAC47032	bll1767	90.8648	79.8083	87.6476	113.974	115.473	65.3844	89.7623	78.7893	99.8329	78.9829	102.467	41.6637	51.3586	63.0257	76.6527	47.2977	64.8392	65.3206	87.6085	78.4174	94.7833	130.377	88.7002
BAC47033	blr1768	132.878	112.163	89.7596	144.883	144.983	77.1389	120.984	116.856	92.7741	108.011	133.383	84.2533	105.42	86.0543	85.9039	125.11	103.743	82.5751	104.481	92.2558	124.121	116.507	88.7002
BAC47034	nifH	708.355	636.309	581.853	674.831	677.441	618.581	654.68	670.152	662.528	635.913	768.501	579.589	560.214	637.529	659.478	703.362	663.953	1009.39	1074.02	1087.47	1129.5	1177.55	1225.8
BAC47035	nifQ	262.824	249.131	254.495	373.475	386.193	291.659	275.141	250.532	282.356	336.184	287.967	216.651	243.277	225.438	305.289	286.838	376.067	272.375	329.019	296.372	390.417	416.097	368.139
BAC47036	nifW	333.171	388.257	344.254	420.482	327.173	418.02	391.247	366.503	500.173	437.444	450.5	325.903	342.616	334.521	342.294	335.661	452.577	431.363	501.64	529.318	591.267	503.477	423.494
BAC47037	bsl1772	151.441	153.146	151.007	206.699	189.889	240.233	176.598	146.07	249.078	221.422	299.45	127.769	133.127	105.447	175.773	170.882	160.801	138.036	157.046	125.699	185.053	183.083	186.737
BAC47038	fixB	727.895	696.705	665.277	783.654	750.574	911.709	623.458	670.152	865.219	827.633	957.534	574.033	575.081	570.867	668.729	775.072	709.34	702.505	870.245	793.4	988.454	1137.33	908.344
BAC47039	fixC	1518.32	1394.49	1398.14	1594.35	1598.66	1622.12	1397.17	1474.87	1805.06	1525.65	1752.54	1127.7	1181.25	1130.83	1209.26	1232.79	1531.5	1271.9	1525.04	1372.31	1692.56	1654.68	1671.97
BAC47040	fixX	1122.62	1033.19	1107.74	1088.23	1208.62	1399.52	1052.76	1194.23	1611.44	1244.82	1322.35	788.833	854.174	786.609	950.229	1042.07	1033.54	1004.46	1144.1	1084.01	1168.99	1328.74	1195.79
BAC47041	ahpD	305.814	338.646	313.631	396.656	411.854	431.243	295.63	322.24	388.239	457.021	394.85	243.501	266.929	252.103	319.827	421.102	370.88	278.537	308.252	296.372	468.275	314.847	436.832
BAC47042	ahpC	199.316	170.401	183.743	210.563	193.738	206.438	174.646	190.334	215.801	192.394	238.5	149.064	143.263	170.897	99.1199	135.79	176.363	124.479	157.695	160.294	224.546	135.925	149.39
BAC47043	bll1778	273.571	249.131	230.207	394.725	357.966	265.946	237.09	263.811	262.188	288.254	385.134	200.912	228.41	266.647	274.893	248.694	265.841	147.896	183.005	170.673	225.674	241.336	248.761
BAC47044	bll1779	5.86224	4.31396	13.7279	3.21961	6.41516	4.40794	2.92703	7.08219	2.01683	3.37534	0.883334	3.70344	4.05462	6.06016	1.3216	6.10293	1.29678	3.69739	4.54267	5.76599	2.25674	5.54796	2.66768
BAC47045	bll1780	314.607	290.114	344.254	309.083	297.664	241.702	300.509	264.697	260.171	294.329	301.217	215.725	243.277	239.982	220.707	221.231	287.886	167.615	171.972	162.601	194.08	183.083	156.726
BAC47046	blr1781	3.90816	4.31396	2.11199	5.79531	1.28303	0	4.87839	2.65582	3.02524	0.675067	3.53334	4.6293	4.73039	7.2722	2.6432	1.52573	2.59357	6.16232	3.24476	3.45959	1.12837	4.16097	4.66843
BAC47047	blr1782	0.977041	0	0	0.643923	0	1.46931	0	0	0	0.675067	1.76667	0	0.67577	0	0	0	1.29678	1.23246	1.2979	0	0	2.77398	0.666919
BAC47048	blr1783	18.5638	21.5698	25.3439	12.8785	12.8303	13.9585	24.3919	17.7055	14.1178	6.75067	9.71668	15.7396	14.8669	37.573	15.8592	16.783	19.4518	23.4168	22.7133	25.3703	21.4391	16.6439	12.0045
BAC47049	bsr1784	43.9668	40.9826	43.2958	41.2111	50.0383	24.2437	31.2217	34.5257	25.2103	41.8542	38.8667	34.2568	36.4916	59.3896	39.648	15.2573	28.5292	29.5791	27.256	27.6767	33.8512	52.7056	50.6858
BAC47050	blr1785	548.12	493.949	503.71	648.43	662.045	680.292	465.398	513.459	692.78	639.964	724.334	389.787	387.216	381.79	407.052	559.944	575.772	410.411	498.395	510.867	554.031	758.683	685.593
BAC47051	bll1786	334.148	402.277	356.926	342.567	331.022	192.48	300.509	322.24	172.439	176.868	249.1	176.839	227.735	278.768	252.425	250.22	287.886	133.106	159.642	202.963	188.438	134.538	137.385
BAC47052	blr1787	460.186	528.46	525.886	635.552	614.573	509.852	449.787	450.604	490.089	503.6	645.717	424.044	479.121	504.206	651.548	576.727	596.52	459.709	713.847	709.217	956.86	907.091	887.002
BAC47053	blr1788	110.406	93.8287	109.823	112.687	115.473	96.9746	72.2001	93.839	108.909	112.061	99.8168	74.9947	74.3347	92.1145	108.371	99.1726	92.0716	70.2505	95.396	111.86	110.58	104.024	106.707
BAC47054	blr1789	175.867	218.934	179.519	234.388	180.908	202.031	178.549	208.925	201.683	175.518	213.767	179.617	179.755	179.381	165.2	213.602	203.595	225.541	240.761	250.244	260.654	271.85	323.456
BAC47055	bll1790	1012.21	970.641	912.38	1171.94	1158.58	1185.74	887.866	976.457	1141.52	1146.26	1262.28	781.426	833.225	873.876	1214.55	1081.74	1198.23	1376.66	1832.64	1755.17	2564.79	2427.23	2530.96
BAC47056	bll1791	2515.88	2428.76	2511.16	2609.18	2799.58	3143.59	2314.31	2793.04	3627.26	2787.35	2993.62	2212.81	2289.51	2328.31	2585.05	3045.36	2710.28	5828.32	7644.66	7062.18	9148.84	9502.27	8439.19
BAC47057	bll1792	47.875	49.6106	50.6878	63.7484	60.3025	40.4061	50.7352	52.2311	45.3786	57.3807	51.2334	22.2206	38.5189	32.7249	38.3264	67.1322	63.5424	48.0661	36.3413	26.5235	38.3647	41.6097	58.6889
BAC47058	bll1793	11.7245	17.2558	20.0639	10.3028	35.9249	22.7743	18.5379	11.5086	21.1767	18.2268	30.9167	12.962	10.1366	18.1805	22.4672	12.2059	32.4196	24.6493	18.8196	20.7576	34.9795	44.3837	24.0091
BAC47059	bll1794	20.5179	17.2558	15.8399	21.8934	16.6794	16.1624	10.7325	15.9349	22.1851	16.8767	15.9	5.55516	10.1366	8.48423	9.25119	42.7205	25.9357	17.2545	17.5217	12.6852	19.1823	22.1918	20.6745
BAC47060	bll1795	54.7143	59.317	60.1917	54.0895	48.7552	46.2834	50.7352	46.9195	78.6563	70.207	49.4667	48.1447	37.8431	66.6618	72.6879	42.7205	57.0585	48.0661	54.512	61.1195	24.8242	61.0276	40.0151
BAC47061	bll1796	571.569	601.798	585.021	619.454	722.347	570.093	499.547	560.378	518.325	560.981	666.917	421.266	458.172	477.541	441.414	512.646	638.017	632.254	820.276	861.439	941.063	959.797	974.369
BAC47062	bll1797	153.395	161.774	203.807	280.75	298.947	322.514	155.133	162.005	233.952	213.321	210.234	138.879	150.021	186.653	207.491	299.043	326.789	257.585	402.35	426.683	670.253	588.084	706.267
BAC47063	bll1798	225.696	198.442	233.375	317.454	313.06	334.269	195.135	216.007	196.641	240.324	226.134	180.543	187.864	242.407	261.677	225.808	290.479	405.481	596.387	583.518	578.855	772.553	703.6
BAC47064	bll1799	303.86	319.233	325.246	418.55	483.703	427.57	274.165	278.861	248.07	324.707	282.667	237.946	279.093	312.704	281.5	344.815	378.661	534.89	704.113	687.306	690.564	624.145	835.65
BAC47065	rhcV	1629.7	1684.6	1661.08	2148.13	2394.14	2126.1	1410.83	1434.14	1703.21	1661.34	1824.09	1296.2	1375.87	1574.43	1551.56	2084.15	1956.85	2516.69	3441.39	3586.44	4502.21	4374.57	4537.05
BAC47066	bll1801	397.656	405.512	428.734	502.26	577.365	476.057	312.217	402.799	426.559	409.091	544.134	299.053	335.182	303.008	346.259	466.874	487.591	638.417	898.799	881.043	1052.77	1077.69	1133.76
BAC47067	bll1802	576.454	539.245	544.893	771.42	828.839	564.951	426.371	513.459	397.315	533.978	510.567	315.718	479.797	477.541	527.318	683.528	565.398	873.817	1044.81	1095.54	1219.77	1299.61	1382.52
BAC47068	bll1803	1319.01	1345.96	1442.49	1900.22	2328.7	1381.89	1034.22	1108.36	902.53	1238.75	1377.12	948.081	1181.25	1122.34	1542.31	1611.17	1683.22	2031.1	2790.49	3058.28	3584.84	3597.85	3772.09
BAC47069	bll1804	15407.9	17398.2	17578.1	23047.3	24350.7	28574.5	11294.4	13103.8	19561.2	15226.1	15606.7	17383	17039.6	17169.7	22677.3	26697.3	29663.9	60933	86870	85509.6	109888	110120	114373
BAC47070	bll1805	773.816	680.527	628.317	746.307	714.649	710.413	670.29	675.464	627.233	601.485	870.084	536.073	537.913	555.111	432.163	521.8	722.308	608.837	739.806	724.208	693.949	631.08	702.933
BAC47071	blr1806	10754.3	11426.6	11760.6	15015	16552.4	18483.2	7835.66	9398.06	12063.7	10722.8	11316.4	11029.8	11515.1	12140.9	16061.4	18649	18276.9	36261.6	55412.1	54184.1	75994.8	75606.2	72458.7
BAC47072	blr1807	310.699	293.349	308.351	509.987	433.665	482.669	263.433	263.811	287.398	442.844	431.067	212.948	226.383	235.134	393.836	418.05	355.319	255.12	393.914	401.313	574.342	578.375	666.919
BAC47073	bsl1808	764.046	699.94	734.973	787.518	749.291	703.066	591.26	595.789	594.964	518.452	552.084	757.354	792.679	776.913	708.377	796.432	1085.41	1337.22	1794.35	1818.59	1948.7	1894.63	1977.41
BAC47074	bsr1809	267.709	215.698	240.767	275.599	338.721	358.512	177.573	200.957	277.314	218.047	352.45	330.532	310.854	318.765	358.153	474.503	496.668	863.958	1273.89	1200.48	1524.43	1621.39	1497.9
BAC47075	bll1810	575.477	621.21	661.053	790.737	901.972	1111.54	469.301	486.9	714.965	671.692	621.867	905.491	832.549	955.082	1304.42	1408.25	1349.95	2992.42	3923.57	3562.23	4805.74	4889.14	4413
BAC47076	rhcC1	353.689	397.963	367.486	428.853	418.269	391.572	364.903	362.077	342.861	349.01	459.334	388.861	396.001	398.759	428.198	489.76	474.623	861.493	1062.98	1164.73	1387.9	1396.7	1258.48
BAC47077	nolB	3320.96	3553.63	3476.34	3678.73	3801.63	3918.66	2429.44	2824.91	2881.04	2540.95	3058.1	3466.42	3483.6	3482.17	3527.35	4059.97	4785.13	7889.01	11716.8	11941.4	12509.1	13607.8	12828.9
BAC47078	rhcJ	1954.08	2099.82	2255.61	3090.83	3282	3081.15	1400.1	1575.79	1846.41	2056.93	1879.74	1878.57	1951.62	2170.75	2715.89	3078.93	3136.92	4907.67	6849.04	7006.83	9954.5	9108.36	9278.84
BAC47079	nolU	1029.8	1182.03	1172.15	1475.23	1823.19	1525.88	797.128	807.369	894.463	1036.9	1130.67	1115.66	1092.05	1222.94	1451.12	1748.49	1735.1	2393.45	3342.75	3647.56	4292.33	4283.02	4779.14
BAC47080	nolV	840.255	869.263	975.739	1364.47	1447.26	1189.41	621.506	658.643	784.546	941.044	944.284	728.652	819.034	1013.26	1326.88	1315.18	1514.64	1912.78	2622.42	2689.26	3592.74	3600.63	3837.45
BAC47081	rhcN	1655.11	1872.26	1903.96	2980.07	3376.94	2762.31	1340.58	1513.82	1888.76	2104.86	1854.12	1643.4	1790.79	1957.43	2788.57	3036.21	3026.69	4540.4	6004.11	6164.99	8172.8	8180.47	8609.26
BAC47082	blr1817	615.536	638.466	731.805	1034.14	1082.88	899.219	439.055	490.442	622.191	658.866	675.751	535.147	567.647	576.928	893.401	904.759	892.187	1626.85	2102.61	2095.36	2731.79	2798.95	2879.76
BAC47083	rhcQ	1094.29	1128.1	1279.87	1478.45	1723.11	1854.27	818.593	936.619	1022.53	1136.14	1045.87	1071.22	1100.15	1159.92	1468.3	1859.87	1728.61	3132.92	4426.5	4670.45	5200.67	5328.81	5627.46
BAC47084	rhcR	1568.15	1533.61	1612.5	1761.77	2247.87	2163.56	966.896	1216.37	1260.52	1225.92	1447.78	1493.41	1452.23	1488.38	1567.42	2177.22	2201.94	3597.56	5360.35	5504.21	6246.67	6700.55	6533.14
BAC47085	rhcS	503.176	496.106	545.949	661.953	733.895	726.575	333.682	424.046	384.206	368.587	472.584	427.747	507.504	500.569	639.654	787.278	756.025	1287.93	1774.88	1975.43	2479.03	2540.97	2280.2
BAC47086	rhcT	651.686	672.978	665.277	1000.01	1182.96	1042.48	579.552	589.592	783.537	708.821	743.767	620.326	580.487	656.922	765.206	817.792	1047.8	1181.93	1586.69	1725.18	2502.73	2571.48	2375.57
BAC47087	rhcU	770.885	773.278	774.044	1175.16	1276.62	1004.28	626.385	648.02	822.865	854.635	792.351	607.364	709.559	682.374	880.185	1054.28	1132.09	1393.92	1660.02	1667.52	2298.49	2142.9	2207.5
BAC47088	bll1823	0	0	0	0	0	0	0	0	0	0	0	0	0	0	0	0	0	0	0	0	0	0	0
BAC47089	bll1824	17.5867	16.1774	14.7839	14.8102	17.9625	27.9169	8.7811	15.9349	11.0925	20.252	37.1	16.6655	16.2185	14.5444	2.6432	21.3602	32.4196	23.4168	33.7455	25.3703	39.493	44.3837	30.6783
BAC47090	blr1825	95.75	92.7502	95.0396	122.345	110.341	82.2815	81.9569	75.2482	50.4207	107.336	109.533	67.5878	77.7136	65.4498	88.5471	88.4924	80.4006	105.992	157.046	130.311	148.945	166.439	163.395
BAC47091	bll1826	51.7832	42.0611	57.0237	86.2857	101.36	98.444	60.492	61.9691	55.4627	112.736	75.9667	37.9603	46.6282	50.9054	60.7935	45.7719	88.1813	52.996	58.4057	71.4983	137.661	80.4454	76.0288
BAC47092	blr1827	320.469	314.919	294.623	399.876	446.495	331.33	298.557	345.257	327.734	397.615	353.334	240.724	258.144	299.372	404.409	425.679	330.68	382.064	435.447	464.739	374.62	468.803	581.553
BAC47093	bsl1828	303.86	279.329	277.727	320.03	356.683	266.68	277.092	261.156	302.524	308.506	317.117	187.95	189.216	237.558	199.561	312.775	321.602	199.659	194.686	204.116	292.248	259.367	230.754
BAC47094	blr1829	68.3929	56.0815	44.3518	16.742	6.41516	43.3447	48.7839	52.2311	23.1935	5.40054	35.3334	45.3672	55.4132	41.2091	31.7184	19.8345	58.3553	44.3687	44.7777	50.7407	32.7228	20.8048	34.6798
BAC47095	blr1830	1660.97	1640.38	1518.52	2144.26	2288.93	2160.62	1699.63	1844.02	2525.07	2370.84	1877.09	1415.64	1355.6	1334.45	1517.2	1531.83	1619.68	1658.9	1729.46	1754.01	2251.1	2001.43	1754
BAC47096	bsr1831	1937.47	2001.68	2134.17	2090.82	2418.52	1965.94	1602.06	1679.36	1631.61	1596.53	1856.77	1623.96	1792.14	1616.85	1638.78	1905.64	2264.18	3745.46	5099.47	5324.31	5226.62	5452.26	5183.96
BAC47097	bll1832	610.65	554.344	619.869	875.735	831.405	745.676	438.079	514.344	568.745	628.488	545.017	417.563	491.961	448.452	643.618	588.932	566.694	973.647	1331	1356.16	1673.38	1622.78	1677.3
BAC47098	blr1833	70.3469	63.6309	68.6397	72.1194	85.9632	45.5487	73.1758	54.887	46.387	60.081	64.4834	37.9603	50.6828	53.3294	44.9344	62.555	41.4971	41.9038	46.0756	62.2727	92.5265	80.4454	48.6851
BAC47099	blr1834	3.90816	5.39245	3.16799	5.79531	10.2643	2.20397	4.87839	7.08219	10.0841	3.37534	6.18334	9.2586	3.37885	2.42407	1.3216	6.10293	6.48392	1.23246	9.73428	4.61279	4.51349	1.38699	4.66843
BAC47100	blr1835	0	0	1.056	0.643923	0	0	0	0	0	0	0	0	0	0	0	0	0	1.23246	0.648952	0	3.38512	0	0
BAC47101	bll1836	104.543	113.241	93.9836	107.535	82.1141	57.3032	84.8839	110.659	60.5048	101.935	73.3167	80.5499	76.3621	90.9024	46.2559	50.3491	86.8845	88.7374	85.0127	85.3366	81.2428	49.9316	84.6987
BAC47102	blr1837	67.4158	51.7675	58.0797	87.5735	105.209	60.2418	65.3704	67.2808	78.6563	81.0081	77.7334	47.2189	58.1163	58.1776	17.1808	24.4117	53.1681	50.531	52.5651	47.2811	47.3916	62.4145	52.0197
BAC47103	blr1838	59.5995	61.474	64.4157	56.6652	87.2462	53.6299	61.4677	54.887	32.2692	70.8821	93.6334	66.6619	65.5497	69.0859	79.2959	51.8749	132.272	87.505	90.2044	87.643	152.33	166.439	110.709
BAC47104	blr1839	370.298	419.533	388.606	571.803	615.856	662.66	358.074	396.603	496.139	494.824	507.917	363.863	426.411	366.034	572.252	620.973	466.842	843.006	1033.13	1058.64	1517.66	1364.8	1561.26
BAC47105	bll1840	5770.4	5796.89	6165.96	6819.79	7182.42	8378.76	4924.24	5555.98	6594.02	6182.27	6541.09	5187.6	5624.44	5451.72	6156.01	6847.48	7071.36	12532.9	17764.4	18558.4	20575.9	21791	21954.3
BAC47106	bll1841	790.426	772.199	727.581	885.394	991.784	937.422	565.893	676.349	732.108	686.543	825.034	603.661	661.579	673.89	816.748	845.255	941.465	1195.49	1850.81	1932.76	2286.08	2313.5	2200.17
BAC47107	rhcC2	1602.35	1499.1	1693.82	1960.75	2055.42	1944.64	1334.73	1516.47	1452.12	1578.98	1771.09	1325.83	1506.97	1487.16	1453.76	1986.5	1693.6	2671.98	3896.96	4043.11	4839.59	5303.85	5143.95
BAC47108	basR	533.464	497.184	564.957	702.52	728.763	880.118	474.179	549.755	644.376	726.372	680.167	437.006	457.497	566.019	685.91	613.344	827.348	909.559	1401.09	1466.87	2098.77	1905.72	2211.5
BAC47109	bll1844	767.954	778.67	771.932	836.456	985.369	1259.94	655.655	809.14	1040.68	963.321	1154.52	686.063	715.641	739.34	851.109	755.237	829.941	1477.72	2204.49	2274.11	3168.47	3305.2	3265.24
BAC47110	bsl1845	510.015	477.771	588.189	663.884	637.667	865.425	432.225	557.722	732.108	651.44	628.051	469.411	532.507	413.303	532.604	709.465	626.346	1025.41	1523.74	1571.81	2199.2	1934.85	2410.25
BAC47111	bll1846	1627.75	1666.27	1700.15	1959.46	2051.57	1946.84	1298.63	1364.21	1404.72	1347.43	1561.73	1665.62	1800.25	1908.95	1959.93	2319.11	2555.96	4471.38	6898.36	6771.58	7609.74	8136.08	7901.66
BAC47112	blr1847	1244.75	1345.96	1393.91	1700.6	1561.45	1901.29	1067.39	1209.28	1632.62	1318.41	1323.23	1293.43	1274.5	1306.57	1531.73	1724.08	1720.83	5665.64	7706.31	7162.51	8378.17	8251.2	7781.61
BAC47113	bll1848	962.385	884.362	989.467	1354.17	1384.39	1241.57	708.342	829.501	941.858	901.215	1091.8	852.717	893.369	941.749	1194.73	1441.82	1569.11	1895.53	2835.92	2877.23	3452.82	3664.43	3999.51
BAC47114	bsl1849	160.235	145.596	139.391	159.693	183.474	158.686	149.279	124.824	124.035	155.941	190.8	99.0671	100.014	117.567	118.944	180.036	120.601	87.505	107.077	106.094	116.222	147.021	124.047
BAC47115	blr1850	81.0944	65.7879	64.4157	103.028	78.265	77.8736	83.9083	75.2482	72.6058	72.2322	70.6667	57.4033	68.2528	89.6904	71.3663	16.783	73.9167	52.996	83.7148	58.8131	63.1889	70.7365	59.3558
BAC47116	blr1851	415.242	376.393	434.014	535.744	561.968	414.346	416.614	439.981	574.796	461.071	638.651	360.16	378.431	367.246	387.228	462.297	523.9	425.2	404.297	469.351	524.693	441.063	626.904
BAC47117	blr1852	522.717	471.3	521.662	652.294	529.893	524.545	467.349	524.082	587.905	602.16	638.651	385.158	398.705	384.214	465.203	372.279	575.772	403.016	424.415	381.708	451.349	511.799	404.153
BAC47118	blr1853	1272.11	1268.3	1268.25	1243.42	1144.47	952.115	1275.21	1236.73	1019.51	1030.83	1217.23	1025.85	1034.6	1005.99	984.591	709.465	1068.55	1052.52	1062.98	1146.28	1103.55	995.859	1007.71
BAC47119	blr1854	1389.35	1471.06	1566.04	2305.24	2279.95	2589.66	1241.06	1396.96	1896.83	1828.08	1797.59	1165.66	1208.28	1422.93	1955.97	2213.84	2259	3368.33	5287.66	4961.06	7925.69	8097.25	8153.08
BAC47120	bll1855	1135.32	1035.35	1117.24	1490.04	1585.83	1010.89	1102.52	1068.53	944.884	1218.5	1640.35	720.319	802.815	975.686	1148.47	1017.66	1248.8	870.12	904.639	983.678	1108.06	1252.45	1277.15
BAC47121	bsl1856	1308.26	1223.01	1140.47	1379.28	1141.9	995.459	1316.19	1302.24	1418.84	1299.5	1305.57	941.6	927.833	1047.2	778.422	1043.6	1023.16	695.11	706.06	761.11	643.172	657.433	621.569
BAC47122	bsl1857	549.097	556.501	548.061	817.138	712.083	821.346	533.696	570.116	860.177	830.333	787.051	362.937	441.278	429.06	474.454	689.631	644.501	377.134	402.35	400.16	498.741	647.724	624.903
BAC47123	bll1858	282.365	256.681	236.543	250.486	268.154	176.318	262.457	236.368	189.582	207.246	257.934	206.467	216.922	232.71	216.742	230.385	242.498	215.681	219.346	223.72	211.006	206.661	142.721
BAC47124	blr1859	182.707	170.401	174.239	230.524	242.493	197.623	148.303	143.414	217.817	182.268	234.084	139.805	120.963	115.143	157.27	112.904	175.066	113.387	165.483	178.746	196.337	237.175	174.733
BAC47125	bll1860	71.324	55.003	66.5277	101.096	96.2275	71.2617	73.1758	62.8544	84.7067	74.2574	99.8168	49.0706	47.9797	49.6933	101.763	32.0404	60.9488	59.1583	62.2994	55.3535	53.0335	47.1577	99.3709
BAC47126	bll1861	1057.16	1089.28	1105.63	1765.64	1898.89	1411.28	954.212	954.325	1124.38	1354.19	1523.75	759.205	887.287	901.752	1081.07	1115.31	1222.87	914.489	1276.49	1454.18	1825.71	1717.09	1735.99
BAC47127	bll1862	0.977041	3.23547	1.056	1.93177	2.56607	0	0	3.54109	3.02524	0	0	2.77758	0.67577	1.21203	1.3216	0	0	3.69739	1.2979	4.61279	0	2.77398	1.33384
BAC47128	bsr1863	474.842	421.69	404.446	723.125	669.743	495.893	426.371	491.327	471.938	598.11	582.117	349.975	366.268	397.547	446.7	422.628	549.836	337.695	365.36	412.845	490.842	460.481	416.824
BAC47129	citA	352.712	356.98	291.455	441.731	391.325	384.96	310.265	364.733	328.743	398.29	402.8	268.5	270.984	281.192	285.465	430.256	342.351	239.098	282.294	300.985	292.248	337.039	365.472
BAC47130	blr1865	0.977041	1.07849	5.27998	7.72707	2.56607	5.1426	1.95135	2.65582	0	6.75067	7.95001	4.6293	0.67577	6.06016	0	0	6.48392	1.23246	1.94686	2.3064	6.77023	8.32194	4.00151
BAC47131	blr1866	2.93112	3.23547	8.44796	16.742	14.1134	5.87725	12.6838	11.5086	5.04207	7.42574	7.95001	5.55516	6.08193	8.48423	0	0	6.48392	3.69739	3.89371	6.91919	1.12837	5.54796	6.00227
BAC47132	blr1867	48.852	50.689	30.6239	30.9083	28.2267	24.2437	44.8812	45.1489	27.2272	25.6526	37.1	38.8861	35.8158	42.4211	14.5376	15.2573	27.2325	25.8818	21.4154	24.2171	13.5405	18.0309	8.66995
BAC47133	blr1868	140.694	122.948	142.559	259.501	192.455	210.846	155.133	142.529	154.287	239.649	198.75	94.4378	117.584	99.3867	134.803	152.573	225.64	86.2725	101.237	80.7238	78.9861	117.894	148.723
BAC47134	blr1869	2577.43	2689.75	2788.88	3803.65	3655.36	3749.69	2145.51	2424.76	2762.04	2833.26	3360.2	1995.23	2200.98	2071.36	2508.39	3010.27	3344.4	3751.62	5281.82	5499.6	6889.84	6954.37	6221.69
BAC47135	bsl1870	335.125	368.844	352.702	426.921	493.968	317.372	320.022	308.075	365.046	342.934	477.884	227.762	255.441	239.982	249.782	300.569	346.241	200.892	320.582	295.219	410.728	353.682	390.148
BAC47136	bsl1871	280.411	282.564	279.839	487.45	478.571	309.29	279.044	277.976	324.709	353.06	389.55	165.729	218.274	207.258	281.5	308.198	383.848	191.032	243.357	256.01	287.735	270.463	355.468
BAC47137	bll1872	865.658	733.373	785.66	1027.06	941.746	774.328	718.099	733.006	817.823	793.879	911.601	493.484	564.944	559.959	681.945	596.561	750.838	407.946	554.205	551.228	496.484	529.83	526.199
BAC47138	blr1873	0.977041	0	1.056	5.15138	1.28303	1.46931	3.90271	5.31164	2.01683	1.35013	2.65	0	0.67577	1.21203	0	0	0	1.23246	0	1.1532	0	1.38699	1.33384
BAC47139	bsr1874	32.2423	36.6687	33.7918	52.8017	42.3401	34.5289	29.2703	37.1815	43.3618	32.4032	41.5167	22.2206	22.9762	20.6046	9.25119	71.7094	27.2325	20.9519	20.7665	21.9108	36.1079	42.9967	25.3429
BAC47140	bll1875	241.329	214.62	239.711	290.409	278.418	221.132	190.257	234.597	237.986	203.87	261.467	183.32	161.509	185.441	227.315	260.9	267.137	186.102	306.305	241.018	368.978	296.816	340.129
BAC47141	blr1876	305.814	256.681	271.391	468.776	482.42	364.39	208.795	232.827	202.691	316.607	368.35	210.17	254.09	289.676	389.872	437.885	391.629	467.104	717.741	787.634	901.57	1202.52	1109.75
BAC47142	bll1877	3652.18	3566.57	3589.33	4318.79	4751.07	5178.59	2464.56	2843.5	3095.83	3334.16	3716.19	3441.42	3517.39	3596.1	4788.15	5773.37	5469.83	7944.47	12948.5	12734.8	15317.7	15000.3	14651.5
BAC47143	bsr1878	84.0255	80.8868	79.1996	104.959	80.8311	75.6696	86.8353	92.0684	113.951	107.336	98.9334	38.8861	69.6044	60.6016	107.049	80.8638	77.807	43.1363	80.4701	63.4259	88.013	87.3804	76.6957
BAC47144	blr1879	91.8418	87.3577	90.8156	118.482	87.2462	93.3014	107.325	96.4948	92.7741	125.563	108.65	74.9947	91.9048	93.3265	56.8287	126.636	75.2134	101.062	113.567	111.86	177.154	98.4763	101.372
BAC47145	blr1880	577.431	597.484	537.502	718.618	723.63	591.398	558.087	547.984	808.748	684.518	822.384	415.711	445.333	449.664	519.388	514.172	542.055	293.327	294.624	341.346	385.903	356.456	354.801
BAC47146	blr1881	128.969	119.712	158.399	204.767	201.436	193.949	163.914	146.955	189.582	224.797	274.717	77.7723	92.5805	112.719	174.451	123.584	233.421	92.4348	91.5023	73.8046	160.229	170.6	120.712
BAC47147	blr1882	177.821	176.872	156.287	225.373	220.682	152.074	145.376	162.89	181.514	224.797	212.884	133.324	131.099	157.564	196.918	167.83	204.892	89.9699	102.534	128.005	147.817	199.727	171.398
BAC47148	rpoN1	314.607	545.716	842.684	390.861	569.667	160.155	175.622	316.928	150.254	155.265	201.4	137.953	138.533	127.263	186.345	119.007	147.833	149.128	158.993	201.81	217.776	156.73	191.406
BAC47149	bsl1884	61.5536	73.3373	51.7438	84.9978	60.3025	72.731	54.6379	61.0839	53.4459	81.0081	75.9667	63.8844	66.2255	61.8137	43.6128	64.0807	93.3684	93.6673	81.768	64.5791	82.3712	65.1885	78.0295
BAC47150	bsr1885	48.852	63.6309	51.7438	81.7782	68.0007	66.8537	66.3461	54.0017	36.3029	54.0054	44.1667	58.3292	42.5735	58.1776	39.648	42.7205	66.136	39.4389	27.256	28.8299	28.2093	30.5138	11.3376
BAC47151	bsr1886	180.753	177.951	175.295	186.094	133.435	113.872	190.257	161.12	173.447	159.991	149.283	112.029	135.83	124.839	100.441	186.139	128.382	91.2024	96.0449	106.094	91.3982	95.7023	71.3603
BAC47152	bsr1887	115.291	119.712	124.607	198.972	193.738	116.81	105.373	100.036	161.346	157.291	196.984	40.7379	79.7409	79.9942	87.2255	68.6579	101.149	32.0441	46.7246	42.6683	82.3712	67.9625	90.701
BAC47153	blr1888	1059.11	1049.37	1011.64	1118.49	1154.73	795.633	1048.85	1088	815.807	960.621	1064.42	657.361	659.552	630.257	750.668	761.34	794.928	499.148	519.162	462.432	581.112	557.57	586.889
BAC47154	blr1889	774.793	748.472	663.165	909.863	864.764	784.613	651.752	740.974	754.293	880.963	1014.07	508.297	528.452	572.079	471.811	822.369	722.308	447.385	545.769	560.454	661.226	532.604	606.229
BAC47155	blr1890	1021.01	993.29	977.851	1200.92	1111.11	1030.72	1015.68	956.981	1079	1160.44	1212.82	634.214	744.023	807.214	668.729	816.266	1042.61	632.254	667.772	613.501	796.631	724.009	713.603
BAC47156	blr1891	712.263	620.132	672.669	758.541	748.008	739.799	581.504	618.806	635.301	678.443	791.467	482.373	466.957	528.446	625.116	633.179	709.34	448.617	482.82	467.045	475.045	588.084	559.545
BAC47157	rbsK	327.309	339.724	287.231	455.897	442.646	312.229	329.779	341.716	354.962	407.741	445.2	200.912	224.356	248.467	245.817	341.764	291.776	276.072	234.921	269.848	328.356	343.973	307.45
BAC47158	fabG	602.834	640.623	607.197	801.684	800.612	877.18	664.436	688.743	818.832	756.075	836.517	474.041	478.445	501.782	580.182	753.711	737.87	615	630.782	619.267	739.084	787.81	808.306
BAC47159	blr1894	817.783	808.868	778.268	759.185	781.367	642.824	757.126	846.321	720.007	684.518	804.717	544.406	660.228	654.498	633.046	532.48	631.533	739.479	778.743	789.94	741.341	649.111	667.586
BAC47160	blr1895	978.018	945.836	957.788	967.172	1041.82	1049.82	938.602	969.374	928.749	921.467	1044.1	713.838	733.211	698.131	734.809	871.193	693.779	904.629	935.14	920.252	924.137	857.16	802.304
BAC47161	blr1896	1336.59	1316.84	1289.37	1732.8	1642.28	1570.7	1176.67	1265.06	1482.37	1511.48	1638.58	1075.85	1152.19	1247.18	1427.33	1281.61	1567.81	1281.76	1369.94	1330.79	1797.5	1471.6	1687.97
BAC47162	bll1897	898.878	881.127	827.9	942.059	1039.26	986.644	812.739	853.404	980.178	953.87	1019.37	819.386	829.17	850.847	938.335	927.645	968.697	1148.66	1165.52	1170.5	1251.36	1203.91	1225.8
BAC47163	bll1898	148.51	143.439	140.447	169.352	139.851	113.137	148.303	149.611	134.119	126.238	137.8	136.101	147.994	147.868	202.205	126.636	173.769	165.15	146.014	169.52	229.06	113.733	146.722
BAC47164	bll1899	10.7474	6.47094	12.6719	12.8785	8.98123	7.34656	4.87839	9.73801	9.07572	4.72547	0.883334	5.55516	9.46079	9.69626	3.9648	0	3.89035	8.62725	7.78743	10.3788	6.77023	0	8.00303
BAC47165	bll1900	34.1964	40.9826	47.5198	59.8848	59.0195	55.8339	40.0028	38.952	56.4712	58.0558	44.1667	42.5896	27.7066	33.9369	29.0752	28.9889	50.5746	16.022	23.3623	50.7407	39.493	30.5138	47.3512
BAC47166	blr1901	89.8878	100.3	96.0956	168.708	169.36	166.032	104.397	130.135	150.254	146.49	158.117	74.9947	77.7136	94.5385	85.9039	114.43	115.414	88.7374	106.428	76.111	113.966	99.8633	122.713
BAC47167	blr1902	469.957	463.751	416.062	421.126	383.627	321.78	425.395	424.931	298.49	330.783	465.517	375.899	410.193	452.088	391.193	405.845	465.545	449.85	456.213	450.9	545.004	432.741	436.165
BAC47168	bsr1903	1601.37	1590.77	1545.98	1764.35	1918.13	1450.95	1621.58	1431.49	1525.73	1730.2	1714.55	1254.54	1206.93	1322.33	1412.79	1322.81	1554.84	1241.09	1258.32	1215.47	1508.63	1317.64	1388.53
BAC47169	blr1904	5286.77	5220.97	5390.86	6479.8	6830.87	6768.39	4131.99	4498.96	5187.28	5188.57	5642.74	3558.08	3723.5	3810.63	4342.77	4816.73	5009.47	5436.4	7433.75	7404.68	8920.91	9348.31	8776.65
BAC47170	blr1905	160.235	168.244	179.519	275.599	309.211	264.476	131.716	123.053	176.472	224.122	191.684	99.9929	116.233	111.507	132.16	97.6468	176.363	120.782	187.547	167.214	266.296	233.014	338.128
BAC47171	bll1906	152.418	139.125	170.015	207.343	174.492	160.155	164.889	177.94	187.565	143.114	189.917	113.881	143.263	201.197	114.979	111.378	178.956	130.641	162.887	169.52	196.337	169.213	235.422
BAC47172	bsr1907	75.2321	57.16	61.2477	119.77	124.454	63.1805	59.5163	83.2157	81.6815	72.9073	94.5168	43.5154	52.7101	64.2377	44.9344	48.8234	53.1681	44.3687	65.5442	68.0387	49.6484	79.0584	86.6995
BAC47173	bsl1908	170.982	165.009	191.135	337.416	239.927	217.458	175.622	169.973	201.683	187.669	239.384	119.436	138.533	128.475	178.416	135.79	213.969	138.036	149.908	123.392	225.674	173.374	191.406
BAC47174	bsr1909	4.8852	14.0204	11.6159	16.0981	33.3589	13.2238	14.6352	10.6233	4.03365	8.77588	20.3167	6.48102	14.1912	8.48423	27.7536	4.57719	7.7807	12.3246	6.48952	8.07238	11.2837	2.77398	20.6745
BAC47175	bsr1910	21.4949	10.7849	11.6159	10.3028	19.2455	17.6318	15.6108	8.85273	15.1262	16.8767	22.0834	9.2586	14.1912	16.9685	15.8592	7.62866	3.89035	6.16232	7.13847	8.07238	2.25674	15.2569	8.00303
BAC47176	blr1911	2.93112	2.15698	0	5.79531	5.13213	2.20397	5.85406	4.42637	0	2.0252	3.53334	0.92586	2.70308	4.84813	9.25119	7.62866	3.89035	1.23246	1.94686	1.1532	0	0	2.00076
BAC47177	blr1912	545.189	532.774	508.99	750.17	596.61	596.541	547.355	629.429	629.25	598.785	779.984	426.822	442.63	404.819	483.705	578.252	567.991	331.533	317.338	352.878	315.944	352.295	363.471
BAC47178	blr1913	21.4949	19.4128	23.2319	26.4008	32.0758	14.6931	36.1001	15.0496	13.1094	30.378	28.2667	30.5534	20.9489	19.3925	34.3616	0	40.2003	35.7415	27.9049	25.3703	12.4121	23.5788	12.6715
BAC47179	blr1914	250.122	248.053	274.559	320.674	264.305	287.251	246.846	247.877	351.936	292.979	422.234	198.134	230.438	227.862	178.416	291.415	293.073	177.475	199.877	223.72	163.614	255.206	170.731
BAC47180	blr1915	6964.35	7002.64	6865.02	9139.84	9828.03	9530.7	6261.9	7015.79	9302.62	9018.9	8480.89	5535.72	5748.78	5518.38	6945	7576.78	6911.86	7871.75	7736.16	7739.11	10764.7	10593.8	9963.1
BAC47181	blr1916	476.796	472.379	503.71	624.605	570.95	606.826	497.595	477.162	662.528	586.634	580.351	585.144	550.753	613.289	711.02	501.966	658.766	830.681	920.863	911.026	1044.87	1199.75	1080.41
BAC47182	bll1917	111.383	88.4362	104.544	99.808	162.945	116.076	96.5921	108.003	129.077	115.437	153.7	118.51	97.9867	109.083	89.8687	158.676	111.523	103.527	115.513	124.545	104.939	151.182	102.706
BAC47183	bll1918	84.0255	60.3955	77.0876	104.959	84.6802	93.3014	79.0299	68.1661	114.959	79.6579	174.9	66.6619	58.792	79.9942	71.3663	68.6579	115.414	54.2284	72.6826	41.5151	128.634	76.2844	30.6783
BAC47184	bll1919	272.594	221.091	196.415	240.183	242.493	165.298	217.576	200.957	213.784	241.674	202.284	183.32	173.673	180.593	177.094	205.974	230.827	157.755	177.813	175.286	139.918	184.47	147.389
BAC47185	bll1920	75.2321	69.0234	45.4078	76.6268	74.4159	57.3032	53.6623	69.9366	53.4459	66.1566	83.9167	48.1447	65.5497	64.2377	76.6527	28.9889	63.5424	34.509	45.4267	46.1279	59.8037	67.9625	24.676
BAC47186	bll1921	79.1403	65.7879	71.8077	122.345	51.3213	56.5685	55.6136	51.3459	68.5721	64.8065	65.3667	53.6999	66.9013	67.8738	48.8991	102.224	71.3231	28.3467	33.0966	41.5151	22.5674	20.8048	53.3535
BAC47187	blr1922	0	0	0	0	2.56607	0	0	0	0	0	0	0	1.35154	0	0	0	0	1.23246	0.648952	0	0	0	2.00076
BAC47188	blr1923	7.81633	11.8634	5.27998	2.57569	2.56607	2.93863	4.87839	7.08219	2.01683	3.37534	3.53334	1.85172	6.7577	0	7.92959	12.2059	6.48392	3.69739	2.59581	0	0	0	2.66768
BAC47189	bll1924	425.013	430.318	446.686	468.132	537.591	503.24	437.103	422.275	464.879	477.273	593.601	364.789	410.868	414.515	478.419	405.845	424.048	354.95	335.508	330.968	341.897	421.645	436.832
BAC47190	bll1925	2060.58	2029.72	2033.85	2652.32	2598.14	2555.87	1940.62	2098.98	2701.54	2444.42	2810.77	1725.8	1769.17	1907.74	1911.03	2033.8	2013.9	1464.17	1575.66	1567.2	1878.74	1882.15	1862.7
BAC47191	bll1926	1881.78	1811.86	1861.72	2280.13	2114.44	2210.58	1760.12	1876.78	2257.84	1970.52	2629.69	1638.77	1602.93	1675.03	1896.49	1962.09	2109.87	1290.39	1392.65	1337.71	1711.74	1511.82	1623.28
BAC47192	bll1927	1036.64	886.519	1039.1	1289.13	1267.64	1437.72	1031.29	1098.62	1185.89	1420.34	1493.72	916.602	840.658	928.417	975.34	1060.38	1016.68	730.851	745.646	809.545	1120.47	865.482	1027.72
BAC47193	bll1928	1030.78	1040.74	1006.36	1057.32	1159.86	1017.5	1057.63	1023.38	872.278	1054.46	1177.48	949.007	943.376	1050.83	890.757	1290.77	1025.76	813.427	823.52	942.162	819.198	889.06	836.983
BAC47194	bll1929	1474.35	1502.34	1491.07	1166.79	1392.09	845.59	1545.47	1490.8	840.009	983.573	1298.5	1011.97	1185.3	1369.6	909.26	898.656	963.51	894.769	904.639	969.839	673.638	689.334	656.248
BAC47195	bll1930	4754.28	4638.59	4638.99	5065.1	5207.83	4931.01	4813.02	5016.84	4786.94	4975.92	6027.87	3574.75	3759.99	3739.12	4315.02	3991.31	4055.04	2681.84	2733.39	2948.73	3043.22	3235.85	3117.18
BAC47196	blr1931	489.497	469.143	481.534	568.584	641.516	520.137	513.206	490.442	473.954	638.614	485.834	402.749	403.435	443.604	459.916	495.863	400.706	332.765	353.03	357.491	278.708	303.751	393.482
BAC47197	blr1932	138.74	141.282	166.847	216.358	212.983	140.319	189.281	156.693	160.338	195.094	257.934	136.101	141.236	134.536	192.953	161.728	156.911	138.036	134.982	134.924	151.202	149.795	110.709
BAC47198	blr1933	88.9107	88.4362	78.1436	101.74	111.624	83.0162	95.6164	84.101	132.102	85.0585	96.2834	86.105	86.4986	84.8423	120.265	161.728	133.569	94.8998	86.9596	77.2642	99.2968	79.0584	68.6927
BAC47199	blr1934	29.3112	23.7268	20.0639	36.0597	19.2455	22.0397	21.4649	20.3613	26.2188	17.5518	28.2667	24.0724	20.9489	25.4527	21.1456	28.9889	16.8582	19.7194	33.7455	24.2171	16.9256	20.8048	16.673
BAC47200	blr1935	85.9796	80.8868	72.8637	92.081	120.605	51.426	81.9569	87.6421	46.387	65.4815	69.7834	49.9965	73.659	67.8738	68.7231	64.0807	51.8713	29.5791	31.7987	41.5151	37.2363	15.2569	38.0144
BAC47201	blr1936	974.11	908.089	945.116	1065.05	1191.94	599.48	916.161	934.849	561.686	896.489	1110.35	755.502	807.546	889.632	929.084	747.608	804.006	586.653	671.666	652.71	598.037	662.981	762.955
BAC47202	bsl1937	26.3801	15.0989	13.7279	18.0298	26.9437	21.305	15.6108	11.5086	21.1767	27.0027	22.0834	15.7396	22.3004	16.9685	30.3968	16.783	37.6067	9.85972	7.78743	16.1448	21.4391	26.3528	14.0053
BAC47203	bll1938	12.7015	20.4913	11.6159	10.3028	17.9625	11.7545	8.7811	15.0496	5.04207	11.4761	9.71668	6.48102	12.1639	13.3324	6.60799	13.7316	7.7807	4.92986	14.2769	8.07238	4.51349	5.54796	0.666919
BAC47204	bsl1939	4.8852	2.15698	3.16799	1.28785	21.8116	4.40794	0.975677	7.08219	5.04207	3.37534	2.65	4.6293	0.67577	3.6361	0	10.6801	7.7807	1.23246	2.59581	0	6.77023	0	0
BAC47205	bll1940	7.81633	17.2558	12.6719	17.3859	3.8491	5.1426	22.4406	12.3938	16.1346	8.77588	12.3667	5.55516	10.1366	7.2722	0	3.05146	9.07748	4.92986	7.78743	4.61279	0	2.77398	6.00227
BAC47206	bsl1941	0.977041	0	6.33597	1.28785	0	5.87725	0.975677	0.885273	3.02524	0	1.76667	1.85172	0	1.21203	9.25119	0	0	1.23246	0.648952	0	0	1.38699	0
BAC47207	bll1942	43.9668	37.7472	41.1838	61.8166	38.491	36.7328	36.1001	38.0668	35.2945	59.4059	48.5834	27.7758	22.9762	26.6647	17.1808	38.1433	23.3421	17.2545	22.7133	14.9916	28.2093	12.4829	25.3429
BAC47208	bll1943	51.7832	55.003	65.4717	66.968	76.982	44.0794	60.492	61.0839	46.387	62.1062	66.2501	41.6637	54.7374	53.3294	63.4367	71.7094	62.2456	20.9519	29.2028	36.9023	63.1889	40.2227	36.6805
BAC47209	bll1944	833.416	812.103	863.804	904.068	866.047	859.548	819.569	787.893	802.697	883.663	951.351	720.319	716.992	749.036	796.924	729.3	745.65	538.587	619.1	555.841	548.389	631.08	684.259
BAC47210	blr1945	212.018	217.855	224.927	290.409	193.738	246.845	268.311	220.433	181.514	228.848	260.584	201.838	185.161	225.438	195.597	144.945	215.266	168.848	190.792	182.205	266.296	199.727	257.431
BAC47211	bll1946	296.043	301.977	308.351	344.499	254.04	304.148	311.241	349.683	277.314	307.156	340.967	240.724	242.602	277.555	190.31	292.94	268.434	309.349	336.157	354.032	426.525	374.487	353.467
BAC47212	blr1947	244.26	231.875	292.511	285.902	284.833	368.798	299.533	277.091	377.147	373.312	298.567	222.206	216.247	189.077	296.038	297.518	296.963	385.761	452.969	402.466	520.18	539.539	505.525
BAC47213	bll1948	1195.9	1118.39	1113.02	1368.34	1206.05	1636.81	1228.38	1267.71	1607.41	1425.07	1393.02	1046.22	952.836	969.626	976.661	1333.49	1253.99	1618.23	1713.23	1552.2	2199.2	2092.97	2150.15
BAC47214	bll1949	284.319	275.015	239.711	345.143	287.399	285.781	266.36	287.714	261.179	313.906	279.134	192.579	202.055	233.922	186.345	184.614	258.06	195.962	186.249	148.762	163.614	237.175	174.733
BAC47215	blr1950	125.061	102.457	127.775	138.443	153.964	169.706	141.473	163.776	216.809	139.739	178.434	109.252	118.26	117.567	84.5823	126.636	133.569	122.014	100.588	123.392	163.614	130.377	157.393
BAC47216	bll1951	290.181	299.82	276.671	359.953	340.004	331.33	296.606	272.664	461.853	440.144	395.734	197.208	229.086	243.619	281.5	256.323	272.325	269.91	280.996	275.614	356.566	298.203	285.441
BAC47217	blr1952	6.83929	9.70641	5.27998	16.0981	19.2455	19.8357	6.82974	5.31164	8.06731	14.1764	13.25	6.48102	6.08193	6.06016	0	7.62866	3.89035	7.39479	2.59581	1.1532	28.2093	1.38699	1.33384
BAC47218	blr1953	354.666	283.643	325.246	368.968	382.344	377.613	309.29	299.222	385.214	368.587	472.584	239.798	276.39	267.859	363.44	329.558	331.977	230.471	238.165	230.64	319.329	298.203	290.11
BAC47219	blr1954	177.821	165.009	170.015	226.017	210.417	219.662	192.208	195.645	248.07	225.472	201.4	139.805	153.4	169.685	223.35	128.161	197.111	145.431	171.972	182.205	197.465	149.795	151.391
BAC47220	blr1955	326.332	311.684	319.967	399.232	377.212	318.841	307.338	319.584	338.827	425.292	386.9	234.243	252.062	258.163	225.993	256.323	350.132	237.866	236.219	261.776	251.627	284.333	248.761
BAC47221	bsr1956	219.834	207.07	202.751	256.281	243.776	226.274	208.795	224.859	259.162	196.445	239.384	208.319	150.021	213.318	239.209	224.283	233.421	200.892	232.325	189.124	156.844	196.953	145.388
BAC47222	bll1957	14.6556	6.47094	10.56	7.08315	7.6982	4.40794	14.6352	6.19691	4.03365	6.07561	6.18334	16.6655	10.8123	15.7564	7.92959	1.52573	9.07748	17.2545	14.9259	18.4512	13.5405	4.16097	12.6715
BAC47223	blr1958	43.9668	65.7879	50.6878	54.0895	50.0383	39.6714	62.4434	54.887	54.4543	68.8569	53.8834	34.2568	45.9524	41.2091	35.6832	24.4117	55.7617	44.3687	43.4798	51.8939	48.52	36.0617	35.3467
BAC47224	bll1959	1.95408	3.23547	6.33597	2.57569	1.28303	2.20397	3.90271	7.96746	4.03365	1.35013	0	0.92586	2.02731	1.21203	0	1.52573	0	6.16232	3.89371	1.1532	1.12837	1.38699	1.33384
BAC47225	bll1960	1.95408	2.15698	1.056	0	1.28303	0	1.95135	0.885273	1.00841	2.0252	0.883334	0.92586	1.35154	0	1.3216	0	1.29678	1.23246	1.2979	1.1532	0	1.38699	0
BAC47226	blr1961	88.9107	77.6513	69.6957	138.443	116.756	71.9963	73.1758	93.839	114.959	87.7588	72.4334	69.4395	85.1471	78.7821	97.7983	64.0807	75.2134	56.6934	49.3204	44.9747	50.7768	56.8666	64.6911
BAC47227	bsr1962	7.81633	9.70641	4.22398	9.01492	10.2643	12.4892	13.6595	8.85273	9.07572	4.72547	12.3667	5.55516	6.7577	9.69626	0	1.52573	3.89035	6.16232	9.73428	5.76599	3.38512	6.93495	5.33535
BAC47228	bll1963	18.5638	22.6483	24.2879	37.3475	52.6043	27.1823	22.4406	23.9024	32.2692	40.504	29.15	6.48102	21.6247	26.6647	48.8991	12.2059	22.0453	25.8818	23.3623	18.4512	19.1823	33.2878	34.0129
BAC47229	blr1964	127.992	107.849	123.551	145.527	116.756	96.9746	118.057	118.627	103.867	101.935	152.817	97.2153	106.096	106.659	103.085	132.739	119.304	86.2725	117.46	100.328	134.276	91.5413	118.045
BAC47230	bsl1965	42.9898	59.317	45.4078	96.5884	107.775	83.7508	47.8082	43.3784	39.3281	76.9577	60.0667	19.4431	27.0308	29.0888	67.4015	32.0404	36.3099	14.7896	17.5217	16.1448	25.9526	20.8048	20.0076
BAC47231	bsr1966	6.83929	11.8634	7.39197	8.371	17.9625	13.2238	10.7325	10.6233	7.0589	8.77588	6.18334	6.48102	4.73039	8.48423	0	12.2059	1.29678	4.92986	2.59581	2.3064	1.12837	1.38699	7.33611
BAC47232	bsl1967	13.6786	18.3343	20.0639	10.3028	17.9625	8.08122	20.4892	11.5086	1.00841	6.75067	11.4833	16.6655	8.78502	23.0286	27.7536	16.783	7.7807	12.3246	9.08533	12.6852	28.2093	4.16097	4.00151
BAC47233	blr1969	29.3112	21.5698	23.2319	36.7036	14.1134	19.1011	15.6108	15.0496	23.1935	16.2016	16.7833	13.8879	16.2185	9.69626	15.8592	9.15439	10.3743	19.7194	13.628	8.07238	1.12837	16.6439	4.00151
BAC47234	blr1968	2.93112	10.7849	3.16799	5.15138	11.5473	3.67328	5.85406	3.54109	0	2.70027	1.76667	0.92586	5.40616	3.6361	11.8944	0	2.59357	1.23246	1.94686	0	0	2.77398	2.66768
BAC47235	blr1970	14.6556	16.1774	13.7279	11.5906	8.98123	21.305	19.5135	18.5907	8.06731	10.8011	27.3834	12.0362	12.8396	12.1203	23.7888	3.05146	27.2325	12.3246	8.43638	13.8384	7.89861	5.54796	14.0053
BAC47236	blr1971	2760.14	2525.82	2527	3188.71	3040.79	2679.29	2622.62	2704.51	2943.56	2881.19	3363.74	1820.24	1937.43	1923.5	2269.18	2103.98	2373.11	1393.92	1392.65	1523.37	1674.5	1703.22	1513.91
BAC47237	bsr1972	215.926	183.343	225.983	348.362	408.004	250.518	212.698	202.728	225.885	373.987	329.484	128.695	166.915	164.836	268.285	248.694	225.64	105.992	72.0337	128.005	135.405	91.5413	136.051
BAC47238	bll1973	56.6684	47.4536	54.9117	47.6503	57.7365	38.9368	65.3704	58.428	41.345	54.0054	58.3001	34.2568	38.5189	39.9971	30.3968	27.4632	44.0906	30.8116	28.5539	24.2171	42.8782	30.5138	15.3391
BAC47239	bll1974	0	0	0	0	1.28303	0	0	0	0	0	0	0	0	0	0	0	0	0	0	1.1532	0	0	0
BAC47240	blr1975	85.0025	99.2211	85.5356	90.7931	88.5293	94.036	59.5163	75.2482	68.5721	71.5571	118.367	59.2551	60.1436	72.722	47.5775	67.1322	108.93	34.509	40.884	51.8939	80.1144	52.7056	36.6805
BAC47241	bsr1976	104.543	101.378	97.1516	151.322	111.624	77.8736	106.349	100.036	105.883	85.0585	116.6	74.9947	105.42	88.4784	104.406	74.7608	137.459	60.3908	73.9806	78.4174	83.4996	51.3186	75.3618
BAC47242	bll1977	1106.01	1218.69	1130.97	1437.24	1347.18	1045.42	1189.35	1157.94	1187.91	1233.35	1349.73	916.602	962.297	1036.29	967.41	843.73	1069.85	793.707	822.222	872.971	885.772	944.54	844.986
BAC47243	bll1978	232.536	270.701	194.303	309.727	245.059	234.355	236.114	236.368	221.851	294.329	280.017	141.657	164.212	152.716	218.064	201.397	228.234	130.641	154.451	140.69	226.803	191.405	226.086
[truncated: 6,375 more rows]
