# Supplementary material for: Hopanoid lipids promote soybean–Bradyrhizobium symbiosis
Source: mBio. 2024 Mar 6;15(4):e02478-23. doi: 10.1128/mbio.02478-23 (PMC11005386; doi:10.1128/mbio.02478-23)
Supplement: Table S3 — DEG analysis on transcripts from Pcu-shc+C compared to WT+C. [file mbio.02478-23-s0004.xls]

## Sheet: Table.S3 Relative expression of
geneid	gene_name	log2foldchange	pvalue	padj (FDR)	level
BAC45288	blr0023	-0.489	0.5088	0.5686	NoDiff
BAC45343	bsr0078	0.599	1.52e-08	4.64e-08	NoDiff
BAC45344	bll0079	0.392	6.97e-06	1.66e-05	NoDiff
BAC45345	blr0080	0.181	0.06334	0.08912	NoDiff
BAC45346	bll0081	0.078	0.3118	0.3707	NoDiff
BAC45347	bll0082	0.287	0.002835	0.005024	NoDiff
BAC45348	bll0083	0.749	1.75e-08	5.29e-08	NoDiff
BAC45349	blr0084	-0.623	0.00113	0.002124	NoDiff
BAC45350	bll0085	-0.617	1.81e-05	4.17e-05	NoDiff
BAC45351	bll0086	-0.105	0.2748	0.3315	NoDiff
BAC45352	bll0087	0.191	3.3e-05	7.42e-05	NoDiff
BAC45353	bll0088	0.305	2.09e-09	6.88e-09	NoDiff
BAC45354	bll0089	0.093	0.2121	0.2637	NoDiff
BAC45355	bll0090	0.246	0.02391	0.03656	NoDiff
BAC45356	bll0091	0.38	8.77e-09	2.73e-08	NoDiff
BAC45357	blr0092	-0.108	0.06715	0.09401	NoDiff
BAC45358	bsr0093	1.515	1.05e-36	1.12e-35	shc UP
BAC45359	blr0094	0.038	0.5134	0.5734	NoDiff
BAC45360	blr0095	0.678	1	1	NoDiff
BAC45361	bll0096	-0.425	0.0006296	0.001228	NoDiff
BAC45362	blr0097	-0.155	0.0133	0.02136	NoDiff
BAC45363	bsl0098	-0.407	1.91e-07	5.26e-07	NoDiff
BAC45364	glt	-0.24	3.91e-08	1.15e-07	NoDiff
BAC45365	bll0100	0.003	0.9738	0.9787	NoDiff
BAC45366	blr0101	0.266	2.34e-06	5.81e-06	NoDiff
BAC45367	gltI	0.32	2.26e-05	5.13e-05	NoDiff
BAC45368	gltP	0.436	1.22e-07	3.41e-07	NoDiff
BAC45369	blr0103	0.172	0.03319	0.04954	NoDiff
BAC45370	blr0105	0.28	8.12e-05	0.0001751	NoDiff
BAC45371	blr0106	0.69	2.8e-18	1.56e-17	NoDiff
BAC45372	blr0107	0.432	3.53e-07	9.45e-07	NoDiff
BAC45373	bll0108	0.355	0.0218	0.03359	NoDiff
BAC45374	bll0109	0.439	0.0004808	0.0009521	NoDiff
BAC45375	blr0110	0.727	5.05e-09	1.61e-08	NoDiff
BAC45376	bll0111	0.258	0.005322	0.009049	NoDiff
BAC45377	bll0112	0.337	0.0005259	0.001035	NoDiff
BAC45378	bll0113	0.201	0.001984	0.003607	NoDiff
BAC45379	bll0114	-0.129	0.06921	0.09665	NoDiff
BAC45380	blr0115	0.013	0.9126	0.9288	NoDiff
BAC45381	bll0116	-0.253	0.005557	0.009427	NoDiff
BAC45382	blr0117	0.636	5.11e-14	2.28e-13	NoDiff
BAC45383	bll0118	0.188	0.01735	0.02727	NoDiff
BAC45384	blr0119	0.436	4.92e-06	1.19e-05	NoDiff
BAC45385	blr0120	0.148	0.2327	0.2861	NoDiff
BAC45386	bll0121	-0.099	0.3663	0.4267	NoDiff
BAC45387	blr0122	-0.053	0.8585	0.8862	NoDiff
BAC45388	blr0123	-0.717	0.02853	0.04305	NoDiff
BAC45389	blr0124	-0.183	0.1341	0.1753	NoDiff
BAC45390	bll0125	-0.078	0.3893	0.4507	NoDiff
BAC45391	blr0126	-0.341	0.0003776	0.0007576	NoDiff
BAC45392	bsr0127	0.326	0.02242	0.03446	NoDiff
BAC45393	bll0128	0.55	1.58e-06	3.98e-06	NoDiff
BAC45394	bll0129	0.643	9.9e-19	5.64e-18	NoDiff
BAC45395	bll0130	0.374	1.51e-10	5.36e-10	NoDiff
BAC45396	bll0131	0.652	4.22e-29	3.56e-28	NoDiff
BAC45397	bll0132	1.179	2.86e-27	2.26e-26	shc UP
BAC45398	bll0133	-0.084	0.08229	0.1132	NoDiff
BAC45399	bll0134	-0.14	0.09492	0.1287	NoDiff
BAC45400	blr0135	1.171	1.22e-74	3.38e-73	shc UP
BAC45401	bsr0136	1.007	1.51e-64	3.47e-63	shc UP
BAC45402	bll0137	0.49	2.77e-20	1.71e-19	NoDiff
BAC45403	blr0138	0.472	1.29e-06	3.27e-06	NoDiff
BAC45404	blr0139	0.585	1.83e-17	9.86e-17	NoDiff
BAC45405	blr0140	0.53	2.65e-10	9.32e-10	NoDiff
BAC45406	bll0141	0.138	0.128	0.1684	NoDiff
BAC45407	bll0142	0.273	0.002108	0.003818	NoDiff
BAC45408	bll0143	0.466	4.49e-07	1.19e-06	NoDiff
BAC45409	bll0144	0.323	2.07e-05	4.74e-05	NoDiff
BAC45410	blr0145	0.716	2.05e-19	1.21e-18	NoDiff
BAC45411	blr0146	0.37	9.03e-17	4.69e-16	NoDiff
BAC45413	bll0148	-0.098	0.5737	0.6313	NoDiff
BAC45414	cyoA	0.122	0.479	0.5395	NoDiff
BAC45415	cyoB	0.122	0.472	0.5329	NoDiff
BAC45416	cyoC	0.084	0.638	0.6912	NoDiff
BAC45417	cyoD	-0.015	0.9277	0.9405	NoDiff
BAC45418	blr0153	-0.081	0.611	0.6656	NoDiff
BAC45419	blr0154	-0.184	0.01767	0.02772	NoDiff
BAC45420	blr0155	-0.167	0.09666	0.1308	NoDiff
BAC45421	bll0156	0.057	0.285	0.3422	NoDiff
BAC45422	bll0157	-0.158	0.07249	0.1006	NoDiff
BAC45423	bsl0158	-0.046	0.6115	0.666	NoDiff
BAC45424	mgpS	0.101	0.00672	0.01129	NoDiff
BAC45425	bsl0160	-0.166	0.3188	0.3781	NoDiff
BAC45426	bll0161	0.819	1.57e-71	4.12e-70	NoDiff
BAC45427	rpmB	-0.46	6.46e-23	4.41e-22	NoDiff
BAC45428	bll0163	-0.326	0.0001895	0.0003925	NoDiff
BAC45429	blr0164	-0.581	1.59e-05	3.68e-05	NoDiff
BAC45430	blr0165	0.335	0.0004351	0.0008668	NoDiff
BAC45431	ftsZ	0.421	1.7e-10	6.04e-10	NoDiff
BAC45432	bll0167	0.25	6.55e-05	0.0001429	NoDiff
BAC45433	bsl0168	-0.134	0.3627	0.4231	NoDiff
BAC45434	bsl0169	-0.171	0.2984	0.3564	NoDiff
BAC45435	bsl0170	0.151	0.4012	0.4621	NoDiff
BAC45436	blr0171	-0.701	0.0006106	0.001193	NoDiff
BAC45437	blr0172	0.233	5.37e-05	0.0001182	NoDiff
BAC45438	bsr0173	0.096	0.2282	0.2811	NoDiff
BAC45439	bll0174	0.097	0.7111	0.7568	NoDiff
BAC45440	bll0175	1.189	1.06e-42	1.41e-41	shc UP
BAC45441	bll0176	-0.233	0.09803	0.1324	NoDiff
BAC45442	bll0177	-0.336	1.66e-05	3.83e-05	NoDiff
BAC45443	cobT	0.058	0.1602	0.2057	NoDiff
BAC45444	bll0179	0.262	0.0001393	0.0002929	NoDiff
BAC45445	cobS	0.379	1.85e-08	5.6e-08	NoDiff
BAC45446	blr0181	0.311	0.003314	0.005821	NoDiff
BAC45447	cisZ	-0.155	0.06182	0.08719	NoDiff
BAC45448	cis	-0.029	0.8445	0.8741	NoDiff
BAC45449	dnaJ	-0.08	0.1098	0.1469	NoDiff
BAC45450	bsr0185	-0.193	0.01723	0.02709	NoDiff
BAC45451	bll0186	-0.195	0.003809	0.006636	NoDiff
BAC45452	aroB	-0.291	7.35e-07	1.91e-06	NoDiff
BAC45453	bll0188	-0.265	0.0009079	0.001728	NoDiff
BAC45454	bsr0189	-0.297	0.1288	0.1692	NoDiff
BAC45455	xerD	-0.291	0.0005478	0.001077	NoDiff
BAC45456	accA	-0.004	0.9128	0.9288	NoDiff
BAC45457	blr0192	0.307	1.87e-12	7.51e-12	NoDiff
BAC45458	bll0193	0.107	0.4091	0.4698	NoDiff
BAC45459	bll0194	0.252	0.183	0.2313	NoDiff
BAC45460	bll0195	0.371	0.006992	0.01172	NoDiff
BAC45461	bll0196	0.665	2.51e-12	1e-11	NoDiff
BAC45462	bll0197	0.585	5.16e-05	0.0001137	NoDiff
BAC45463	bll0198	1.072	2.31e-14	1.05e-13	shc UP
BAC45464	bll0199	0.408	0.0003659	0.000735	NoDiff
BAC45465	blr0200	0.278	0.0002857	0.0005805	NoDiff
BAC45466	bsl0201	0.141	0.06332	0.0891	NoDiff
BAC45467	bll0202	-0.193	0.01008	0.01648	NoDiff
BAC45468	bll0203	-0.274	6.45e-06	1.55e-05	NoDiff
BAC45469	secA	0.092	0.1483	0.1918	NoDiff
BAC45470	blr0205	0.559	1.07e-17	5.81e-17	NoDiff
BAC45471	argJ	0.2	2.29e-06	5.69e-06	NoDiff
BAC45472	blr0207	-0.052	0.3436	0.4038	NoDiff
BAC45473	bll0208	-0.275	2e-05	4.58e-05	NoDiff
BAC45474	comF	0.367	0.0007648	0.001473	NoDiff
BAC45475	bsr0210	1.022	6.21e-13	2.58e-12	shc UP
BAC45476	blr0211	0.76	4.72e-23	3.26e-22	NoDiff
BAC45477	blr0212	0.589	7.07e-22	4.67e-21	NoDiff
BAC45478	bll0213	0.028	0.6887	0.7372	NoDiff
BAC45479	ubiG	-0.088	0.1636	0.2096	NoDiff
BAC45480	bll0215	-0.153	0.004076	0.007068	NoDiff
BAC45481	lysC	-0.113	0.07639	0.1057	NoDiff
BAC45482	ptsP	-0.59	4.12e-37	4.5e-36	NoDiff
BAC45483	prfA	-0.545	1.6e-19	9.47e-19	NoDiff
BAC45484	hemK	-0.995	5.92e-41	7.22e-40	NoDiff
BAC45485	blr0220	-0.344	7.37e-05	0.0001601	NoDiff
BAC45486	bll0221	-0.257	0.001293	0.00241	NoDiff
BAC45487	gloB	0.168	0.0235	0.03598	NoDiff
BAC45488	blr0223	0.235	0.0001129	0.0002394	NoDiff
BAC45489	bll0224	0.111	0.215	0.2669	NoDiff
BAC45490	phbB	0.36	1.15e-05	2.7e-05	NoDiff
BAC45491	atoB	0.758	4.88e-43	6.53e-42	NoDiff
BAC45492	blr0227	0.625	2.4e-05	5.45e-05	NoDiff
BAC45493	blr0228	0.254	0.0021	0.003806	NoDiff
BAC45494	ilvE	0.234	0.0005856	0.001147	NoDiff
BAC45495	blr0230	0.516	4.27e-20	2.62e-19	NoDiff
BAC45496	bsl0231	0.875	2e-32	1.92e-31	NoDiff
BAC45497	blr0232	0.379	0.0003457	0.0006962	NoDiff
BAC45498	bll0233	0.265	0.001716	0.00315	NoDiff
BAC45499	bll0234	-0.481	5.21e-09	1.65e-08	NoDiff
BAC45500	bll0235	-0.276	0.03851	0.05679	NoDiff
BAC45501	bll0236	-0.522	2.73e-12	1.09e-11	NoDiff
BAC45502	blr0237	-0.352	0.0007955	0.001528	NoDiff
BAC45503	blr0238	-0.181	0.1219	0.1613	NoDiff
BAC45504	blr0239	-0.189	0.01821	0.02849	NoDiff
BAC45505	bll0240	-0.175	0.1008	0.1358	NoDiff
BAC45506	blr0241	1.337	1.31e-106	6.59e-105	shc UP
BAC45507	recQ	-0.353	1.38e-15	6.76e-15	NoDiff
BAC45508	bll0243	-0.365	6.42e-08	1.84e-07	NoDiff
BAC45509	bll0244	-0.83	1.37e-31	1.27e-30	NoDiff
BAC45510	cysD	-0.917	8.51e-35	8.7e-34	NoDiff
BAC45511	bam	0.751	1.31e-56	2.6e-55	NoDiff
BAC45512	bsr0247	0.093	0.7424	0.7848	NoDiff
BAC45513	blr0248	0.138	0.3768	0.4377	NoDiff
BAC45514	blr0249	0.268	0.1628	0.2086	NoDiff
BAC45515	mocA	-0.245	0.1392	0.1812	NoDiff
BAC45516	bll0251	-0.104	0.6766	0.7264	NoDiff
BAC45517	blr0252	-0.341	0.004693	0.008065	NoDiff
BAC45518	blr0253	-0.244	5.95e-07	1.56e-06	NoDiff
BAC45519	bll0254	-0.224	0.05357	0.07667	NoDiff
BAC45520	bsl0255	-0.502	0.003561	0.006227	NoDiff
BAC45521	bll0256	0.109	0.4826	0.5429	NoDiff
BAC45522	blr0257	0.057	0.2697	0.3261	NoDiff
BAC45523	blr0258	0.388	6.25e-11	2.3e-10	NoDiff
BAC45524	blr0259	-0.101	0.3165	0.3759	NoDiff
BAC45525	blr0260	0.132	0.5204	0.58	NoDiff
BAC45526	blr0261	0.502	5.91e-07	1.55e-06	NoDiff
BAC45527	blr0262	0.693	4.49e-06	1.09e-05	NoDiff
BAC45528	bll0263	-0.52	0.1502	0.1939	NoDiff
BAC45529	mdcF	-0.16	0.5897	0.6459	NoDiff
BAC45530	mdcB	0.361	0.26	0.316	NoDiff
BAC45531	mdcG	1.005	0.05008	0.07219	NoDiff
BAC45532	mdcE	-0.08	0.8745	0.8992	NoDiff
BAC45533	mdcD	-0.32	0.4189	0.4798	NoDiff
BAC45534	mdcC	0.196	0.6943	0.7421	NoDiff
BAC45535	mdcA	-0.178	0.2979	0.356	NoDiff
BAC45536	bll0271	-0.164	0.6558	0.7072	NoDiff
BAC45537	bll0272	0.162	0.651	0.7029	NoDiff
BAC45538	bsl0273	0.584	0.3212	0.3807	NoDiff
BAC45539	blr0274	2.102	4.25e-08	1.24e-07	shc UP
BAC45540	bll0275	1.187	1.51e-07	4.2e-07	shc UP
BAC45541	blr0276	1.675	7.16e-30	6.21e-29	shc UP
BAC45542	blr0277	1.105	2.73e-25	2.01e-24	shc UP
BAC45543	blr0278	-0.517	0.03065	0.046	NoDiff
BAC45544	blr0279	-0.71	5.33e-12	2.1e-11	NoDiff
BAC45545	fdhF	-0.008	0.9577	0.9653	NoDiff
BAC45546	blr0281	-0.02	0.9252	0.9387	NoDiff
BAC45547	bll0282	0.13	0.4482	0.5092	NoDiff
BAC45548	bll0283	0.134	0.4076	0.4682	NoDiff
BAC45549	mqo	0.7	3.7e-05	8.27e-05	NoDiff
BAC45550	bll0285	0.325	0.3194	0.3788	NoDiff
BAC45551	fumC	0.31	0.137	0.1786	NoDiff
BAC45552	bll0287	-0.849	0.005058	0.00863	NoDiff
BAC45553	bll0288	0.248	0.406	0.4668	NoDiff
BAC45554	bll0289	0.084	0.7611	0.8012	NoDiff
BAC45555	bll0290	0.744	1.54e-06	3.89e-06	NoDiff
BAC45556	bll0291	0.092	0.7251	0.7693	NoDiff
BAC45557	bll0292	-0.133	0.4735	0.5342	NoDiff
BAC45558	blr0293	0.35	0.05528	0.07886	NoDiff
BAC45559	blr0294	-0.346	0.0001124	0.0002385	NoDiff
BAC45560	bll0295	0.085	0.3998	0.4608	NoDiff
BAC45561	bsl0296	0.024	0.9342	0.946	NoDiff
BAC45562	blr0297	0.459	2.51e-05	5.69e-05	NoDiff
BAC45563	blr0298	0.216	0.1618	0.2075	NoDiff
BAC45564	blr0299	1.453	6.01e-154	6.62e-152	shc UP
BAC45565	ragD	0.609	8.09e-05	0.0001745	NoDiff
BAC45566	ragC	-0.04	0.7465	0.7888	NoDiff
BAC45567	rpoH3	0.024	0.9028	0.9209	NoDiff
BAC45568	ragB	0.643	0.007225	0.01208	NoDiff
BAC45569	ragA	0.163	0.5056	0.5655	NoDiff
BAC45570	blr0305	1.678	3.54e-12	1.4e-11	shc UP
BAC45571	blr0306	0.806	1.21e-07	3.39e-07	NoDiff
BAC45572	bll0307	-0.492	7.37e-10	2.51e-09	NoDiff
BAC45573	blr0308	-0.122	0.12	0.1591	NoDiff
BAC45574	blr0309	-0.065	0.6328	0.6862	NoDiff
BAC45575	blr0310	-0.328	0.02966	0.04462	NoDiff
BAC45576	blr0311	-0.156	0.2939	0.3516	NoDiff
BAC45577	blr0312	-0.16	0.0581	0.08245	NoDiff
BAC45578	bll0313	0.215	0.02551	0.03883	NoDiff
BAC45579	nosR	0.269	0.2315	0.2847	NoDiff
BAC45580	nosZ	0.975	7.78e-50	1.27e-48	NoDiff
BAC45581	nosD	0.626	1.12e-09	3.75e-09	NoDiff
BAC45582	nosF	0.715	3.89e-08	1.14e-07	NoDiff
BAC45583	nosY	0.599	3.77e-05	8.43e-05	NoDiff
BAC45584	nosL	0.516	0.0005328	0.001049	NoDiff
BAC45585	nosX	-0.316	1.02e-05	2.41e-05	NoDiff
BAC45586	blr0321	0.471	1.77e-05	4.08e-05	NoDiff
BAC45587	otsA	1.241	2.71e-52	4.72e-51	shc UP
BAC45588	otsB	0.639	5.4e-08	1.56e-07	NoDiff
BAC45589	bll0324	0.416	0.00301	0.005311	NoDiff
BAC45590	blr0325	-1.098	1.46e-28	1.21e-27	wt UP
BAC45591	bll0326	-0.771	3.43e-58	6.94e-57	NoDiff
BAC45592	bll0327	-0.998	1.02e-92	4.03e-91	NoDiff
BAC45593	blr0328	-0.426	2.05e-07	5.61e-07	NoDiff
BAC45594	blr0329	-0.436	2.12e-05	4.85e-05	NoDiff
BAC45595	bll0330	-1.296	5.08e-06	1.23e-05	wt UP
BAC45596	bll0331	-0.912	1.32e-13	5.74e-13	NoDiff
BAC45597	bll0332	-2.433	6.09e-28	4.89e-27	wt UP
BAC45598	bll0333	-2.613	1e-35	1.04e-34	wt UP
BAC45599	bll0334	-0.522	2.52e-07	6.83e-07	NoDiff
BAC45600	blr0335	-0.158	0.1345	0.1757	NoDiff
BAC45601	blr0336	0.184	0.0003892	0.00078	NoDiff
BAC45602	blr0337	0.342	8.02e-07	2.07e-06	NoDiff
BAC45603	AMACR	-0.034	0.5234	0.5829	NoDiff
BAC45604	bll0339	0.476	2.47e-09	8.06e-09	NoDiff
BAC45605	blr0340	-0.211	0.01961	0.03052	NoDiff
BAC45606	blr0341	-0.069	0.5736	0.6312	NoDiff
BAC45607	fah	0.31	1.21e-07	3.39e-07	NoDiff
BAC45608	bll0343	0.346	1.56e-06	3.94e-06	NoDiff
BAC45609	bll0344	0.266	0.00291	0.005151	NoDiff
BAC45610	bsl0345	0.175	0.212	0.2637	NoDiff
BAC45611	bll0346	0.17	0.05236	0.07513	NoDiff
BAC45612	blr0347	-0.175	0.08821	0.1204	NoDiff
BAC45613	bsl0348	-1.138	7.02e-12	2.74e-11	wt UP
BAC45614	blr0349	-0.785	0.00023	0.0004722	NoDiff
BAC45615	bsr0350	-0.363	0.003102	0.005469	NoDiff
BAC45616	bll0351	0.312	0.0006185	0.001207	NoDiff
BAC45617	blr0352	0.407	3.09e-11	1.16e-10	NoDiff
BAC45618	blr0353	0.375	1.03e-13	4.51e-13	NoDiff
BAC45619	blr0354	0.57	1.47e-10	5.23e-10	NoDiff
BAC45620	blr0355	0.219	8.13e-05	0.0001753	NoDiff
BAC45621	blr0356	0.219	3.71e-07	9.9e-07	NoDiff
BAC45622	bll0357	-0.055	0.349	0.4091	NoDiff
BAC45623	blr0358	0.309	3.02e-08	8.94e-08	NoDiff
BAC45624	blr0359	-0.142	0.04139	0.06065	NoDiff
BAC45625	blr0360	0.516	0.005151	0.008774	NoDiff
BAC45626	bll0361	1.015	8.37e-21	5.29e-20	shc UP
BAC45627	bll0362	0.551	1.95e-07	5.35e-07	NoDiff
BAC45628	bll0363	-0.573	0.0003926	0.0007863	NoDiff
BAC45629	blr0364	-1.1	7.49e-53	1.32e-51	wt UP
BAC45630	rps21	-0.868	2.56e-07	6.94e-07	NoDiff
BAC45631	blr0366	-0.334	0.04561	0.06629	NoDiff
BAC45632	blr0367	0.014	0.888	0.9097	NoDiff
BAC45633	blr0368	0.031	0.7649	0.8046	NoDiff
BAC45634	blr0369	-1.391	2.59e-05	5.87e-05	wt UP
BAC45635	bll0370	-0.079	0.02527	0.03849	NoDiff
BAC45636	blr0371	-0.041	0.3895	0.4509	NoDiff
BAC45637	blr0372	1.185	8.77e-45	1.24e-43	shc UP
BAC45638	blr0373	0.862	5.28e-49	8.4e-48	NoDiff
BAC45639	bll0374	0.183	0.001759	0.003223	NoDiff
BAC45640	bll0375	0.402	2.26e-11	8.56e-11	NoDiff
BAC45641	ptrB	0.932	2.14e-47	3.27e-46	NoDiff
BAC45642	bll0377	0.223	0.004235	0.007321	NoDiff
BAC45643	ilvD	0.095	0.2698	0.3262	NoDiff
BAC45644	bll0379	-0.381	0.006072	0.01024	NoDiff
BAC45645	bll0380	-0.426	0.0005257	0.001035	NoDiff
BAC45646	bll0381	-0.217	0.1017	0.1369	NoDiff
BAC45647	blr0382	-0.603	1.13e-10	4.04e-10	NoDiff
BAC45648	mcpK	-0.551	4.12e-16	2.08e-15	NoDiff
BAC45649	blr0384	0.691	2.56e-08	7.64e-08	NoDiff
BAC45650	blr0385	0.126	0.009328	0.01534	NoDiff
BAC45651	bll0386	-0.042	0.4427	0.5036	NoDiff
BAC45652	bll0387	-0.67	1.93e-26	1.49e-25	NoDiff
BAC45653	bll0388	-0.839	1.65e-26	1.27e-25	NoDiff
BAC45654	bll0389	-1.046	1.58e-21	1.03e-20	wt UP
BAC45655	cheR1	-0.868	1.23e-30	1.1e-29	NoDiff
BAC45656	bll0391	-0.857	5.66e-22	3.76e-21	NoDiff
BAC45657	cheW	-1.01	1.8e-37	1.99e-36	wt UP
BAC45658	bll0393	-0.918	2.15e-64	4.9e-63	NoDiff
BAC45659	bll0394	-0.992	7.45e-29	6.24e-28	NoDiff
BAC45660	blr0395	-0.761	8.7e-20	5.25e-19	NoDiff
BAC45661	blr0396	-0.436	5.77e-10	1.98e-09	NoDiff
BAC45662	blr0397	-1.48	2.42e-18	1.35e-17	wt UP
BAC45663	bsr0398	-1.086	2.49e-15	1.21e-14	wt UP
BAC45664	bll0399	-0.948	7.62e-07	1.98e-06	NoDiff
BAC45665	blr0400	-0.693	3.52e-09	1.13e-08	NoDiff
BAC45666	blr0401	0.848	3.47e-08	1.02e-07	NoDiff
BAC45667	blr0402	0.404	3.93e-12	1.56e-11	NoDiff
BAC45668	bll0403	0.017	0.8777	0.9017	NoDiff
BAC45669	blr0404	-0.359	1.37e-05	3.18e-05	NoDiff
BAC45670	bll0405	-0.278	0.0007743	0.00149	NoDiff
BAC45671	bll0406	-0.394	4e-05	8.92e-05	NoDiff
BAC45672	blr0407	-0.327	0.0767	0.1061	NoDiff
BAC45673	bll0408	-0.118	0.6109	0.6655	NoDiff
BAC45674	bll0409	-0.098	0.6507	0.7027	NoDiff
BAC45675	blr0410	-0.048	0.7953	0.8313	NoDiff
BAC45676	bll0411	-0.299	0.1895	0.2387	NoDiff
BAC45677	bll0412	0.069	0.6467	0.699	NoDiff
BAC45678	bll0413	0.183	0.141	0.1833	NoDiff
BAC45679	leuB	0.208	0.3305	0.3899	NoDiff
BAC45680	leuD	0.234	0.4618	0.5225	NoDiff
BAC45681	leuC	-0.158	0.2541	0.3097	NoDiff
BAC45682	bll0417	-0.453	3.02e-11	1.13e-10	NoDiff
BAC45683	blr0418	0.396	2.74e-05	6.19e-05	NoDiff
BAC45684	bll0419	0.423	8.38e-06	1.99e-05	NoDiff
BAC45685	rplU	-0.512	7.4e-32	6.97e-31	NoDiff
BAC45686	rpmA	-0.304	1.46e-10	5.19e-10	NoDiff
BAC45687	blr0422	-0.622	2.87e-40	3.44e-39	NoDiff
BAC45688	bll0423	-0.088	0.3266	0.3858	NoDiff
BAC45689	blr0424	-0.044	0.6285	0.6826	NoDiff
BAC45690	cgtA	-0.277	1.3e-12	5.3e-12	NoDiff
BAC45691	blr0426	0.107	0.05785	0.08215	NoDiff
BAC45692	bll0427	0.009	0.8825	0.9053	NoDiff
BAC45693	proB	-0.238	7.55e-05	0.0001639	NoDiff
BAC45694	proA	-0.245	1.13e-06	2.88e-06	NoDiff
BAC45695	nadD	-0.279	9.29e-06	2.2e-05	NoDiff
BAC45696	bsr0431	0.31	7.34e-05	0.0001595	NoDiff
BAC45697	blr0432	-0.027	0.642	0.6949	NoDiff
BAC45698	blr0433	0.366	2.17e-06	5.41e-06	NoDiff
BAC45699	ctpA	0.354	4.53e-10	1.57e-09	NoDiff
BAC45700	blr0435	-0.095	0.07078	0.09859	NoDiff
BAC45701	blr0436	0.21	0.009452	0.01553	NoDiff
BAC45702	blr0437	-0.342	6.39e-09	2.01e-08	NoDiff
BAC45703	bll0438	0.229	0.0002347	0.0004815	NoDiff
BAC45704	atpC	-0.018	0.7504	0.7921	NoDiff
BAC45705	atpD	0.057	0.1948	0.2445	NoDiff
BAC45706	atpG	-0.122	0.01848	0.02887	NoDiff
BAC45707	atpA	-0.071	0.2928	0.3505	NoDiff
BAC45708	atpH	-0.169	0.005612	0.009519	NoDiff
BAC45709	blr0444	0.116	0.1127	0.1505	NoDiff
BAC45710	priA	-0.09	0.1178	0.1565	NoDiff
BAC45711	xerC	-0.588	1.06e-17	5.74e-17	NoDiff
BAC45712	blr0447	-0.107	0.07098	0.09881	NoDiff
BAC45713	bll0448	0.185	0.004562	0.007853	NoDiff
BAC45714	lpdA	0	0.9913	0.9923	NoDiff
BAC45715	scdh1	-0.145	0.08132	0.112	NoDiff
BAC45716	sucB	0.094	0.07266	0.1008	NoDiff
BAC45717	sucA	0.095	0.03026	0.04545	NoDiff
BAC45718	sucD	0.114	0.005262	0.008953	NoDiff
BAC45719	bll0454	0.035	0.6469	0.6991	NoDiff
BAC45720	sucC	0.212	0.0001482	0.0003107	NoDiff
BAC45721	mdh	0.202	0.0403	0.05923	NoDiff
BAC45722	bll0457	-0.408	1.18e-09	3.94e-09	NoDiff
BAC45723	ligT	0.36	0.0001106	0.0002348	NoDiff
BAC45724	bll0459	0.97	1.11e-41	1.4e-40	NoDiff
BAC45725	blr0460	0.368	1.57e-06	3.95e-06	NoDiff
BAC45726	blr0461	0.115	0.03112	0.04665	NoDiff
BAC45727	blr0462	0.906	1.26e-69	3.18e-68	NoDiff
BAC45728	blr0463	0.396	1.32e-08	4.04e-08	NoDiff
BAC45729	bll0464	0.645	2.89e-17	1.54e-16	NoDiff
BAC45730	bll0465	1.371	1.33e-47	2.04e-46	shc UP
BAC45731	acnA	-0.13	0.06871	0.09598	NoDiff
BAC45732	ccmA	-0.398	1.12e-13	4.88e-13	NoDiff
BAC45733	ccmB	-0.405	5.6e-11	2.07e-10	NoDiff
BAC45734	ccmC	-0.116	0.3223	0.3816	NoDiff
BAC45735	ccmD	-0.197	0.216	0.2681	NoDiff
BAC45736	ccmG	0.065	0.4552	0.5161	NoDiff
BAC45737	bll0472	0.43	2.74e-24	1.98e-23	NoDiff
BAC45738	bll0473	0.55	1.45e-12	5.88e-12	NoDiff
BAC45739	blr0474	-0.363	5.51e-05	0.0001211	NoDiff
BAC45740	blr0475	-0.723	2.27e-24	1.64e-23	NoDiff
BAC45741	bll0476	-0.405	3.5e-13	1.48e-12	NoDiff
BAC45742	dapF	-0.117	0.05613	0.07988	NoDiff
BAC45743	blr0478	0.896	1.3e-28	1.08e-27	NoDiff
BAC45744	blr0479	0.691	1.16e-39	1.37e-38	NoDiff
BAC45745	bll0480	0.652	1.01e-19	6.04e-19	NoDiff
BAC45746	ffh	-0.383	3.38e-24	2.42e-23	NoDiff
BAC45747	rpsP	-0.262	7.13e-07	1.86e-06	NoDiff
BAC45748	rimM	-0.416	5.02e-15	2.39e-14	NoDiff
BAC45749	bll0484	-0.764	1.08e-20	6.81e-20	NoDiff
BAC45750	blr0485	0.128	0.326	0.3853	NoDiff
BAC45751	trmD	-0.365	6.91e-08	1.98e-07	NoDiff
BAC45752	rplS	-0.855	3.12e-75	8.72e-74	NoDiff
BAC45753	leuC	-0.925	9.54e-84	3.2e-82	NoDiff
BAC45754	bll0489	0.955	4.68e-21	2.99e-20	NoDiff
BAC45755	blr0490	-0.328	0.001375	0.002556	NoDiff
BAC45756	bll0491	-0.349	6.23e-05	0.0001364	NoDiff
BAC45757	blr0492	-0.18	0.01622	0.02566	NoDiff
BAC45758	bll0493	-0.009	0.9152	0.9302	NoDiff
BAC45759	blr0494	-0.669	1.85e-18	1.04e-17	NoDiff
BAC45760	leuD	0.447	3.89e-09	1.25e-08	NoDiff
BAC45761	blr0496	-0.145	0.01111	0.01804	NoDiff
BAC45762	blr0497	-1.505	0.002046	0.003713	wt UP
BAC45763	bll0498	-0.591	0.005537	0.009399	NoDiff
BAC45764	citE	-0.104	0.1616	0.2073	NoDiff
BAC45765	cah	-0.281	1.38e-05	3.21e-05	NoDiff
BAC45766	asd	-0.103	0.1881	0.2371	NoDiff
BAC45767	blr0502	-0.706	4.71e-33	4.58e-32	NoDiff
BAC45768	leuB	-0.059	0.3103	0.3693	NoDiff
BAC45769	blr0503	0.383	1.4e-06	3.55e-06	NoDiff
BAC45770	bll0505	1.283	5.2e-43	6.94e-42	shc UP
BAC45771	bll0506	1.354	2.27e-55	4.36e-54	shc UP
BAC45772	bll0507	0.544	1.06e-07	2.98e-07	NoDiff
BAC45773	bll0508	0.582	4.86e-16	2.44e-15	NoDiff
BAC45774	blr0509	-0.09	0.2695	0.326	NoDiff
BAC45775	bll0510	-0.673	2.93e-08	8.69e-08	NoDiff
BAC45776	gstR	-0.249	0.02558	0.03892	NoDiff
BAC45777	sdhC	-0.118	0.08182	0.1126	NoDiff
BAC45778	sdhD	-0.33	0.0008756	0.00167	NoDiff
BAC45779	sdhA	-0.281	1.05e-05	2.48e-05	NoDiff
BAC45780	sdhB	-0.196	0.03726	0.05509	NoDiff
BAC45781	blr0516	-0.382	8.25e-09	2.57e-08	NoDiff
BAC45782	blr0517	0.489	0.0001025	0.000219	NoDiff
BAC45783	blr0518	-0.404	4.65e-13	1.95e-12	NoDiff
BAC45784	blr0519	-0.129	0.1353	0.1766	NoDiff
BAC45785	bsr0520	0.004	0.959	0.9664	NoDiff
BAC45786	blr0521	1.415	4.78e-84	1.62e-82	shc UP
BAC45787	argG	-0.065	0.2064	0.2574	NoDiff
BAC45788	bll0523	-0.331	1.58e-09	5.24e-09	NoDiff
BAC45789	bll0524	0.343	0.00499	0.008532	NoDiff
BAC45790	bll0525	0.41	4.43e-30	3.88e-29	NoDiff
BAC45791	bll0526	0.674	4.77e-23	3.29e-22	NoDiff
BAC45792	bll0527	0.58	6.23e-09	1.96e-08	NoDiff
BAC45793	blr0528	0.177	0.02383	0.03645	NoDiff
BAC45794	blr0529	0.939	1.5e-36	1.61e-35	NoDiff
BAC45795	blr0530	1.074	1.33e-48	2.1e-47	shc UP
BAC45796	bll0531	1.17	1.36e-40	1.65e-39	shc UP
BAC45797	bll0532	0.595	1.91e-07	5.25e-07	NoDiff
BAC45798	blr0533	-0.008	0.9147	0.93	NoDiff
BAC45799	blr0534	-0.247	0.001375	0.002556	NoDiff
BAC45800	bll0535	-0.516	0.0184	0.02876	NoDiff
BAC45801	blr0536	0.2	0.2148	0.2668	NoDiff
BAC45802	blr0537	-0.272	0.03453	0.05138	NoDiff
BAC45803	blr0538	-0.205	0.009764	0.016	NoDiff
BAC45804	bsr0539	-0.095	0.4388	0.5	NoDiff
BAC45805	typA	-0.234	2.06e-08	6.2e-08	NoDiff
BAC45806	blr0541	-0.436	1.67e-10	5.94e-10	NoDiff
BAC45807	bll0542	-0.459	4.69e-15	2.24e-14	NoDiff
BAC45808	bll0543	-0.599	3.43e-08	1.01e-07	NoDiff
BAC45809	bll0544	-0.097	0.2673	0.3237	NoDiff
BAC45810	bll0545	0.318	0.01917	0.02987	NoDiff
BAC45811	bll0546	-0.233	0.05074	0.07309	NoDiff
BAC45812	blr0547	0.383	5.23e-06	1.26e-05	NoDiff
BAC45813	ppa	0.214	5.49e-05	0.0001207	NoDiff
BAC45814	folD	-0.116	0.004518	0.007781	NoDiff
BAC45815	bsl0550	-0.271	5.98e-05	0.0001311	NoDiff
BAC45816	bsl0551	-0.169	0.02881	0.04345	NoDiff
BAC45817	bll0552	-0.832	2.86e-33	2.8e-32	NoDiff
BAC45818	guaA	0.102	0.3102	0.3692	NoDiff
BAC45819	bll0554	-0.217	0.002013	0.003655	NoDiff
BAC45820	bll0555	0.931	3.2e-39	3.74e-38	NoDiff
BAC45821	bll0556	1.322	1.52e-64	3.48e-63	shc UP
BAC45822	bll0557	0.625	7.87e-18	4.31e-17	NoDiff
BAC45823	bll0558	0.01	0.8655	0.8917	NoDiff
BAC45824	blr0559	-0.17	0.01204	0.01946	NoDiff
BAC45825	bsl0560	-0.451	6.34e-05	0.0001386	NoDiff
BAC45826	bll0561	-0.259	0.02103	0.03252	NoDiff
BAC45827	blr0562	-0.109	0.1722	0.2194	NoDiff
BAC45828	bll0563	-0.321	0.01566	0.02484	NoDiff
BAC45829	bll0564	-0.465	1.3e-14	6.03e-14	NoDiff
BAC45830	bll0565	-0.253	0.0008736	0.001667	NoDiff
BAC45831	bll0566	-0.779	1.42e-20	8.86e-20	NoDiff
BAC45832	gcp	-0.347	1.42e-10	5.05e-10	NoDiff
BAC45833	gpsA	-0.4	1.62e-09	5.36e-09	NoDiff
BAC45834	blr0569	-0.343	5.42e-05	0.0001193	NoDiff
BAC45835	bll0570	-0.361	0.0001753	0.0003647	NoDiff
BAC45836	blr0571	0.926	5.65e-13	2.36e-12	NoDiff
BAC45837	bll0572	0.085	0.4123	0.473	NoDiff
BAC45838	blr0573	-0.168	0.05486	0.07835	NoDiff
BAC45839	blr0574	0.32	1.33e-06	3.36e-06	NoDiff
BAC45840	bll0575	0.014	0.8052	0.8396	NoDiff
BAC45841	blr0576	-1.395	3.68e-09	1.19e-08	wt UP
BAC45842	blr0577	-0.548	8.36e-10	2.83e-09	NoDiff
BAC45843	bsl0578	0.005	0.9677	0.974	NoDiff
BAC45844	sun	0.867	8.88e-31	7.92e-30	NoDiff
BAC45845	blr0580	-0.406	1.45e-23	1.02e-22	NoDiff
BAC45846	purH	0.368	5.55e-06	1.34e-05	NoDiff
BAC45847	bll0582	0.159	0.01771	0.02778	NoDiff
BAC45848	ggt	0.858	3.18e-30	2.8e-29	NoDiff
BAC45849	blr0584	0.104	0.02622	0.03981	NoDiff
BAC45850	bll0585	-0.321	1.19e-05	2.8e-05	NoDiff
BAC45851	blr0586	-0.349	6.68e-05	0.0001458	NoDiff
BAC45852	blr0587	-0.277	0.01163	0.01882	NoDiff
BAC45853	blr0588	0.545	0.001954	0.003557	NoDiff
BAC45854	blr0589	0.575	1.9e-40	2.29e-39	NoDiff
BAC45855	bll0590	0.584	7.57e-15	3.57e-14	NoDiff
BAC45856	bll0591	0.695	5.38e-30	4.7e-29	NoDiff
BAC45857	bsl0592	-0.24	0.1055	0.1416	NoDiff
BAC45858	bll0593	-0.214	0.002139	0.00387	NoDiff
BAC45859	trxA	0.917	8.58e-26	6.46e-25	NoDiff
BAC45860	blr0595	0.76	1.5e-30	1.33e-29	NoDiff
BAC45861	bll0596	0.18	0.002711	0.004812	NoDiff
BAC45862	bll0597	0.605	1.15e-15	5.65e-15	NoDiff
BAC45863	bll0598	0.636	3.98e-10	1.39e-09	NoDiff
BAC45864	bll0599	-0.402	1.29e-07	3.61e-07	NoDiff
BAC45865	bll0600	-0.535	1.43e-08	4.38e-08	NoDiff
BAC45866	blr0602	-0.685	4.33e-05	9.61e-05	NoDiff
BAC45867	bsr0601	0.122	0.1958	0.2455	NoDiff
BAC45868	bll0603	-0.095	0.05113	0.07353	NoDiff
BAC45869	tesB	-0.414	6.31e-11	2.32e-10	NoDiff
BAC45870	bll0605	-0.268	6.36e-08	1.83e-07	NoDiff
BAC45871	glnK	-0.346	3.45e-05	7.74e-05	NoDiff
BAC45872	blr0607	-0.552	3.85e-12	1.53e-11	NoDiff
BAC45873	blr0608	-0.529	1.6e-06	4.02e-06	NoDiff
BAC45874	blr0609	-0.724	4.3e-19	2.51e-18	NoDiff
BAC45875	blr0610	-0.423	7.08e-07	1.85e-06	NoDiff
BAC45876	clpP	-0.261	0.005124	0.008736	NoDiff
BAC45877	glnK	2.468	1.72e-38	1.97e-37	shc UP
BAC45878	amtB	2.886	1.64e-50	2.72e-49	shc UP
BAC45879	blr0614	0.515	1.11e-10	3.98e-10	NoDiff
BAC45880	blr0615	0.139	0.01657	0.02615	NoDiff
BAC45881	ftsK	0.054	0.2364	0.2901	NoDiff
BAC45882	blr0617	0.588	3.21e-31	2.92e-30	NoDiff
BAC45883	blr0618	-0.085	0.1941	0.2438	NoDiff
BAC45884	bll0619	0.088	0.1261	0.1662	NoDiff
BAC45885	bll0620	0.701	4.05e-20	2.48e-19	NoDiff
BAC45886	blr0621	0.131	0.1279	0.1683	NoDiff
BAC45887	blr0622	-0.045	0.5689	0.6271	NoDiff
BAC45888	bll0623	0.301	4.71e-05	0.0001042	NoDiff
BAC45889	blr0624	-1.142	3.63e-167	5.01e-165	wt UP
BAC45890	bll0625	-0.974	1.36e-30	1.21e-29	NoDiff
BAC45891	bll0626	-0.554	1.37e-09	4.55e-09	NoDiff
BAC45892	leuS	-0.295	1.94e-09	6.39e-09	NoDiff
BAC45893	blr0628	0.21	1.66e-06	4.18e-06	NoDiff
BAC45894	blr0629	-0.156	0.01955	0.03044	NoDiff
BAC45895	parB	-0.036	0.4991	0.5591	NoDiff
BAC45896	parA	-0.119	0.04571	0.06641	NoDiff
BAC45897	gidB	-0.375	1.25e-08	3.84e-08	NoDiff
BAC45898	gidA	-0.427	3.21e-12	1.27e-11	NoDiff
BAC45899	thdF	-0.242	0.002377	0.004261	NoDiff
BAC45900	rho	-0.587	3.78e-22	2.53e-21	NoDiff
BAC45901	bll0636	-0.12	0.1176	0.1562	NoDiff
BAC45902	blr0637	-0.795	9.37e-20	5.63e-19	NoDiff
BAC45903	blr0638	-1.053	1.36e-15	6.66e-15	wt UP
BAC45904	coaE	-0.621	8.69e-32	8.14e-31	NoDiff
BAC45905	dnaQ	-0.377	3.71e-14	1.67e-13	NoDiff
BAC45906	secB	-0.046	0.3816	0.4427	NoDiff
BAC45907	blr0642	0.396	1.37e-19	8.17e-19	NoDiff
BAC45908	blr0643	-0.076	0.2034	0.254	NoDiff
BAC45909	blr0644	-0.312	0.001872	0.003415	NoDiff
BAC45910	bll0645	-0.162	0.1054	0.1415	NoDiff
BAC45911	hslU	0.588	1.23e-40	1.49e-39	NoDiff
BAC45912	bll0647	0.016	0.8284	0.8597	NoDiff
BAC45913	bll0648	0.612	1.2e-07	3.36e-07	NoDiff
BAC45914	hslV	0.833	9.13e-15	4.29e-14	NoDiff
BAC45915	hisB	-0.339	1.2e-08	3.69e-08	NoDiff
BAC45916	blr0651	0.08	0.2948	0.3526	NoDiff
BAC45917	hisH	0.001	0.9855	0.9878	NoDiff
BAC45918	hisA	0.038	0.5085	0.5684	NoDiff
BAC45919	hisF	-0.049	0.3627	0.4231	NoDiff
BAC45920	hisE	0.051	0.4201	0.4809	NoDiff
BAC45921	panK	0.255	0.0001662	0.0003466	NoDiff
BAC45922	bll0657	0.003	0.9547	0.963	NoDiff
BAC45923	bll0658	-0.154	0.09375	0.1273	NoDiff
BAC45924	bll0659	-0.224	5.51e-07	1.45e-06	NoDiff
BAC45925	bll0660	-0.2	0.006203	0.01045	NoDiff
BAC45926	bll0661	-0.074	0.3214	0.3808	NoDiff
BAC45927	bsr0662	-1.109	6.64e-55	1.24e-53	wt UP
BAC45928	blr0663	-0.644	5.46e-39	6.34e-38	NoDiff
BAC45929	ctpF	-0.917	1.39e-101	6.3e-100	NoDiff
BAC45930	pilV	-0.773	1.59e-41	1.98e-40	NoDiff
BAC45931	bll0666	-0.829	4.83e-111	2.7e-109	NoDiff
BAC45932	ctpC	-0.818	8.48e-54	1.55e-52	NoDiff
BAC45933	gshB	0.613	1.02e-20	6.39e-20	NoDiff
BAC45934	bll0669	0.078	0.48	0.5402	NoDiff
BAC45935	bll0670	0.195	0.002704	0.004801	NoDiff
BAC45936	blr0671	0.024	0.6431	0.6958	NoDiff
BAC45937	hemN	-0.376	5.38e-16	2.7e-15	NoDiff
BAC45938	bll0673	-0.338	1.14e-09	3.82e-09	NoDiff
BAC45939	rph	-0.243	0.00022	0.0004527	NoDiff
BAC45940	hrcA	0.685	2e-15	9.73e-15	NoDiff
BAC45941	grpE	0.437	6.58e-10	2.25e-09	NoDiff
BAC45942	pncA	0.477	2.17e-19	1.28e-18	NoDiff
BAC45943	bll0679	1.047	3.12e-118	1.92e-116	shc UP
BAC45944	dnaK	0.573	4.17e-08	1.22e-07	NoDiff
BAC45945	dnaJ	0.604	5.1e-12	2.01e-11	NoDiff
BAC45946	pmtA	-0.095	0.1077	0.1442	NoDiff
BAC45947	blr0682	-0.45	7.37e-13	3.05e-12	NoDiff
BAC45948	pyrF	0.434	2.21e-16	1.13e-15	NoDiff
BAC45949	blr0684	0.357	1.94e-05	4.45e-05	NoDiff
BAC45950	dapB	-0.07	0.2209	0.2734	NoDiff
BAC45951	blr0686	0.032	0.6374	0.6907	NoDiff
BAC45952	bll0687	0.219	5.7e-06	1.37e-05	NoDiff
BAC45953	bll0688	0.673	2.85e-26	2.17e-25	NoDiff
BAC45954	blr0689	0.247	3.56e-05	7.97e-05	NoDiff
BAC45955	blr0690	0.314	1.46e-06	3.68e-06	NoDiff
BAC45956	blr0691	0.373	1.12e-10	4.01e-10	NoDiff
BAC45957	bll0692	0.686	1.56e-09	5.16e-09	NoDiff
BAC45958	bll0693	-0.479	3.47e-09	1.12e-08	NoDiff
BAC45959	blr0694	-0.148	0.2062	0.2572	NoDiff
BAC45960	bll0695	0.025	0.861	0.8882	NoDiff
BAC45961	bll0696	0.214	0.01802	0.0282	NoDiff
BAC45962	blr0697	0.206	0.03718	0.05499	NoDiff
BAC45963	blr0698	0.137	0.1427	0.1853	NoDiff
BAC45964	nikR	-0.346	1.76e-06	4.43e-06	NoDiff
BAC45965	bll0700	-0.074	0.2791	0.3362	NoDiff
BAC45966	bsr0701	-0.295	0.0006651	0.001293	NoDiff
BAC45967	bll0702	-0.385	6.15e-16	3.07e-15	NoDiff
BAC45968	blr0703	0.43	1.69e-10	6e-10	NoDiff
BAC45969	bll0704	-0.485	3.02e-13	1.29e-12	NoDiff
BAC45970	pheT	-0.324	1.47e-14	6.77e-14	NoDiff
BAC45971	pheS	-0.232	9.56e-05	0.0002046	NoDiff
BAC45972	rplT	-0.508	1.22e-20	7.68e-20	NoDiff
BAC45973	rpmI	-0.437	2.25e-06	5.59e-06	NoDiff
BAC45974	blr0709	-0.272	0.01846	0.02885	NoDiff
BAC45975	bll0710	-0.489	7.53e-16	3.74e-15	NoDiff
BAC45976	blr0711	-0.525	1.31e-31	1.21e-30	NoDiff
BAC45977	blr0712	-0.456	7.96e-12	3.09e-11	NoDiff
BAC45978	bll0713	-0.221	0.007314	0.01222	NoDiff
BAC45979	bll0714	-0.911	1.36e-12	5.52e-12	NoDiff
BAC45980	bll0715	-0.431	5.4e-15	2.56e-14	NoDiff
BAC45981	blr0716	-0.102	0.1847	0.2331	NoDiff
BAC45982	bll0717	-0.124	0.06618	0.0928	NoDiff
BAC45983	bll0718	0.532	2.18e-11	8.25e-11	NoDiff
BAC45984	blr0719	0.173	0.09015	0.1229	NoDiff
BAC45985	blr0720	0.26	6.47e-06	1.55e-05	NoDiff
BAC45986	blr0721	0.489	3.93e-19	2.3e-18	NoDiff
BAC45987	blr0722	-0.034	0.5163	0.5757	NoDiff
BAC45988	rpoN2	0.155	0.0001094	0.0002325	NoDiff
BAC45989	blr0724	0.374	1.56e-08	4.75e-08	NoDiff
BAC45990	ptsN	-0.097	0.1688	0.2154	NoDiff
BAC45991	bll0726	-0.688	5.83e-19	3.38e-18	NoDiff
BAC45992	blr0727	0.066	0.3972	0.4583	NoDiff
BAC45993	bsl0728	0.468	7.27e-07	1.89e-06	NoDiff
BAC45994	hspH	0.837	3.69e-27	2.9e-26	NoDiff
BAC45995	bll0730	-0.993	1.35e-58	2.76e-57	NoDiff
BAC45996	bll0731	-1.042	6.06e-31	5.46e-30	wt UP
BAC45997	bll0732	-0.963	3.09e-40	3.69e-39	NoDiff
BAC45998	bll0733	-0.74	3.86e-17	2.04e-16	NoDiff
BAC45999	bll0734	0.168	0.03433	0.05109	NoDiff
BAC46000	bll0735	0.101	0.1703	0.2172	NoDiff
BAC46001	blr0736	-0.7	2.28e-17	1.22e-16	NoDiff
BAC46002	bll0737	-0.2	0.05258	0.07544	NoDiff
BAC46003	aroA	-0.096	0.05478	0.07829	NoDiff
BAC46004	cmk	-0.28	8.88e-08	2.52e-07	NoDiff
BAC46005	rpsA	-0.304	7.04e-13	2.91e-12	NoDiff
BAC46006	blr0741	-0.032	0.5591	0.6173	NoDiff
BAC46007	ihfB	0.079	0.1558	0.2006	NoDiff
BAC46008	blr0743	-0.057	0.4574	0.5183	NoDiff
BAC46009	trpF	-0.309	3.06e-12	1.22e-11	NoDiff
BAC46010	trpB	-0.119	0.01337	0.02147	NoDiff
BAC46011	trpA	-0.09	0.08599	0.1177	NoDiff
BAC46012	accD	0.213	9.31e-06	2.2e-05	NoDiff
BAC46013	folC	-0.271	4.37e-08	1.28e-07	NoDiff
BAC46014	blr0749	-0.275	0.007199	0.01204	NoDiff
BAC46015	blr0750	0.027	0.6657	0.7167	NoDiff
BAC46016	trxA	0.532	7.7e-11	2.81e-10	NoDiff
BAC46017	bll0752	-0.314	1.57e-11	6e-11	NoDiff
BAC46018	bll0753	-0.289	1.48e-11	5.67e-11	NoDiff
BAC46019	galF	0.053	0.3113	0.3702	NoDiff
BAC46020	bll0755	-0.234	0.0002057	0.0004249	NoDiff
BAC46021	bll0756	-0.016	0.7713	0.8102	NoDiff
BAC46022	bdfA	-0.217	1.1e-06	2.82e-06	NoDiff
BAC46023	dut	-0.188	0.047	0.06814	NoDiff
BAC46024	dfp	-0.037	0.4278	0.4887	NoDiff
BAC46025	aarF	-0.372	6.83e-14	3.02e-13	NoDiff
BAC46026	ubiE	-0.107	0.02725	0.04127	NoDiff
BAC46027	blr0762	-0.018	0.8385	0.8687	NoDiff
BAC46028	bll0763	-0.51	7.36e-07	1.92e-06	NoDiff
BAC46029	bll0764	0.197	0.005071	0.00865	NoDiff
BAC46030	moeB	-0.068	0.3095	0.3686	NoDiff
BAC46031	bll0766	-0.427	6.82e-08	1.96e-07	NoDiff
BAC46032	blr0767	-0.118	0.1302	0.1709	NoDiff
BAC46033	irr	0.107	0.234	0.2875	NoDiff
BAC46034	fabA	-0.33	1.67e-09	5.53e-09	NoDiff
BAC46035	fabB	-0.189	2.39e-06	5.94e-06	NoDiff
BAC46036	fabI	-0.296	4.91e-08	1.42e-07	NoDiff
BAC46037	blr0772	-0.54	1.21e-11	4.64e-11	NoDiff
BAC46038	bll0773	-0.332	2.05e-09	6.75e-09	NoDiff
BAC46039	bll0774	-0.584	1.16e-15	5.72e-15	NoDiff
BAC46040	bll0775	-0.469	6.06e-24	4.32e-23	NoDiff
BAC46041	bll0776	-0.074	0.5252	0.5843	NoDiff
BAC46042	bll0777	0.029	0.6659	0.7168	NoDiff
BAC46043	blr0778	0.485	1.14e-18	6.47e-18	NoDiff
BAC46044	pnpA	-0.457	3.97e-11	1.48e-10	NoDiff
BAC46045	rpsO	-0.345	1.69e-08	5.12e-08	NoDiff
BAC46046	truB	-0.487	1.33e-13	5.77e-13	NoDiff
BAC46047	rbfA	-0.777	1.13e-46	1.68e-45	NoDiff
BAC46048	infB	-0.289	2.92e-17	1.56e-16	NoDiff
BAC46049	bll0784	-0.38	1.92e-41	2.39e-40	NoDiff
BAC46050	nusA	-0.461	1.57e-55	3.04e-54	NoDiff
BAC46051	bll0786	-0.761	1.53e-49	2.47e-48	NoDiff
BAC46052	blr0787	-0.562	2.48e-27	1.96e-26	NoDiff
BAC46053	bll0788	-0.398	7.43e-07	1.93e-06	NoDiff
BAC46054	bll0789	-0.28	1.16e-07	3.26e-07	NoDiff
BAC46055	bll0790	0.139	0.00498	0.008517	NoDiff
BAC46056	lnt	-0.544	1.04e-10	3.73e-10	NoDiff
BAC46057	bll0792	-0.451	3.4e-07	9.1e-07	NoDiff
BAC46058	bll0793	-0.487	1.22e-09	4.07e-09	NoDiff
BAC46059	phoH	-0.389	8.03e-15	3.78e-14	NoDiff
BAC46060	bll0795	-0.301	4.75e-09	1.52e-08	NoDiff
BAC46061	bll0796	-0.576	1.91e-18	1.07e-17	NoDiff
BAC46062	fur	-0.331	5.17e-09	1.64e-08	NoDiff
BAC46063	bll0798	-0.309	0.0001571	0.0003286	NoDiff
BAC46064	bll0799	-0.236	0.006061	0.01023	NoDiff
BAC46065	bll0800	0.289	5.48e-09	1.74e-08	NoDiff
BAC46066	bll0801	-0.339	1.02e-05	2.4e-05	NoDiff
BAC46067	trpS	-0.291	0.002488	0.004444	NoDiff
BAC46068	bll0803	-0.506	2.47e-08	7.39e-08	NoDiff
BAC46069	blr0804	-0.164	0.002404	0.004304	NoDiff
BAC46070	bll0805	0.677	3.95e-72	1.06e-70	NoDiff
BAC46071	blr0806	1.187	5.09e-33	4.94e-32	shc UP
BAC46072	blr0807	1.221	8.6e-88	3.1e-86	shc UP
BAC46073	bsl0808	0.417	1.98e-07	5.43e-07	NoDiff
BAC46074	bll0809	0.214	0.02966	0.04462	NoDiff
BAC46075	bsl0810	-0.358	0.008938	0.01474	NoDiff
BAC46076	bll0811	-0.781	1.67e-33	1.65e-32	NoDiff
BAC46077	purC	-0.054	0.3047	0.3633	NoDiff
BAC46078	bll0813	0.732	2.72e-25	2.01e-24	NoDiff
BAC46079	blr0814	0.041	0.5686	0.6268	NoDiff
BAC46080	blr0815	0.178	0.08792	0.1201	NoDiff
BAC46081	bll0816	0.719	6.41e-29	5.38e-28	NoDiff
BAC46082	blr0817	0.258	0.01578	0.02499	NoDiff
BAC46083	bll0818	-0.369	0.1432	0.1858	NoDiff
BAC46084	bll0819	0.028	0.8091	0.8429	NoDiff
BAC46085	bll0820	0.239	0.001283	0.002393	NoDiff
BAC46086	bll0821	-0.268	0.0006758	0.001311	NoDiff
BAC46087	murA	-0.29	2.82e-09	9.18e-09	NoDiff
BAC46088	gyrB	-0.113	0.006057	0.01022	NoDiff
BAC46089	bll0824	0.052	0.7883	0.8252	NoDiff
BAC46090	bll0825	-0.803	3.93e-09	1.26e-08	NoDiff
BAC46091	bll0826	-0.582	2.56e-08	7.64e-08	NoDiff
BAC46092	recF	-0.792	8.83e-39	1.02e-37	NoDiff
BAC46093	bll0828	-0.624	4.21e-29	3.56e-28	NoDiff
BAC46094	dnaN	-0.135	0.007209	0.01206	NoDiff
BAC46095	dnaA	-0.526	1.16e-25	8.72e-25	NoDiff
BAC46096	bll0831	-0.49	1.56e-20	9.74e-20	NoDiff
BAC46097	rpsT	-0.445	3.37e-06	8.26e-06	NoDiff
BAC46098	blr0833	-0.201	0.01546	0.02455	NoDiff
BAC46099	msrA	0.422	3.03e-14	1.37e-13	NoDiff
BAC46100	blr0835	-0.339	1.02e-05	2.41e-05	NoDiff
BAC46101	bll0836	0.469	1.62e-05	3.75e-05	NoDiff
BAC46102	bll0837	1.045	6.03e-37	6.54e-36	shc UP
BAC46103	bll0838	0.794	5.04e-15	2.39e-14	NoDiff
BAC46104	bll0839	0.28	0.009012	0.01485	NoDiff
BAC46105	blr0840	0.674	3.09e-07	8.31e-07	NoDiff
BAC46106	blr0841	0.256	0.001847	0.003372	NoDiff
BAC46107	blr0842	-0.835	3.03e-35	3.12e-34	NoDiff
BAC46108	bll0843	-0.219	0.0004452	0.0008861	NoDiff
BAC46109	bll0845	0.319	0.0003281	0.0006627	NoDiff
BAC46110	blr0844	0.135	0.1125	0.1502	NoDiff
BAC46111	blr0846	0.564	1.71e-07	4.71e-07	NoDiff
BAC46112	blr0847	0.631	2.06e-06	5.14e-06	NoDiff
BAC46113	blr0848	1.056	6e-38	6.77e-37	shc UP
BAC46114	bll0849	0.566	8.27e-14	3.64e-13	NoDiff
BAC46115	blr0850	3.413	8.78e-248	3.11e-245	shc UP
BAC46116	blr0851	3.937	0	0	shc UP
BAC46117	uppS	4.346	0	0	shc UP
BAC46118	bchE	3.662	1.29e-290	8.09e-288	shc UP
BAC46119	blr0854	1.364	0.0001598	0.0003339	shc UP
BAC46120	blr0855	0.559	0.0001825	0.0003789	NoDiff
BAC46121	bll0856	0.14	0.2763	0.3331	NoDiff
BAC46122	blr0857	0.398	9.47e-05	0.0002026	NoDiff
BAC46123	bsr0858	0.549	0.01175	0.019	NoDiff
BAC46124	bsr0859	-0.021	0.919	0.933	NoDiff
BAC46125	blr0860	-0.354	0.03167	0.0474	NoDiff
BAC46126	dinP	0.067	0.4645	0.5253	NoDiff
BAC46127	bsr0862	-0.278	0.009351	0.01537	NoDiff
BAC46128	bll0863	-0.75	9.11e-35	9.31e-34	NoDiff
BAC46129	blr0864	-0.447	1.55e-18	8.74e-18	NoDiff
BAC46130	blr0865	-0.403	1.48e-14	6.81e-14	NoDiff
BAC46131	blr0866	0.127	0.05	0.0721	NoDiff
BAC46132	blr0867	0.155	0.009374	0.01541	NoDiff
BAC46133	blr0868	-0.658	1.66e-23	1.17e-22	NoDiff
BAC46134	bll0869	-0.687	9.13e-09	2.83e-08	NoDiff
BAC46135	bll0870	-0.985	6.36e-13	2.64e-12	NoDiff
BAC46136	blr0871	-1.281	1.07e-81	3.45e-80	wt UP
BAC46137	blr0872	-0.879	3.3e-27	2.6e-26	NoDiff
BAC46138	bll0873	-0.735	1.77e-14	8.13e-14	NoDiff
BAC46139	parB	-0.981	8.23e-23	5.6e-22	NoDiff
BAC46140	bll0875	-1.23	4.2e-45	5.99e-44	wt UP
BAC46141	blr0876	-0.257	0.05961	0.08442	NoDiff
BAC46142	blr0877	-0.833	1.05e-17	5.69e-17	NoDiff
BAC46143	bll0878	-0.615	5.79e-18	3.2e-17	NoDiff
BAC46144	bsl0879	-0.667	1.25e-08	3.83e-08	NoDiff
BAC46145	bll0880	-1.034	2.22e-31	2.03e-30	wt UP
BAC46146	bll0881	-0.799	1e-31	9.32e-31	NoDiff
BAC46147	bll0882	-1.309	7e-224	1.63e-221	wt UP
BAC46148	bll0883	-0.547	4.91e-11	1.82e-10	NoDiff
BAC46149	bll0884	-0.415	1.82e-05	4.18e-05	NoDiff
BAC46150	bll0885	-0.411	1.19e-05	2.8e-05	NoDiff
BAC46151	bll0886	-0.195	0.02554	0.03887	NoDiff
BAC46152	bll0887	-0.055	0.5743	0.6318	NoDiff
BAC46153	bll0888	0.327	0.00147	0.002724	NoDiff
BAC46154	bll0889	1.55	4.62e-25	3.39e-24	shc UP
BAC46155	bll0890	-0.08	0.1892	0.2383	NoDiff
BAC46156	bll0891	-0.617	2.24e-28	1.83e-27	NoDiff
BAC46157	bll0892	0.891	2.92e-60	6.14e-59	NoDiff
BAC46158	blr0893	0.705	2.41e-30	2.13e-29	NoDiff
BAC46159	bll0894	0.704	6.24e-28	5e-27	NoDiff
BAC46160	bll0895	0.562	3.11e-11	1.17e-10	NoDiff
BAC46161	bll0896	0.103	0.647	0.6991	NoDiff
BAC46162	bll0897	0.332	0.203	0.2537	NoDiff
BAC46163	blr0898	0.246	0.3133	0.3723	NoDiff
BAC46164	blr0899	0.706	2.88e-37	3.15e-36	NoDiff
BAC46165	bll0900	0.237	0.001324	0.002464	NoDiff
BAC46166	aglA	1.297	3.22e-60	6.71e-59	shc UP
BAC46167	bll0902	0.329	0.0008758	0.00167	NoDiff
BAC46168	blr0903	0.383	9.49e-06	2.24e-05	NoDiff
BAC46169	regR	1.173	1.49e-41	1.87e-40	shc UP
BAC46170	regS	0.069	0.3674	0.4278	NoDiff
BAC46171	nodI	-0.157	0.01121	0.01818	NoDiff
BAC46172	blr0907	-0.011	0.9045	0.9223	NoDiff
BAC46173	blr0908	0.2	0.00333	0.005847	NoDiff
BAC46174	blr0909	0.339	1.21e-13	5.27e-13	NoDiff
BAC46175	pbpC	-0.166	0.0001711	0.0003564	NoDiff
BAC46176	blr0911	0.3	0.005638	0.009558	NoDiff
BAC46177	bll0912	0.314	9.7e-08	2.74e-07	NoDiff
BAC46178	bll0913	0.41	3.08e-06	7.58e-06	NoDiff
BAC46179	bll0914	-0.712	3.62e-07	9.68e-07	NoDiff
BAC46180	ogt	-0.173	0.1677	0.2142	NoDiff
BAC46181	glnD	-0.441	1.2e-34	1.22e-33	NoDiff
BAC46182	blr0917	0.628	0.007044	0.0118	NoDiff
BAC46183	blr0918	0.027	0.8979	0.9169	NoDiff
BAC46184	blr0919	-0.027	0.8654	0.8917	NoDiff
BAC46185	blr0920	0.271	0.002329	0.004183	NoDiff
BAC46186	blr0921	0.067	0.3469	0.4071	NoDiff
BAC46187	bsr0922	-0.458	0.004957	0.008482	NoDiff
BAC46188	blr0923	-0.74	4.19e-27	3.29e-26	NoDiff
BAC46189	mutS	-0.41	2.46e-14	1.12e-13	NoDiff
BAC46190	pcaF	0.328	2.23e-05	5.07e-05	NoDiff
BAC46191	blr0926	0.077	0.3417	0.4019	NoDiff
BAC46192	pcaH	0.095	0.2416	0.2958	NoDiff
BAC46193	pcaG	0.108	0.1977	0.2475	NoDiff
BAC46194	blr0929	-0.976	3.1e-55	5.91e-54	NoDiff
BAC46195	blr0930	-0.305	0.0003756	0.0007537	NoDiff
BAC46196	bll0931	0.204	0.0205	0.03176	NoDiff
BAC46197	bll0932	0.752	2.98e-14	1.35e-13	NoDiff
BAC46198	bll0933	0.556	9.2e-06	2.18e-05	NoDiff
BAC46199	blr0934	0.088	0.2167	0.2688	NoDiff
BAC46200	blr0935	0.093	0.2272	0.2802	NoDiff
BAC46201	gcpE	0.05	0.2101	0.2615	NoDiff
BAC46202	blr0937	0.38	3.14e-07	8.43e-07	NoDiff
BAC46203	blr0938	0.695	1.68e-12	6.79e-12	NoDiff
BAC46204	blr0939	0.289	0.01414	0.02259	NoDiff
BAC46205	bll0940	0.134	0.05077	0.07312	NoDiff
BAC46206	bla	0.675	9.13e-11	3.31e-10	NoDiff
BAC46207	bll0942	0.402	0.01381	0.02212	NoDiff
BAC46208	blr0943	0.041	0.5807	0.6377	NoDiff
BAC46209	blr0944	0.13	0.03908	0.05757	NoDiff
BAC46210	bll0945	-0.365	4.07e-08	1.19e-07	NoDiff
BAC46211	ispA	0.017	0.8045	0.8391	NoDiff
BAC46212	mtgA	0.293	0.0001066	0.000227	NoDiff
BAC46213	rpmF	-0.248	0.0002609	0.0005322	NoDiff
BAC46214	blr0949	-0.478	7.61e-22	5.02e-21	NoDiff
BAC46215	bsl0950	-0.552	5.93e-09	1.87e-08	NoDiff
BAC46216	blr0951	-0.135	0.002471	0.004415	NoDiff
BAC46217	bll0952	-0.051	0.5849	0.6415	NoDiff
BAC46218	bll0953	0.374	0.003391	0.005947	NoDiff
BAC46219	bll0954	0.872	1.26e-22	8.5e-22	NoDiff
BAC46220	bll0955	-0.203	0.0008139	0.001561	NoDiff
BAC46221	bll0956	-0.464	1.57e-19	9.32e-19	NoDiff
BAC46222	bll0957	-0.285	6.37e-05	0.0001393	NoDiff
BAC46223	acd	-0.161	0.05221	0.07496	NoDiff
BAC46224	bsr0959	-0.106	0.09337	0.1269	NoDiff
BAC46225	blr0960	0.212	1.91e-05	4.39e-05	NoDiff
BAC46226	blr0961	0.169	0.0005799	0.001137	NoDiff
BAC46227	bll0962	-0.158	0.0007444	0.001438	NoDiff
BAC46228	blr0963	-0.052	0.4928	0.553	NoDiff
BAC46229	blr0964	-0.008	0.8919	0.9122	NoDiff
BAC46230	bll0965	-0.147	0.3213	0.3807	NoDiff
BAC46231	bll0966	0.119	0.4009	0.4618	NoDiff
BAC46232	blr0967	-0.076	0.7168	0.7617	NoDiff
BAC46233	blr0968	-0.015	0.9629	0.9698	NoDiff
BAC46234	blr0969	0.318	0.06001	0.08492	NoDiff
BAC46235	blr0970	-0.627	0.02121	0.03277	NoDiff
BAC46236	blr0971	0.004	0.9904	0.9916	NoDiff
BAC46237	blr0972	0.297	0.004205	0.007277	NoDiff
BAC46238	blr0973	-0.442	0.002421	0.004332	NoDiff
BAC46239	bll0974	-0.307	9.13e-05	0.0001958	NoDiff
BAC46240	bll0975	-0.11	0.1002	0.1351	NoDiff
BAC46241	bll0976	-0.032	0.8821	0.9052	NoDiff
BAC46242	bll0977	0.029	0.8891	0.9104	NoDiff
BAC46243	blr0978	0.037	0.6996	0.7467	NoDiff
BAC46244	bll0979	0.159	0.1476	0.1909	NoDiff
BAC46245	bll0980	0.289	0.001181	0.002214	NoDiff
BAC46246	blr0981	0.862	2.64e-12	1.05e-11	NoDiff
BAC46247	blr0982	0.765	1.59e-25	1.19e-24	NoDiff
BAC46248	blr0983	0.246	0.003534	0.006189	NoDiff
BAC46249	blr0984	0.174	0.01158	0.01875	NoDiff
BAC46250	blr0985	-0.051	0.7295	0.7731	NoDiff
BAC46251	mccB	0.422	0.01913	0.02981	NoDiff
BAC46252	mccA	0.356	0.007473	0.01247	NoDiff
BAC46253	blr0988	0.658	3.46e-07	9.25e-07	NoDiff
BAC46254	bll0989	0.291	0.05033	0.07252	NoDiff
BAC46255	bll0990	0.033	0.8578	0.8857	NoDiff
BAC46256	bll0991	-0.016	0.9004	0.919	NoDiff
BAC46257	bll0992	-0.37	0.0862	0.1179	NoDiff
BAC46258	bll0993	-0.38	6.38e-05	0.0001394	NoDiff
BAC46259	bll0994	0.134	0.3472	0.4073	NoDiff
BAC46260	bll0995	-0.157	0.3287	0.388	NoDiff
BAC46261	blr0996	0.918	2.2e-32	2.1e-31	NoDiff
BAC46262	blr0997	0.801	1.89e-27	1.5e-26	NoDiff
BAC46263	blr0998	-0.302	8.23e-05	0.0001774	NoDiff
BAC46264	bll0999	-0.35	3.67e-07	9.81e-07	NoDiff
BAC46265	bll1000	-0.401	0.001086	0.002048	NoDiff
BAC46266	bll1001	-0.153	0.1101	0.1472	NoDiff
BAC46267	bll1002	-0.188	0.09601	0.13	NoDiff
BAC46268	blr1003	0.172	0.03271	0.04891	NoDiff
BAC46269	bll1004	0.146	0.02738	0.04144	NoDiff
BAC46270	bll1005	0.094	0.261	0.3169	NoDiff
BAC46271	bsl1006	0.622	0.01748	0.02745	NoDiff
BAC46272	bll1007	0.192	0.142	0.1845	NoDiff
BAC46273	bll1008	-0.158	0.1201	0.1592	NoDiff
BAC46274	soxB	-0.241	2.35e-07	6.38e-07	NoDiff
BAC46275	bll1010	-0.142	0.09428	0.128	NoDiff
BAC46276	soxA	-0.416	8.8e-13	3.62e-12	NoDiff
BAC46277	soxZ	0.029	0.6516	0.7033	NoDiff
BAC46278	soxY	-0.162	0.0263	0.03992	NoDiff
BAC46279	soxX	-0.368	4.11e-05	9.15e-05	NoDiff
BAC46280	blr1015	0.119	0.1424	0.1849	NoDiff
BAC46281	bll1016	0.886	5.12e-66	1.2e-64	NoDiff
BAC46282	blr1017	0.453	2.23e-05	5.07e-05	NoDiff
BAC46283	blr1018	0.364	0.0004484	0.0008923	NoDiff
BAC46284	bll1019	0.457	2.44e-07	6.62e-07	NoDiff
BAC46285	bll1020	0.241	0.03358	0.05008	NoDiff
BAC46286	blr1021	0.251	5.12e-06	1.24e-05	NoDiff
BAC46287	blr1022	0.373	4.47e-08	1.3e-07	NoDiff
BAC46288	bll1023	1.093	3.6e-49	5.76e-48	shc UP
BAC46289	bll1024	1.299	1.44e-52	2.53e-51	shc UP
BAC46290	bll1025	0.736	2.38e-16	1.21e-15	NoDiff
BAC46291	bll1026	3.505	1.6e-82	5.25e-81	shc UP
BAC46292	bll1027	2.823	3.03e-14	1.37e-13	shc UP
BAC46293	carQ	0.315	0.007926	0.01318	NoDiff
BAC46294	bll1029	-0.137	0.005712	0.009675	NoDiff
BAC46295	bll1030	-0.272	6.8e-06	1.63e-05	NoDiff
BAC46296	bll1031	-0.099	0.2272	0.2802	NoDiff
BAC46297	bll1032	0.012	0.8884	0.9099	NoDiff
BAC46298	blr1033	-0.338	8.77e-07	2.26e-06	NoDiff
BAC46299	blr1034	-0.648	1.06e-10	3.83e-10	NoDiff
BAC46300	blr1035	-0.291	0.005811	0.009828	NoDiff
BAC46301	blr1036	0.274	0.02629	0.03991	NoDiff
BAC46302	blr1037	0.718	0.001683	0.003096	NoDiff
BAC46303	blr1038	0.449	0.007969	0.01324	NoDiff
BAC46304	blr1039	0.133	0.1877	0.2366	NoDiff
BAC46305	bsr1040	-0.015	0.8674	0.8932	NoDiff
BAC46306	blr1041	0.186	0.002668	0.004741	NoDiff
BAC46307	blr1042	0.18	0.003312	0.005818	NoDiff
BAC46308	blr1043	0.195	0.0008416	0.00161	NoDiff
BAC46309	bll1044	0.663	1.34e-07	3.74e-07	NoDiff
BAC46310	bll1045	0.073	0.4885	0.5486	NoDiff
BAC46311	blr1046	0.565	2.5e-09	8.16e-09	NoDiff
BAC46312	bll1047	-0.01	0.8992	0.918	NoDiff
BAC46313	blr1048	-0.49	0.04187	0.06128	NoDiff
BAC46314	fdx	-0.252	0.2707	0.327	NoDiff
BAC46315	blr1050	-0.472	0.000239	0.0004897	NoDiff
BAC46316	ndh	0.55	4.55e-11	1.69e-10	NoDiff
BAC46317	blr1052	0.149	0.1781	0.2261	NoDiff
BAC46318	bll1053	-0.111	0.06025	0.08522	NoDiff
BAC46319	bll1054	-0.01	0.9058	0.9232	NoDiff
BAC46320	bll1055	-0.364	3.79e-05	8.46e-05	NoDiff
BAC46321	bll1056	-0.069	0.4019	0.4627	NoDiff
BAC46322	bll1057	0.018	0.8175	0.8504	NoDiff
BAC46323	bll1058	0.054	0.4308	0.492	NoDiff
BAC46324	aroE	-0.238	1.52e-05	3.53e-05	NoDiff
BAC46325	bll1060	-0.57	2.52e-07	6.83e-07	NoDiff
BAC46326	bsl1061	-0.365	0.0008665	0.001655	NoDiff
BAC46327	blr1062	0.186	0.001722	0.00316	NoDiff
BAC46328	blr1063	0.111	0.03366	0.05017	NoDiff
BAC46329	blr1064	-0.455	7.76e-06	1.85e-05	NoDiff
BAC46330	blr1065	-0.663	6.85e-12	2.67e-11	NoDiff
BAC46331	blr1066	-0.415	0.0005394	0.001061	NoDiff
BAC46332	blr1067	-0.57	3.1e-09	1.01e-08	NoDiff
BAC46333	bll1068	0.415	0.006946	0.01165	NoDiff
BAC46334	bll1069	0.226	0.0007536	0.001454	NoDiff
BAC46335	bll1070	0.408	3.8e-07	1.01e-06	NoDiff
BAC46336	blr1071	-0.31	0.01827	0.02857	NoDiff
BAC46337	blr1072	0.428	3.11e-06	7.66e-06	NoDiff
BAC46338	bll1073	0.508	1.43e-06	3.62e-06	NoDiff
BAC46339	bll1074	-0.013	0.913	0.9288	NoDiff
BAC46340	bll1075	-0.192	0.08046	0.1109	NoDiff
BAC46341	bll1076	-0.165	0.1043	0.1403	NoDiff
BAC46342	blr1077	0.019	0.8903	0.9109	NoDiff
BAC46343	blr1078	0.054	0.6892	0.7376	NoDiff
BAC46344	blr1079	-0.374	0.05766	0.0819	NoDiff
BAC46345	blr1080	0.084	0.6107	0.6654	NoDiff
BAC46346	blr1081	-0.037	0.7137	0.7592	NoDiff
BAC46347	kduD	-0.291	1.78e-05	4.09e-05	NoDiff
BAC46348	bll1083	-0.445	5.21e-28	4.2e-27	NoDiff
BAC46349	blr1084	0.059	0.2505	0.3057	NoDiff
BAC46350	blr1085	-0.3	0.003645	0.006367	NoDiff
BAC46351	blr1086	-0.68	6.93e-10	2.36e-09	NoDiff
BAC46352	blr1087	-0.075	0.3084	0.3675	NoDiff
BAC46353	blr1088	-0.253	0.03615	0.0536	NoDiff
BAC46354	blr1089	-0.189	4.79e-05	0.0001058	NoDiff
BAC46355	phoR	0.022	0.6872	0.7362	NoDiff
BAC46356	pstS	0.739	4.99e-48	7.76e-47	NoDiff
BAC46357	pstC	0.551	1.23e-10	4.41e-10	NoDiff
BAC46358	pstA	0.577	2.26e-09	7.37e-09	NoDiff
BAC46359	pstB	0.423	1.53e-07	4.23e-07	NoDiff
BAC46360	phoU	0.326	1.26e-05	2.96e-05	NoDiff
BAC46361	phoB	-0.11	0.03811	0.05622	NoDiff
BAC46362	bll1097	-0.547	3.76e-22	2.52e-21	NoDiff
BAC46363	argD	0.065	0.1624	0.2082	NoDiff
BAC46364	argF	-0.087	0.08676	0.1186	NoDiff
BAC46365	hslO	0.478	2.13e-20	1.33e-19	NoDiff
BAC46366	apaG	0.252	0.0005726	0.001123	NoDiff
BAC46367	blr1102	1.075	1.19e-73	3.27e-72	shc UP
BAC46368	blr1103	0.669	7.78e-30	6.74e-29	NoDiff
BAC46369	blr1104	0.145	0.006369	0.01072	NoDiff
BAC46370	metZ	-0.567	6.18e-07	1.62e-06	NoDiff
BAC46371	dcd	-0.554	3.15e-30	2.78e-29	NoDiff
BAC46372	blr1107	-0.082	0.3608	0.4213	NoDiff
BAC46373	blr1108	-0.126	0.21	0.2615	NoDiff
BAC46374	bll1109	0.693	1.47e-07	4.08e-07	NoDiff
BAC46375	bll1110	0.878	8.03e-15	3.78e-14	NoDiff
BAC46376	bsl1111	-1.033	8.98e-46	1.3e-44	wt UP
BAC46377	bll1112	1.194	2.25e-42	2.94e-41	shc UP
BAC46378	bll1113	-0.645	1.01e-14	4.73e-14	NoDiff
BAC46379	ephA	-0.065	0.3395	0.3994	NoDiff
BAC46380	blr1115	1.038	2.82e-26	2.15e-25	shc UP
BAC46381	blr1116	0.99	3.96e-06	9.67e-06	NoDiff
BAC46382	blr1117	0.849	4.42e-06	1.08e-05	NoDiff
BAC46383	blr1118	-0.347	0.0008745	0.001669	NoDiff
BAC46384	xylB	-0.371	3.7e-05	8.27e-05	NoDiff
BAC46385	xylA	0.096	0.2049	0.2558	NoDiff
BAC46386	blr1121	0.221	0.0258	0.03922	NoDiff
BAC46387	blr1122	0.208	0.02078	0.03219	NoDiff
BAC46388	blr1123	0.327	0.0002395	0.0004904	NoDiff
BAC46389	blr1124	0.298	0.001216	0.002275	NoDiff
BAC46390	blr1125	0.179	0.06434	0.09041	NoDiff
BAC46391	bll1126	-0.063	0.6526	0.7041	NoDiff
BAC46392	bll1127	-0.158	0.04682	0.0679	NoDiff
BAC46393	bll1128	0.432	3.43e-06	8.4e-06	NoDiff
BAC46394	bll1129	0.283	0.0009388	0.001782	NoDiff
BAC46395	blr1130	1.558	6.59e-55	1.23e-53	shc UP
BAC46396	blr1131	0.896	1.02e-44	1.44e-43	NoDiff
BAC46397	blr1132	2.026	1.18e-146	1.18e-144	shc UP
BAC46398	lysS	0.473	1.66e-18	9.35e-18	NoDiff
BAC46399	bll1134	0.223	0.003795	0.006617	NoDiff
BAC46400	bll1135	-0.504	8.2e-08	2.33e-07	NoDiff
BAC46401	blr1136	-0.712	1.75e-17	9.43e-17	NoDiff
BAC46402	cah	-0.646	1.86e-11	7.08e-11	NoDiff
BAC46403	bll1138	-0.353	0.002028	0.003682	NoDiff
BAC46404	blr1139	0.134	0.07002	0.09765	NoDiff
BAC46405	pyrD	0.021	0.7617	0.8017	NoDiff
BAC46406	dinF	0.015	0.7909	0.8274	NoDiff
BAC46407	bll1142	0.247	6.88e-05	0.00015	NoDiff
BAC46408	bll1143	0.662	8.79e-14	3.86e-13	NoDiff
BAC46409	bll1144	0.758	9.65e-13	3.96e-12	NoDiff
BAC46410	bll1145	1.009	4.02e-13	1.7e-12	shc UP
BAC46411	blr1146	0.106	0.2608	0.3168	NoDiff
BAC46412	blr1147	0.348	3.66e-06	8.94e-06	NoDiff
BAC46413	lhr	0.4	5.17e-07	1.37e-06	NoDiff
BAC46414	blr1149	-0.472	1.01e-19	6.04e-19	NoDiff
BAC46415	bll1150	0.044	0.5151	0.5747	NoDiff
BAC46416	blr1151	0.067	0.7466	0.7888	NoDiff
BAC46417	blr1152	-0.229	0.01588	0.02514	NoDiff
BAC46418	bll1153	-0.36	3.23e-06	7.93e-06	NoDiff
BAC46419	bll1154	-0.335	0.0003721	0.0007473	NoDiff
BAC46420	bll1155	-0.188	3.7e-06	9.05e-06	NoDiff
BAC46421	bll1156	0.058	0.5486	0.6072	NoDiff
BAC46422	blr1157	-0.082	0.2871	0.3443	NoDiff
BAC46423	acd	0.428	5.68e-10	1.95e-09	NoDiff
BAC46424	blr1159	0.467	1.37e-12	5.56e-12	NoDiff
BAC46425	fadB	0.317	7.13e-08	2.04e-07	NoDiff
BAC46426	bsl1161	-0.367	0.001981	0.003604	NoDiff
BAC46427	attY	-0.216	7.13e-05	0.0001551	NoDiff
BAC46428	blr1163	-0.248	0.000228	0.0004681	NoDiff
BAC46429	gshA	-0.37	1.54e-21	1e-20	NoDiff
BAC46430	blr1165	0.119	0.1025	0.138	NoDiff
BAC46431	bll1166	0.549	1.25e-14	5.8e-14	NoDiff
BAC46432	sipS	0.964	8.63e-104	4e-102	NoDiff
BAC46433	tldD	0.861	3.48e-80	1.09e-78	NoDiff
BAC46434	bll1169	0.083	0.03518	0.05224	NoDiff
BAC46435	coxB	-0.075	0.3002	0.3584	NoDiff
BAC46436	coxA	0.184	0.003157	0.005559	NoDiff
BAC46437	coxE	-0.022	0.7357	0.7785	NoDiff
BAC46438	coxF	-0.151	0.08112	0.1117	NoDiff
BAC46439	coxG	-0.279	6.29e-08	1.81e-07	NoDiff
BAC46440	coxC	0.175	0.002915	0.005158	NoDiff
BAC46441	blr1176	0.191	0.1996	0.2497	NoDiff
BAC46442	shb1	-0.323	0.0002543	0.0005194	NoDiff
BAC46443	blr1178	-0.229	0.05002	0.07211	NoDiff
BAC46444	bll1179	0.103	0.07361	0.102	NoDiff
BAC46445	elmR	0.259	0.01217	0.01966	NoDiff
BAC46446	thrC	-0.083	0.1245	0.1643	NoDiff
BAC46447	mpp	0.176	5.54e-07	1.46e-06	NoDiff
BAC46448	rimJ	0.429	1.29e-12	5.26e-12	NoDiff
BAC46449	blr1184	0.608	2.92e-13	1.25e-12	NoDiff
BAC46450	atpB	-0.369	1.64e-14	7.55e-14	NoDiff
BAC46451	atpB	-0.237	1.99e-05	4.56e-05	NoDiff
BAC46452	atpC	-0.22	0.0003036	0.000615	NoDiff
BAC46453	atpA	-0.269	1.34e-08	4.11e-08	NoDiff
BAC46454	bsl1189	-0.406	0.005955	0.01006	NoDiff
BAC46455	blr1190	-0.26	0.01406	0.02248	NoDiff
BAC46456	blr1191	0.709	1.07e-17	5.82e-17	NoDiff
BAC46457	blr1192	-0.007	0.9377	0.9483	NoDiff
BAC46458	mtbA	-1.03	1.09e-29	9.41e-29	wt UP
BAC46459	tcsR	-0.123	0.1222	0.1616	NoDiff
BAC46460	TtrR	-0.061	0.2922	0.35	NoDiff
BAC46461	ohr	0.091	0.5728	0.6305	NoDiff
BAC46462	blr1197	0.146	0.1244	0.1642	NoDiff
BAC46463	blr1198	-0.121	0.1676	0.2141	NoDiff
BAC46464	bll1199	-0.12	0.04799	0.06944	NoDiff
BAC46465	hemA	-0.162	0.1774	0.2254	NoDiff
BAC46466	blr1201	-0.182	0.003871	0.006735	NoDiff
BAC46467	bll1202	-0.049	0.4035	0.4644	NoDiff
BAC46468	bll1203	-0.224	0.0002205	0.0004534	NoDiff
BAC46469	bll1204	0.009	0.9355	0.9468	NoDiff
BAC46470	bll1205	0.279	0.0001786	0.000371	NoDiff
BAC46471	blr1206	2.293	2.27e-67	5.49e-66	shc UP
BAC46472	bll1207	2.488	9.25e-126	6.13e-124	shc UP
BAC46473	bsl1208	2.327	1.81e-104	8.49e-103	shc UP
BAC46474	bll1209	1.175	6.99e-49	1.11e-47	shc UP
BAC46475	bll1210	1.263	1e-35	1.05e-34	shc UP
BAC46476	bll1211	1.416	4.12e-107	2.08e-105	shc UP
BAC46477	bll1212	1.724	2.65e-133	2.04e-131	shc UP
BAC46478	blr1213	-1.774	1.28e-88	4.68e-87	wt UP
BAC46479	blr1214	-1.535	7.44e-19	4.28e-18	wt UP
BAC46480	blr1215	-0.717	0.003493	0.006118	NoDiff
BAC46481	blr1216	-1.491	0.01084	0.01763	wt UP
BAC46482	bll1217	0.599	0.0002376	0.0004872	NoDiff
BAC46483	blr1218	-0.184	0.2304	0.2836	NoDiff
BAC46484	blr1219	0.244	0.01462	0.0233	NoDiff
BAC46485	bll1220	-0.134	0.3957	0.4567	NoDiff
BAC46486	phnG	0.184	0.3257	0.385	NoDiff
BAC46487	phnH	0.255	0.07216	0.1002	NoDiff
BAC46488	phnI	0.34	0.002433	0.004352	NoDiff
BAC46489	phnJ	0.399	0.001784	0.003265	NoDiff
BAC46490	phnK	0.349	0.01089	0.0177	NoDiff
BAC46491	phnL	0.363	0.001428	0.00265	NoDiff
BAC46492	phnM	0.126	0.06058	0.08563	NoDiff
BAC46493	gmk	0.022	0.8589	0.8864	NoDiff
BAC46494	blr1229	0.199	0.02599	0.0395	NoDiff
BAC46495	bll1230	0.979	3.81e-24	2.73e-23	NoDiff
BAC46496	bll1231	0.721	0.003074	0.005421	NoDiff
BAC46497	bsr1232	1.472	1.77e-06	4.45e-06	shc UP
BAC46498	blr1233	0.565	6.88e-11	2.52e-10	NoDiff
BAC46499	bll1234	0.47	4.05e-09	1.3e-08	NoDiff
BAC46500	cysD	0.566	6.88e-15	3.25e-14	NoDiff
BAC46501	bll1236	-0.108	0.1325	0.1736	NoDiff
BAC46502	blr1237	0.649	1.07e-12	4.38e-12	NoDiff
BAC46503	blr1238	0.616	1.67e-07	4.61e-07	NoDiff
BAC46504	blr1239	0.556	4.13e-08	1.21e-07	NoDiff
BAC46505	hpcG	0.313	0.001823	0.003329	NoDiff
BAC46506	blr1241	0.294	0.06263	0.08817	NoDiff
BAC46507	blr1242	0.408	1.68e-08	5.09e-08	NoDiff
BAC46508	bll1243	0.419	8.87e-08	2.51e-07	NoDiff
BAC46509	bll1244	1.647	8.86e-97	3.7e-95	shc UP
BAC46510	blr1245	1.387	4.11e-43	5.51e-42	shc UP
BAC46511	blr1246	0.787	1.1e-11	4.25e-11	NoDiff
BAC46512	blr1247	-0.853	6.06e-28	4.87e-27	NoDiff
BAC46513	blr1248	1.012	9.59e-43	1.27e-41	shc UP
BAC46514	blr1249	1.251	3.74e-83	1.24e-81	shc UP
BAC46515	blr1250	0.655	2.01e-35	2.08e-34	NoDiff
BAC46516	blr1251	0.702	1.77e-35	1.84e-34	NoDiff
BAC46517	bll1252	0.065	0.4424	0.5035	NoDiff
BAC46518	blr1253	1.327	2.49e-36	2.64e-35	shc UP
BAC46519	blr1254	1.088	5.71e-31	5.16e-30	shc UP
BAC46520	blr1255	0.55	2.05e-08	6.17e-08	NoDiff
BAC46521	hisD	-0.297	1.97e-05	4.51e-05	NoDiff
BAC46522	blr1257	-0.429	5.32e-10	1.84e-09	NoDiff
BAC46523	blr1258	-0.593	3.88e-13	1.64e-12	NoDiff
BAC46524	maf	-0.44	4.7e-19	2.74e-18	NoDiff
BAC46525	bsr1260	-0.732	4.94e-13	2.07e-12	NoDiff
BAC46526	blr1261	-0.155	0.01257	0.02026	NoDiff
BAC46527	blr1262	-0.001	0.9916	0.9924	NoDiff
BAC46528	blr1263	-0.481	2.97e-08	8.8e-08	NoDiff
BAC46529	blr1264	0.113	0.1398	0.1819	NoDiff
BAC46530	blr1265	0.265	4.38e-07	1.17e-06	NoDiff
BAC46531	blr1266	-0.076	0.2698	0.3262	NoDiff
BAC46532	blr1267	-0.343	9.62e-08	2.72e-07	NoDiff
BAC46533	blr1268	-0.47	1.2e-09	4.02e-09	NoDiff
BAC46534	blr1269	-0.237	4.52e-05	0.0001003	NoDiff
BAC46535	bll1270	-0.268	0.001775	0.003249	NoDiff
BAC46536	mdcH	-0.981	4.24e-09	1.36e-08	NoDiff
BAC46537	mdcB	-0.347	0.134	0.1752	NoDiff
BAC46538	mdcG	-0.123	0.6222	0.6766	NoDiff
BAC46539	mdcE	-0.235	0.4194	0.4804	NoDiff
BAC46540	mdcD	-0.024	0.9115	0.9279	NoDiff
BAC46541	mdcA	0.264	0.058	0.08235	NoDiff
BAC46542	mdcL	0.242	0.4155	0.4766	NoDiff
BAC46543	mdcM	-0.026	0.8296	0.8606	NoDiff
BAC46544	blr1279	-0.132	0.08277	0.1138	NoDiff
BAC46545	blr1280	-0.175	0.006009	0.01015	NoDiff
BAC46546	bll1281	-0.059	0.7502	0.792	NoDiff
BAC46547	blr1282	0.584	1.31e-13	5.72e-13	NoDiff
BAC46548	blr1283	0.593	3.97e-09	1.27e-08	NoDiff
BAC46549	blr1284	1.451	5.59e-77	1.62e-75	shc UP
BAC46550	bll1285	2.811	3.66e-133	2.79e-131	shc UP
BAC46551	bll1286	0.717	1.45e-27	1.16e-26	NoDiff
BAC46552	bll1287	0.814	9.21e-18	5.04e-17	NoDiff
BAC46553	blr1288	1.025	1.15e-06	2.93e-06	shc UP
BAC46554	blr1289	-0.263	0.5882	0.6443	NoDiff
BAC46555	bll1290	0.395	9.12e-06	2.16e-05	NoDiff
BAC46556	bll1291	0.981	4.69e-96	1.94e-94	NoDiff
BAC46557	bll1292	0.305	7.7e-05	0.000167	NoDiff
BAC46558	gctA	0.486	1.13e-08	3.47e-08	NoDiff
BAC46559	bll1294	0.242	0.01997	0.03101	NoDiff
BAC46560	bll1295	0.063	0.4278	0.4887	NoDiff
BAC46561	bll1296	-0.432	2.9e-08	8.61e-08	NoDiff
BAC46562	blr1297	-0.618	3.85e-06	9.4e-06	NoDiff
BAC46563	blr1298	-0.574	1.56e-26	1.21e-25	NoDiff
BAC46564	bll1299	-0.223	0.009385	0.01542	NoDiff
BAC46565	blr1300	0.279	0.001247	0.002329	NoDiff
BAC46566	blr1301	-0.409	1.61e-08	4.9e-08	NoDiff
BAC46567	blr1302	-0.373	3.63e-15	1.74e-14	NoDiff
BAC46568	blr1303	-0.639	7.57e-11	2.76e-10	NoDiff
BAC46569	blr1304	-0.388	2.52e-11	9.48e-11	NoDiff
BAC46570	bll1305	-0.374	5.83e-09	1.84e-08	NoDiff
BAC46571	bll1306	0.11	0.09843	0.1329	NoDiff
BAC46572	blr1307	-0.067	0.2122	0.2638	NoDiff
BAC46573	blr1308	-0.197	0.02113	0.03267	NoDiff
BAC46574	acs	0.13	0.05301	0.07594	NoDiff
BAC46575	bsr1310	0.581	4.63e-16	2.33e-15	NoDiff
BAC46576	blr1311	-0.89	0.009998	0.01635	NoDiff
BAC46577	bsl1312	-0.636	9.56e-09	2.96e-08	NoDiff
BAC46578	bll1313	-0.166	0.02254	0.03461	NoDiff
BAC46579	blr1314	0.085	0.1711	0.2181	NoDiff
BAC46580	thrB	-0.274	6.16e-07	1.62e-06	NoDiff
BAC46581	blr1316	-0.067	0.1252	0.1651	NoDiff
BAC46582	bll1317	0.7	1.15e-13	5.02e-13	NoDiff
BAC46583	bll1318	-0.198	0.01429	0.0228	NoDiff
BAC46584	fadD	0.127	0.04122	0.06041	NoDiff
BAC46585	bll1320	0.77	1.45e-38	1.66e-37	NoDiff
BAC46586	chvA	0.588	1.88e-28	1.54e-27	NoDiff
BAC46587	bll1322	1.733	8.61e-186	1.43e-183	shc UP
BAC46588	his2	-0.137	0.08392	0.1152	NoDiff
BAC46589	blr1324	-0.015	0.8343	0.8645	NoDiff
BAC46590	blr1325	-0.197	0.002073	0.003758	NoDiff
BAC46591	aspA	0.451	2.17e-16	1.1e-15	NoDiff
BAC46592	blr1327	0.245	4.27e-06	1.04e-05	NoDiff
BAC46593	blr1328	1.383	5.3e-68	1.31e-66	shc UP
BAC46594	coaL	0.342	0.017	0.02677	NoDiff
BAC46595	blr1330	0.138	0.1752	0.2229	NoDiff
BAC46596	blr1331	0.376	5.64e-09	1.78e-08	NoDiff
BAC46597	blr1332	-0.039	0.5443	0.6034	NoDiff
BAC46598	bsl1333	-0.403	0.1338	0.1751	NoDiff
BAC46599	bsl1334	-0.69	0.006491	0.01092	NoDiff
BAC46600	bll1335	-0.224	0.04147	0.06075	NoDiff
BAC46601	bll1336	0.093	0.2436	0.2979	NoDiff
BAC46602	bll1337	-0.004	0.9443	0.954	NoDiff
BAC46603	bll1338	0.211	0.05352	0.07662	NoDiff
BAC46604	bll1339	-0.966	2.26e-07	6.15e-07	NoDiff
BAC46605	blr1340	1.569	1.11e-78	3.34e-77	shc UP
BAC46606	bll1341	1.034	6.6e-52	1.13e-50	shc UP
BAC46607	bll1342	2.498	2.35e-77	6.82e-76	shc UP
BAC46608	blr1343	1.488	4.06e-82	1.32e-80	shc UP
BAC46609	bll1344	1.07	4.44e-37	4.84e-36	shc UP
BAC46610	blr1345	0.508	0.000152	0.0003182	NoDiff
BAC46611	blr1346	0.769	1.16e-06	2.95e-06	NoDiff
BAC46612	blr1347	0.035	0.8465	0.876	NoDiff
BAC46613	blr1348	0.389	0.002028	0.003682	NoDiff
BAC46614	blr1349	0.179	0.00151	0.002794	NoDiff
BAC46615	bll1350	0.291	0.0007495	0.001447	NoDiff
BAC46616	bll1351	0.574	3.76e-09	1.21e-08	NoDiff
BAC46617	blr1352	0.06	0.383	0.4442	NoDiff
BAC46618	blr1353	-0.256	0.0001032	0.0002203	NoDiff
BAC46619	blr1354	-0.326	5.21e-10	1.8e-09	NoDiff
BAC46620	blr1355	-0.154	0.04859	0.07023	NoDiff
BAC46621	blr1356	-0.577	1.97e-24	1.43e-23	NoDiff
BAC46622	blr1357	-0.477	1.13e-30	1.01e-29	NoDiff
BAC46623	bll1358	-0.568	1.69e-31	1.56e-30	NoDiff
BAC46624	bll1359	-0.626	1.2e-16	6.18e-16	NoDiff
BAC46625	blr1360	-0.167	0.6007	0.6562	NoDiff
BAC46626	blr1361	-0.715	0.003809	0.006636	NoDiff
BAC46627	bll1362	-0.032	0.6264	0.6806	NoDiff
BAC46628	bsl1363	-0.675	0.001925	0.00351	NoDiff
BAC46629	blr1364	0.234	0.08867	0.121	NoDiff
BAC46630	bgl	0.574	2.82e-07	7.61e-07	NoDiff
BAC46631	bll1366	0.987	1.96e-16	1e-15	NoDiff
BAC46632	bll1367	0.76	1.15e-17	6.2e-17	NoDiff
BAC46633	bll1368	0.444	5.71e-07	1.5e-06	NoDiff
BAC46634	bll1369	0.273	0.007734	0.01287	NoDiff
BAC46635	bll1370	-0.069	0.4026	0.4635	NoDiff
BAC46636	alkA	0.534	4.12e-07	1.1e-06	NoDiff
BAC46637	gltX	-0.365	1.07e-06	2.73e-06	NoDiff
BAC46638	blr1373	-0.258	0.0002769	0.0005638	NoDiff
BAC46639	bll1374	0.019	0.8091	0.8429	NoDiff
BAC46640	blr1375	0.069	0.6337	0.687	NoDiff
BAC46641	blr1376	-0.181	0.006438	0.01083	NoDiff
BAC46642	etfS	0.178	0.02356	0.03606	NoDiff
BAC46643	etfL	0.236	0.001522	0.002815	NoDiff
BAC46644	hbdA	0.13	2.83e-05	6.39e-05	NoDiff
BAC46645	tlpA	0.352	4.58e-11	1.7e-10	NoDiff
BAC46646	argH	-0.212	0.007192	0.01203	NoDiff
BAC46647	bsr1382	-0.068	0.2545	0.31	NoDiff
BAC46648	lysA	-0.31	3.55e-09	1.15e-08	NoDiff
BAC46649	bll1384	0.12	0.03392	0.05055	NoDiff
BAC46650	pcaC	0.656	1.2e-14	5.6e-14	NoDiff
BAC46651	blr1386	0.863	1.9e-22	1.28e-21	NoDiff
BAC46652	blr1387	0.866	1.83e-26	1.41e-25	NoDiff
BAC46653	bll1388	-0.202	0.01281	0.02063	NoDiff
BAC46654	bll1389	-0.19	0.0006162	0.001203	NoDiff
BAC46655	ftsE	-0.377	6.19e-11	2.28e-10	NoDiff
BAC46656	FtsX	-0.467	3.39e-09	1.1e-08	NoDiff
BAC46657	blr1392	0.015	0.8372	0.8674	NoDiff
BAC46658	plsC	-0.27	2.3e-06	5.71e-06	NoDiff
BAC46659	chaC	-0.241	0.003865	0.006729	NoDiff
BAC46660	blr1395	0.679	1.16e-16	5.97e-16	NoDiff
BAC46661	tyrC	-0.26	1.87e-11	7.12e-11	NoDiff
BAC46662	hisC	-0.178	0.002921	0.005165	NoDiff
BAC46663	bll1398	-0.202	0.000482	0.0009543	NoDiff
BAC46664	metX	-0.124	0.1155	0.1537	NoDiff
BAC46665	blr1400	0.062	0.5612	0.6194	NoDiff
BAC46666	bll1401	0.38	9.77e-08	2.76e-07	NoDiff
BAC46667	blr1402	0.529	1.09e-25	8.19e-25	NoDiff
BAC46668	bll1403	0.081	0.2548	0.3103	NoDiff
BAC46669	clpB	0.199	0.002336	0.004193	NoDiff
BAC46670	bsl1405	1.126	4.95e-19	2.89e-18	shc UP
BAC46671	bll1406	0.85	3.12e-46	4.58e-45	NoDiff
BAC46672	bll1407	0.354	6.33e-09	1.99e-08	NoDiff
BAC46673	blr1408	1.943	1.02e-279	5.52e-277	shc UP
BAC46674	blr1409	1.143	6.54e-77	1.89e-75	shc UP
BAC46675	glpK	0.538	3.33e-17	1.77e-16	NoDiff
BAC46676	blr1411	0.257	5.14e-05	0.0001133	NoDiff
BAC46677	bll1412	-0.288	0.0004536	0.0009024	NoDiff
BAC46678	bll1413	0.08	0.1875	0.2364	NoDiff
BAC46679	blr1414	-0.072	0.4727	0.5335	NoDiff
BAC46680	blr1415	0.432	5.72e-08	1.65e-07	NoDiff
BAC46681	bll1416	0.303	9.33e-05	0.0002	NoDiff
BAC46682	bll1417	0.276	0.000149	0.0003122	NoDiff
BAC46683	metH	0.527	2.07e-08	6.23e-08	NoDiff
BAC46684	metF	0.916	4.9e-08	1.42e-07	NoDiff
BAC46685	blr1420	0.149	0.01061	0.01729	NoDiff
BAC46686	pheA	-0.26	4.27e-10	1.48e-09	NoDiff
BAC46687	kdsB	-0.181	0.002296	0.004128	NoDiff
BAC46688	cycM	-0.205	7.44e-06	1.77e-05	NoDiff
BAC46689	blr1424	0.523	1.57e-32	1.51e-31	NoDiff
BAC46690	blr1425	0.338	2.27e-11	8.57e-11	NoDiff
BAC46691	blr1426	0.488	3.39e-13	1.44e-12	NoDiff
BAC46692	blr1427	0.474	1.22e-16	6.31e-16	NoDiff
BAC46693	blr1428	0.502	3.59e-15	1.73e-14	NoDiff
BAC46694	blr1429	-0.192	0.0131	0.02106	NoDiff
BAC46695	bll1430	-0.002	0.9796	0.9838	NoDiff
BAC46696	bll1431	0.041	0.518	0.5775	NoDiff
BAC46697	bsr1432	-0.227	0.03458	0.05143	NoDiff
BAC46698	blr1433	-0.214	7.77e-05	0.0001683	NoDiff
BAC46699	ctpI	-0.035	0.5168	0.5762	NoDiff
BAC46700	ctpH	-0.26	2.63e-08	7.86e-08	NoDiff
BAC46701	ctpG	-0.244	2.3e-05	5.21e-05	NoDiff
BAC46702	ctpF	-0.21	0.0003198	0.0006467	NoDiff
BAC46703	ctpE	-0.155	0.03669	0.05435	NoDiff
BAC46704	ctpD	-0.123	0.009867	0.01615	NoDiff
BAC46705	ctpC	-0.231	2.47e-08	7.39e-08	NoDiff
BAC46706	ctpB	-0.573	2.58e-21	1.66e-20	NoDiff
BAC46707	ctpA	-0.134	0.247	0.3016	NoDiff
BAC46708	blr1443	-0.266	1.89e-05	4.33e-05	NoDiff
BAC46709	blr1444	-0.497	2.42e-12	9.69e-12	NoDiff
BAC46710	cspA	-0.23	0.002916	0.005158	NoDiff
BAC46711	infA	-0.525	5.42e-08	1.57e-07	NoDiff
BAC46712	rhlE	-0.985	1.21e-05	2.84e-05	NoDiff
BAC46713	blr1448	3.275	1.28e-50	2.12e-49	shc UP
BAC46714	blr1449	2.486	6.14e-62	1.34e-60	shc UP
BAC46715	blr1450	2.123	4.19e-44	5.75e-43	shc UP
BAC46716	blr1451	1.94	8.54e-36	8.93e-35	shc UP
BAC46717	blr1452	1.911	1.97e-37	2.17e-36	shc UP
BAC46718	ureD	0.527	1.26e-11	4.84e-11	NoDiff
BAC46719	ureA	0.588	2.28e-11	8.61e-11	NoDiff
BAC46720	ureB	0.953	1.43e-21	9.32e-21	NoDiff
BAC46721	blr1456	0.828	3.03e-23	2.11e-22	NoDiff
BAC46722	ureC	0.823	2.91e-32	2.76e-31	NoDiff
BAC46723	bsr1458	0.153	0.04505	0.06558	NoDiff
BAC46724	ureF	0.096	0.2457	0.3002	NoDiff
BAC46725	ureG	0.125	0.06085	0.08598	NoDiff
BAC46726	blr1461	0.285	1.19e-06	3.02e-06	NoDiff
BAC46727	bll1462	0.149	0.008026	0.01333	NoDiff
BAC46728	bll1463	0.147	0.02183	0.03363	NoDiff
BAC46729	bll1464	1.209	8.05e-19	4.62e-18	shc UP
BAC46730	bll1465	1.413	4.74e-18	2.62e-17	shc UP
BAC46731	bll1466	1.399	6.27e-25	4.58e-24	shc UP
BAC46732	bll1467	0.788	4.61e-06	1.12e-05	NoDiff
BAC46733	blr1468	1.1	1.84e-11	7e-11	shc UP
BAC46734	blr1469	0.909	3.1e-20	1.91e-19	NoDiff
BAC46735	bll1470	-0.771	1.66e-46	2.45e-45	NoDiff
BAC46736	bll1471	-0.258	0.01399	0.02239	NoDiff
BAC46737	bsr1472	0.552	6.38e-05	0.0001394	NoDiff
BAC46738	bsl1473	0.459	7.6e-10	2.58e-09	NoDiff
BAC46739	glcB	0.118	0.1325	0.1736	NoDiff
BAC46740	nodQ	0.505	0.007731	0.01287	NoDiff
BAC46741	cysD	0.681	0.0104	0.01696	NoDiff
BAC46742	blr1477	0.437	5.75e-05	0.0001261	NoDiff
BAC46743	blr1478	0.645	6.16e-11	2.27e-10	NoDiff
BAC46744	blr1479	0.505	8.14e-06	1.93e-05	NoDiff
BAC46745	blr1480	0.334	0.00611	0.01031	NoDiff
BAC46746	cysH	0.289	0.0009886	0.001871	NoDiff
BAC46747	blr1482	0.668	5.68e-13	2.37e-12	NoDiff
BAC46748	blr1483	0.599	2.29e-08	6.88e-08	NoDiff
BAC46749	blr1484	0.366	0.0004998	0.0009869	NoDiff
BAC46750	blr1485	0.481	9.93e-08	2.8e-07	NoDiff
BAC46751	blr1486	0.059	0.3511	0.4113	NoDiff
BAC46752	blr1487	0.087	0.09174	0.1248	NoDiff
BAC46753	bdhA	0.714	4.7e-41	5.75e-40	NoDiff
BAC46754	bll1489	0.364	7.01e-05	0.0001526	NoDiff
BAC46755	bll1490	-0.124	0.03749	0.0554	NoDiff
BAC46756	bll1491	1.372	1.14e-53	2.06e-52	shc UP
BAC46757	blr1492	1.816	6.43e-234	1.81e-231	shc UP
BAC46758	tfdA	1.539	3.24e-106	1.59e-104	shc UP
BAC46759	bdhA	1.558	7.84e-50	1.28e-48	shc UP
BAC46760	blr1495	1.495	3.78e-73	1.03e-71	shc UP
BAC46761	blr1496	1.564	3.85e-83	1.28e-81	shc UP
BAC46762	bll1497	0.383	4.21e-17	2.23e-16	NoDiff
BAC46763	bll1498	0.441	2.46e-20	1.53e-19	NoDiff
BAC46764	exoN	0.91	1.63e-51	2.76e-50	NoDiff
BAC46765	bll1500	-0.102	0.03157	0.04726	NoDiff
BAC46766	blr1501	-0.181	0.03557	0.05279	NoDiff
BAC46767	bll1502	-0.22	5.34e-09	1.7e-08	NoDiff
BAC46768	qor	-0.033	0.6418	0.6948	NoDiff
BAC46769	bsr1504	0.206	0.0909	0.1238	NoDiff
BAC46770	bsr1505	-0.286	0.03421	0.05094	NoDiff
BAC46771	blr1506	-0.369	3.19e-06	7.85e-06	NoDiff
BAC46772	rpmE	-0.197	0.04615	0.06702	NoDiff
BAC46773	blr1508	-1.503	0.008067	0.01338	wt UP
BAC46774	bll1509	-0.118	0.3393	0.3993	NoDiff
BAC46775	motB	0.143	0.002647	0.004707	NoDiff
BAC46776	bll1511	0.271	1.31e-07	3.65e-07	NoDiff
BAC46777	blr1512	0.526	2.51e-05	5.68e-05	NoDiff
BAC46778	blr1513	0.287	0.001174	0.002203	NoDiff
BAC46779	bsr1514	0.163	0.2754	0.3321	NoDiff
BAC46780	acrA	1.614	8.08e-47	1.21e-45	shc UP
BAC46781	acrB	1.38	6.28e-68	1.54e-66	shc UP
BAC46782	suhB	0.207	1.44e-05	3.35e-05	NoDiff
BAC46783	bll1518	0.673	4.58e-39	5.35e-38	NoDiff
BAC46784	bll1519	0.841	7.57e-36	7.94e-35	NoDiff
BAC46785	bll1520	0.827	6.17e-42	7.87e-41	NoDiff
BAC46786	bll1521	0.932	3.37e-33	3.29e-32	NoDiff
BAC46787	pgk	1.091	7.7e-44	1.05e-42	shc UP
BAC46788	gapA	1.336	5.27e-57	1.06e-55	shc UP
BAC46789	tktA	-0.086	0.2684	0.3248	NoDiff
BAC46790	bsr1525	-0.426	1.07e-06	2.74e-06	NoDiff
BAC46791	blr1526	-0.419	1.58e-09	5.25e-09	NoDiff
BAC46792	blr1527	-0.503	8.27e-09	2.58e-08	NoDiff
BAC46793	blr1528	0.094	0.1209	0.1602	NoDiff
BAC46794	bll1529	0.421	1.06e-07	2.97e-07	NoDiff
BAC46795	bll1530	0.591	4.75e-22	3.16e-21	NoDiff
BAC46796	bll1531	0.621	6.68e-08	1.92e-07	NoDiff
BAC46797	bll1532	-0.22	0.002547	0.004545	NoDiff
BAC46798	bll1533	-0.323	7.81e-17	4.08e-16	NoDiff
BAC46799	blr1534	-0.397	9.85e-11	3.56e-10	NoDiff
BAC46800	ruvC	-0.535	1.23e-29	1.06e-28	NoDiff
BAC46801	ruvA	-0.286	0.003164	0.00557	NoDiff
BAC46802	ruvB	-0.451	7.09e-10	2.42e-09	NoDiff
BAC46803	blr1538	-0.419	2.52e-05	5.71e-05	NoDiff
BAC46804	blr1539	1.725	9.33e-154	1.02e-151	shc UP
BAC46805	bll1540	0.063	0.1979	0.2478	NoDiff
BAC46806	bll1541	-1.157	1.38e-09	4.6e-09	wt UP
BAC46807	blr1542	0.552	0.5475	0.6063	NoDiff
BAC46809	bll1544	-0.157	0.2723	0.3288	NoDiff
BAC46810	bll1545	0.315	0.02128	0.03285	NoDiff
BAC46811	blr1546	0.023	0.9032	0.9212	NoDiff
BAC46812	bsr1547	-0.174	0.1575	0.2025	NoDiff
BAC46813	blr1548	-0.322	0.06967	0.09722	NoDiff
BAC46814	bll1549	-0.846	5.35e-10	1.85e-09	NoDiff
BAC46815	pilA2	-0.642	0.0001411	0.0002965	NoDiff
BAC46816	blr1551	-0.794	8.89e-29	7.43e-28	NoDiff
BAC46817	mauG	-0.913	3.97e-55	7.51e-54	NoDiff
BAC46818	bsr1553	-0.222	0.4774	0.5382	NoDiff
BAC46819	blr1554	-0.079	0.1896	0.2387	NoDiff
BAC46820	bll1555	-0.514	2.29e-06	5.69e-06	NoDiff
BAC46821	blr1556	-0.19	0.03337	0.0498	NoDiff
BAC46822	bll1557	-0.295	0.03787	0.05591	NoDiff
BAC46823	bll1558	-0.634	2.78e-08	8.27e-08	NoDiff
BAC46824	bll1559	-0.978	1.2e-20	7.57e-20	NoDiff
BAC46825	bll1560	-0.955	1.28e-14	5.94e-14	NoDiff
BAC46826	bsr1561	-0.601	9.89e-05	0.0002114	NoDiff
BAC46827	bsr1562	-0.221	0.3173	0.3767	NoDiff
BAC46828	blr1563	0.569	8.65e-05	0.0001862	NoDiff
BAC46829	blr1564	-0.334	3.26e-05	7.33e-05	NoDiff
BAC46830	bll1565	-0.127	0.1565	0.2014	NoDiff
BAC46831	bll1566	-0.044	0.4557	0.5165	NoDiff
BAC46832	bll1567	0.043	0.6012	0.6565	NoDiff
BAC46833	bll1568	-0.064	0.4954	0.5554	NoDiff
BAC46834	bll1569	0.226	3.5e-08	1.03e-07	NoDiff
BAC46835	bll1570	-0.013	0.7787	0.8171	NoDiff
BAC46836	blr1571	-0.345	5.58e-09	1.77e-08	NoDiff
BAC46837	bll1572	-0.533	1.4e-10	5e-10	NoDiff
BAC46838	blr1573	-0.467	0.004378	0.007557	NoDiff
BAC46839	bsr1574	-0.437	0.09021	0.123	NoDiff
BAC46840	blr1575	1.193	1.67e-12	6.76e-12	shc UP
BAC46841	bll1576	0.914	7.09e-12	2.76e-11	NoDiff
BAC46842	bll1577	1.049	8.19e-09	2.56e-08	shc UP
BAC46843	blr1578	0.668	0.0004675	0.000928	NoDiff
BAC46844	blr1579	0.323	0.000943	0.001788	NoDiff
BAC46845	bll1580	-0.081	0.3581	0.4185	NoDiff
BAC46846	bll1581	-0.455	2.91e-06	7.18e-06	NoDiff
BAC46847	bll1582	-0.388	2.88e-10	1.01e-09	NoDiff
BAC46848	bll1583	-0.644	9.29e-22	6.11e-21	NoDiff
BAC46849	bll1584	-0.344	0.001652	0.003042	NoDiff
BAC46850	bll1585	-0.046	0.8856	0.9077	NoDiff
BAC46851	bll1586	0.01	0.9693	0.9755	NoDiff
BAC46852	bll1587	-0.525	7.19e-06	1.72e-05	NoDiff
BAC46853	blr1588	-0.647	6.93e-08	1.98e-07	NoDiff
BAC46854	bsl1589	-0.33	0.03558	0.05279	NoDiff
BAC46855	bsr1590	-0.877	3.13e-08	9.25e-08	NoDiff
BAC46856	bll1591	-0.1	0.2695	0.326	NoDiff
BAC46857	bll1592	-0.121	0.02024	0.03139	NoDiff
BAC46858	bll1593	0.276	5.18e-09	1.64e-08	NoDiff
BAC46859	bll1594	0.278	0.0001773	0.0003686	NoDiff
BAC46860	bll1595	0.048	0.3388	0.3988	NoDiff
BAC46861	bsl1596	-0.269	0.03889	0.05732	NoDiff
BAC46862	bsl1597	-0.929	0.0004025	0.0008057	NoDiff
BAC46863	bsl1598	0.049	0.8405	0.8705	NoDiff
BAC46864	bsr1599	-0.471	0.001909	0.003481	NoDiff
BAC46865	blr1600	0.794	9e-11	3.26e-10	NoDiff
BAC46866	blr1601	0.719	8.56e-09	2.67e-08	NoDiff
BAC46867	blr1602	0.405	3.24e-05	7.28e-05	NoDiff
BAC46868	blr1603	0.132	0.2393	0.2934	NoDiff
BAC46869	blr1604	0.256	0.0002884	0.0005857	NoDiff
BAC46870	bll1605	-0.529	5.35e-21	3.4e-20	NoDiff
BAC46871	blr1606	-1.131	2e-32	1.92e-31	wt UP
BAC46872	bsr1607	-0.718	1.12e-05	2.62e-05	NoDiff
BAC46874	bll1609	0.378	0.496	0.556	NoDiff
BAC46875	blr1610	-0.394	0.0001656	0.0003455	NoDiff
BAC46876	blr1611	-0.569	7.77e-05	0.0001684	NoDiff
BAC46877	ardC	-0.356	0.21	0.2615	NoDiff
BAC46878	blr1613	-0.469	0.1891	0.2383	NoDiff
BAC46879	blr1614	-1.482	0.09057	0.1234	NoDiff
BAC46880	blr1615	-0.573	0.1693	0.2159	NoDiff
BAC46881	blr1616	-0.55	0.2519	0.3072	NoDiff
BAC46882	trbL	-0.03	0.938	0.9484	NoDiff
BAC46883	trbF	-0.69	0.07141	0.09931	NoDiff
BAC46884	trbG	0.309	0.04335	0.0633	NoDiff
BAC46885	trbI	0.409	0.001453	0.002694	NoDiff
BAC46886	bsr1621	0.302	0.2324	0.2857	NoDiff
BAC46887	bsr1622	-0.283	0.1828	0.2313	NoDiff
BAC46888	bll1623	-0.058	0.72	0.7648	NoDiff
BAC46889	bsl1624	0.389	0.03458	0.05143	NoDiff
BAC46890	blr1625	0.734	2.31e-12	9.25e-12	NoDiff
BAC46891	blr1626	0.454	1.74e-12	7.01e-12	NoDiff
BAC46892	blr1627	-0.173	0.07507	0.104	NoDiff
BAC46893	bsr1628	-0.388	0.0511	0.07351	NoDiff
BAC46894	blr1629	-0.586	3.9e-19	2.28e-18	NoDiff
BAC46895	nolK	-0.422	2.9e-08	8.62e-08	NoDiff
BAC46896	noeL	-0.49	3.31e-11	1.24e-10	NoDiff
BAC46897	nodM	-0.581	3.05e-19	1.79e-18	NoDiff
BAC46898	noeD	-0.858	7.39e-09	2.32e-08	NoDiff
BAC46899	bll1634	-0.128	0.1839	0.2322	NoDiff
BAC46900	blr1635	-0.365	3.25e-06	7.99e-06	NoDiff
BAC46901	bll1636	-0.122	0.356	0.4164	NoDiff
BAC46902	bsl1637	-0.667	0.0006997	0.001356	NoDiff
BAC46903	blr1638	0.174	0.6548	0.7063	NoDiff
BAC46904	bsl1639	0.422	0.3059	0.3647	NoDiff
BAC46905	blr1640	0.087	0.5376	0.5968	NoDiff
BAC46906	bll1641	1.168	0.2399	0.294	NoDiff
BAC46907	bll1642	-0.694	0.1143	0.1523	NoDiff
BAC46908	bll1643	-0.307	0.06061	0.08566	NoDiff
BAC46909	blr1644	0.138	0.3687	0.4291	NoDiff
BAC46910	blr1645	-0.315	0.07561	0.1047	NoDiff
BAC46911	bsr1646	-0.311	0.3358	0.3956	NoDiff
BAC46912	bll1647	0.191	0.03251	0.04863	NoDiff
BAC46913	bll1648	-0.545	0.002296	0.004128	NoDiff
BAC46914	blr1649	2.52	2.48e-161	3.07e-159	shc UP
BAC46915	blr1650	1.478	6.67e-48	1.03e-46	shc UP
BAC46916	bsl1651	0.974	2.74e-13	1.17e-12	NoDiff
BAC46917	bsl1652	1.149	1.19e-26	9.26e-26	shc UP
BAC46918	blr1653	-0.668	0.0004835	0.0009571	NoDiff
BAC46919	bsl1654	-0.789	0.08816	0.1204	NoDiff
BAC46920	blr1655	0.057	0.7899	0.8264	NoDiff
BAC46921	blr1656	1.778	1.36e-98	5.95e-97	shc UP
BAC46922	blr1657	0.913	4.05e-20	2.48e-19	NoDiff
BAC46923	blr1658	0.324	0.0187	0.02919	NoDiff
BAC46924	blr1659	-0.023	0.7749	0.8134	NoDiff
BAC46925	bll1660	-0.639	4.37e-41	5.37e-40	NoDiff
BAC46926	blr1661	-0.916	6.03e-23	4.13e-22	NoDiff
BAC46927	bsr1662	0.168	0.7392	0.7817	NoDiff
BAC46928	blr1663	0.255	0.0004746	0.0009405	NoDiff
BAC46929	blr1664	0.509	5.18e-05	0.0001141	NoDiff
BAC46930	blr1665	0.586	8.23e-05	0.0001773	NoDiff
BAC46931	blr1666	0.351	8.02e-09	2.51e-08	NoDiff
BAC46932	blr1667	0.083	0.2424	0.2965	NoDiff
BAC46933	bll1668	-0.121	0.1462	0.1893	NoDiff
BAC46934	bll1669	-0.019	0.8739	0.8987	NoDiff
BAC46935	blr1670	-0.465	5.74e-08	1.65e-07	NoDiff
BAC46936	blr1671	-0.374	1.71e-06	4.3e-06	NoDiff
BAC46937	blr1672	-0.571	4.85e-12	1.91e-11	NoDiff
BAC46938	blr1673	-0.85	2.12e-28	1.73e-27	NoDiff
BAC46939	bll1674	-0.746	8.64e-09	2.69e-08	NoDiff
BAC46940	bll1675	-0.354	0.05812	0.08246	NoDiff
BAC46941	blr1676	-0.192	0.06032	0.0853	NoDiff
BAC46942	bsr1677	-0.299	0.001166	0.002189	NoDiff
BAC46943	bsl1678	-0.537	2.04e-07	5.57e-07	NoDiff
BAC46944	blr1679	-0.756	3.02e-11	1.13e-10	NoDiff
BAC46945	blr1680	-0.723	1.05e-18	5.97e-18	NoDiff
BAC46946	blr1681	-0.531	0.4329	0.4941	NoDiff
BAC46947	bsr1682	-0.542	0.02908	0.04382	NoDiff
BAC46948	bsr1683	-0.673	0.0001185	0.0002506	NoDiff
BAC46949	bll1684	-0.525	0.06407	0.09009	NoDiff
BAC46950	bll1685	-0.832	1.31e-07	3.65e-07	NoDiff
BAC46951	blr1686	-0.011	0.8687	0.8943	NoDiff
BAC46952	bll1687	0.129	0.01211	0.01957	NoDiff
BAC46953	bll1688	0.323	6.56e-06	1.57e-05	NoDiff
BAC46954	blr1689	0.214	0.7344	0.7775	NoDiff
BAC46955	bsr1690	-0.679	2.89e-07	7.79e-07	NoDiff
BAC46957	blr1692	-1.393	0.009319	0.01533	wt UP
BAC46958	blr1693	-0.457	9.38e-09	2.91e-08	NoDiff
BAC46959	bll1694	1.539	0.2091	0.2605	NoDiff
BAC46960	bsr1695	-1.569	0.4054	0.4662	NoDiff
BAC46962	bll1697	1.094	0.4775	0.5382	NoDiff
BAC46963	blr1698	0.502	0.2367	0.2905	NoDiff
BAC46964	blr1699	0.584	0.2187	0.2711	NoDiff
BAC46965	blr1700	0.234	0.06601	0.09262	NoDiff
BAC46966	trbG	-0.335	0.07199	0.1	NoDiff
BAC46967	blr1702	-0.418	0.331	0.3905	NoDiff
BAC46968	bll1703	-0.083	0.254	0.3096	NoDiff
BAC46969	blr1704	2.54	3.63e-201	6.89e-199	shc UP
BAC46970	blr1705	1.937	3.41e-127	2.4e-125	shc UP
BAC46971	blr1706	0.083	0.7852	0.8227	NoDiff
BAC46972	blr1707	0.476	0.1274	0.1678	NoDiff
BAC46973	bsl1708	0.929	1.29e-17	6.94e-17	NoDiff
BAC46974	blr1709	0.253	0.0151	0.02399	NoDiff
BAC46975	bll1710	0.159	0.905	0.9226	NoDiff
BAC46976	bll1711	-0.625	0.002262	0.00407	NoDiff
BAC46977	blr1712	-0.219	0.4262	0.4871	NoDiff
BAC46978	bsl1713	-0.69	2.69e-21	1.73e-20	NoDiff
BAC46979	nodW	-0.611	3.24e-24	2.33e-23	NoDiff
BAC46980	nodV	-0.948	6.07e-63	1.34e-61	NoDiff
BAC46981	blr1716	-0.123	0.6151	0.6694	NoDiff
BAC46982	blr1717	-0.402	6.93e-05	0.0001509	NoDiff
BAC46983	dctA	-0.336	1.71e-05	3.95e-05	NoDiff
BAC46984	modB	-0.357	0.006154	0.01038	NoDiff
BAC46985	hupS	-0.36	4.51e-06	1.1e-05	NoDiff
BAC46986	hupL	-0.29	0.0002501	0.0005109	NoDiff
BAC46987	hupC	-0.308	0.002638	0.004695	NoDiff
BAC46988	hupD	-0.344	0.01992	0.03093	NoDiff
BAC46989	blr1724	-0.291	0.001276	0.00238	NoDiff
BAC46990	hupF	-0.238	0.1289	0.1693	NoDiff
BAC46991	blr1726	-0.293	0.06247	0.08797	NoDiff
BAC46992	hupH	-0.079	0.6184	0.6729	NoDiff
BAC46993	hupK	-0.497	0.03949	0.05812	NoDiff
BAC46994	bsr1729	-0.558	0.6775	0.7271	NoDiff
BAC46995	hypA	-1.152	0.04048	0.05947	NoDiff
BAC46996	hypB	-0.69	0.03162	0.04733	NoDiff
BAC46997	blr1732	-0.509	0.09165	0.1247	NoDiff
BAC46999	blr1734	-0.334	0.1544	0.1989	NoDiff
BAC47000	hypF	-0.472	0.001429	0.002651	NoDiff
BAC47001	hypD	-0.199	0.1058	0.142	NoDiff
BAC47002	hypE	0.27	0.02782	0.04207	NoDiff
BAC47003	aldA	0.084	0.4498	0.5108	NoDiff
BAC47004	bsr1739	-0.792	1.99e-08	6e-08	NoDiff
BAC47005	blr1740	-0.348	0.1183	0.1571	NoDiff
BAC47006	bll1741	-0.406	0.04263	0.06232	NoDiff
BAC47007	bll1742	-0.2	0.3536	0.4139	NoDiff
BAC47008	nifD	-0.415	3.09e-07	8.31e-07	NoDiff
BAC47009	nifK	-0.108	0.149	0.1925	NoDiff
BAC47010	nifE	-0.412	2.93e-08	8.71e-08	NoDiff
BAC47011	nifN	-0.375	4.03e-07	1.07e-06	NoDiff
BAC47012	nifX	-0.37	7.56e-05	0.0001641	NoDiff
BAC47013	blr1748	-0.333	0.005557	0.009427	NoDiff
BAC47014	bsr1749	-0.358	0.1485	0.1919	NoDiff
BAC47015	fer3	-0.302	0.006878	0.01154	NoDiff
BAC47016	bll1751	-0.361	0.008911	0.0147	NoDiff
BAC47017	blr1752	1.951	7.85e-94	3.14e-92	shc UP
BAC47018	blr1753	0.51	1.39e-05	3.23e-05	NoDiff
BAC47019	bll1754	0.321	0.01724	0.02709	NoDiff
BAC47020	blr1755	-0.238	0.157	0.202	NoDiff
BAC47021	nifS	-0.098	0.3938	0.455	NoDiff
BAC47022	fixU	0.177	0.3986	0.4596	NoDiff
BAC47023	bsr1758	-0.446	0.01624	0.02568	NoDiff
BAC47024	nifB	-0.234	0.003204	0.005639	NoDiff
BAC47025	frxA	-0.144	0.3815	0.4426	NoDiff
BAC47026	nifZ	0.027	0.7674	0.8066	NoDiff
BAC47027	bll1762	-0.022	0.8199	0.8522	NoDiff
BAC47028	blr1763	0.052	0.6418	0.6948	NoDiff
BAC47029	bsr1764	-0.146	0.2427	0.2969	NoDiff
BAC47030	fer2	0.002	0.9846	0.9872	NoDiff
BAC47031	bll1766	-0.353	0.2334	0.2868	NoDiff
BAC47032	bll1767	0.025	0.8796	0.9031	NoDiff
BAC47033	blr1768	-0.177	0.276	0.3327	NoDiff
BAC47034	nifH	0.725	9.35e-30	8.08e-29	NoDiff
BAC47035	nifQ	0.293	0.001706	0.003134	NoDiff
BAC47036	nifW	0.223	0.0198	0.03076	NoDiff
BAC47037	bsl1772	-0.361	0.0006531	0.001271	NoDiff
BAC47038	fixB	0.219	0.003117	0.005492	NoDiff
BAC47039	fixC	-0.039	0.5257	0.5846	NoDiff
BAC47040	fixX	-0.132	0.07159	0.09955	NoDiff
BAC47041	ahpD	-0.045	0.6151	0.6694	NoDiff
BAC47042	ahpC	-0.344	0.008985	0.01481	NoDiff
BAC47043	bll1778	-0.478	4.4e-05	9.77e-05	NoDiff
BAC47044	bll1779	0.223	0.7077	0.7539	NoDiff
BAC47045	bll1780	-0.734	1.83e-13	7.94e-13	NoDiff
BAC47046	blr1781	0.349	0.5997	0.6553	NoDiff
BAC47047	blr1782	1.142	0.4605	0.5213	NoDiff
BAC47048	blr1783	0.442	0.1438	0.1865	NoDiff
BAC47049	bsr1784	0.09	0.7307	0.7741	NoDiff
BAC47050	blr1785	-0.056	0.5096	0.5694	NoDiff
BAC47051	bll1786	-0.627	0.0002149	0.000443	NoDiff
BAC47052	blr1787	0.62	2.23e-09	7.29e-09	NoDiff
BAC47053	blr1788	0.053	0.6774	0.7271	NoDiff
BAC47054	blr1789	0.433	1.66e-05	3.84e-05	NoDiff
BAC47055	bll1790	0.962	5.13e-39	5.98e-38	NoDiff
BAC47056	bll1791	1.469	4.79e-80	1.49e-78	shc UP
BAC47057	bll1792	-0.282	0.1816	0.2299	NoDiff
BAC47058	bll1793	0.511	0.0929	0.1263	NoDiff
BAC47059	bll1794	0.226	0.4972	0.5571	NoDiff
BAC47060	bll1795	-0.314	0.1367	0.1782	NoDiff
BAC47061	bll1796	0.632	8.69e-12	3.37e-11	NoDiff
BAC47062	bll1797	1.416	5.21e-29	4.39e-28	shc UP
BAC47063	bll1798	1.514	4.76e-41	5.82e-40	shc UP
BAC47064	bll1799	1.287	1.86e-33	1.83e-32	shc UP
BAC47065	rhcV	1.272	4.44e-55	8.37e-54	shc UP
BAC47066	bll1801	1.207	9.02e-34	8.95e-33	shc UP
BAC47067	bll1802	1.283	6.74e-28	5.4e-27	shc UP
BAC47068	bll1803	1.482	9.52e-36	9.94e-35	shc UP
BAC47069	bll1804	2.703	2.69e-211	5.77e-209	shc UP
BAC47070	bll1805	-0.013	0.8982	0.9171	NoDiff
BAC47071	blr1806	2.613	4.24e-206	8.44e-204	shc UP
BAC47072	blr1807	0.542	7.87e-07	2.04e-06	NoDiff
BAC47073	bsl1808	1.653	1.43e-71	3.77e-70	shc UP
BAC47074	bsr1809	2.488	1.5e-107	7.75e-106	shc UP
BAC47075	bll1810	2.839	4.42e-272	2.25e-269	shc UP
BAC47076	rhcC1	1.668	1.88e-81	6.01e-80	shc UP
BAC47077	nolB	2.103	1.89e-127	1.35e-125	shc UP
BAC47078	rhcJ	2.191	5.21e-173	7.58e-171	shc UP
BAC47079	nolU	2.05	1.23e-114	7.16e-113	shc UP
BAC47080	nolV	1.984	1.72e-106	8.56e-105	shc UP
BAC47081	rhcN	2.039	1.96e-144	1.82e-142	shc UP
BAC47082	blr1817	2.087	6.83e-189	1.21e-186	shc UP
BAC47083	rhcQ	2.284	7.13e-140	6.12e-138	shc UP
BAC47084	rhcR	2.23	5.72e-114	3.28e-112	shc UP
BAC47085	rhcS	2.384	4.17e-112	2.35e-110	shc UP
BAC47086	rhcT	1.565	8.88e-64	2e-62	shc UP
BAC47087	rhcU	1.375	1.22e-78	3.64e-77	shc UP
BAC47089	bll1824	0.865	0.008688	0.01437	NoDiff
BAC47090	blr1825	0.785	3.37e-07	9.03e-07	NoDiff
BAC47091	bll1826	0.139	0.4776	0.5382	NoDiff
BAC47092	blr1827	0.415	0.000208	0.0004294	NoDiff
BAC47093	bsl1828	-0.34	0.002182	0.00394	NoDiff
BAC47094	blr1829	0.201	0.5681	0.6264	NoDiff
BAC47095	blr1830	-0.123	0.09449	0.1283	NoDiff
BAC47096	bsr1831	1.584	1.89e-79	5.75e-78	shc UP
BAC47097	bll1832	1.441	2.3e-71	6.03e-70	shc UP
BAC47098	blr1833	0.027	0.893	0.9129	NoDiff
BAC47099	blr1834	-0.434	0.444	0.505	NoDiff
BAC47101	bll1836	-0.16	0.3717	0.4324	NoDiff
BAC47102	blr1837	-0.513	0.01765	0.0277	NoDiff
BAC47103	blr1838	0.879	4.83e-05	0.0001068	NoDiff
BAC47104	blr1839	1.483	1.94e-75	5.43e-74	shc UP
BAC47105	bll1840	1.683	2.29e-108	1.23e-106	shc UP
BAC47106	bll1841	1.513	4.5e-61	9.62e-60	shc UP
BAC47107	rhcC2	1.502	2.27e-55	4.36e-54	shc UP
BAC47108	basR	1.46	1.57e-42	2.06e-41	shc UP
BAC47109	bll1844	1.524	1.05e-42	1.39e-41	shc UP
BAC47110	bsl1845	1.591	4.92e-45	7e-44	shc UP
BAC47111	bll1846	2.328	1.51e-152	1.6e-150	shc UP
BAC47112	blr1847	2.545	9.97e-256	3.87e-253	shc UP
BAC47113	bll1848	1.831	2.43e-84	8.3e-83	shc UP
BAC47114	bsl1849	-0.365	0.004412	0.00761	NoDiff
BAC47115	blr1850	-0.215	0.3002	0.3584	NoDiff
BAC47116	blr1851	-0.038	0.703	0.7498	NoDiff
BAC47117	blr1852	-0.378	2.07e-05	4.73e-05	NoDiff
BAC47118	blr1853	-0.142	0.08007	0.1104	NoDiff
BAC47119	blr1854	1.971	1.14e-105	5.48e-104	shc UP
BAC47120	bll1855	-0.147	0.2018	0.2522	NoDiff
BAC47121	bsl1856	-0.981	2.23e-34	2.24e-33	NoDiff
BAC47122	bsl1857	-0.495	2.23e-09	7.29e-09	NoDiff
BAC47123	bll1858	-0.213	0.07247	0.1006	NoDiff
BAC47124	blr1859	-0.026	0.8305	0.8614	NoDiff
BAC47125	bll1860	-0.273	0.1782	0.2262	NoDiff
BAC47126	bll1861	0.371	0.0001262	0.0002664	NoDiff
BAC47127	bll1862	0.672	0.5183	0.5777	NoDiff
BAC47128	bsr1863	-0.288	0.004594	0.007905	NoDiff
BAC47129	citA	-0.235	0.01662	0.02623	NoDiff
BAC47130	blr1865	0.05	0.9472	0.9565	NoDiff
BAC47131	blr1866	-0.982	0.08292	0.1139	NoDiff
BAC47132	blr1867	-1.097	3.52e-06	8.62e-06	wt UP
BAC47133	blr1868	-0.739	2.73e-06	6.74e-06	NoDiff
BAC47134	blr1869	1.124	4.88e-42	6.25e-41	shc UP
BAC47135	bsl1870	-0.119	0.3229	0.3821	NoDiff
BAC47136	bsl1871	-0.234	0.05538	0.07899	NoDiff
BAC47137	bll1872	-0.617	4.9e-12	1.93e-11	NoDiff
BAC47138	blr1873	-1.906	0.06972	0.09725	NoDiff
BAC47139	bsr1874	-0.391	0.1607	0.2062	NoDiff
BAC47140	bll1875	0.383	0.001393	0.002588	NoDiff
BAC47141	blr1876	1.728	1.62e-37	1.8e-36	shc UP
BAC47142	bll1877	2.115	1.06e-116	6.28e-115	shc UP
BAC47143	bsr1878	-0.416	0.009937	0.01626	NoDiff
BAC47144	blr1879	0.141	0.3924	0.4537	NoDiff
BAC47145	blr1880	-0.989	9.51e-38	1.06e-36	NoDiff
BAC47146	blr1881	-0.726	6.85e-07	1.79e-06	NoDiff
BAC47147	blr1882	-0.393	0.002136	0.003866	NoDiff
BAC47148	rpoN1	-0.16	0.5877	0.6439	NoDiff
BAC47149	bsl1884	0.255	0.135	0.1764	NoDiff
BAC47150	bsr1885	-0.948	5.41e-05	0.000119	NoDiff
BAC47151	bsr1886	-0.888	1.16e-09	3.87e-09	NoDiff
BAC47152	bsr1887	-1.201	1.49e-11	5.68e-11	wt UP
BAC47153	blr1888	-0.901	9.05e-22	5.96e-21	NoDiff
BAC47154	blr1889	-0.506	1.33e-06	3.38e-06	NoDiff
BAC47155	blr1890	-0.637	7.01e-15	3.31e-14	NoDiff
BAC47156	blr1891	-0.374	4.38e-07	1.17e-06	NoDiff
BAC47157	rbsK	-0.341	0.0007809	0.0015	NoDiff
BAC47158	fabG	-0.076	0.2521	0.3074	NoDiff
BAC47159	blr1894	-0.087	0.2209	0.2734	NoDiff
BAC47160	blr1895	-0.114	0.06134	0.08656	NoDiff
BAC47161	blr1896	0.102	0.08425	0.1156	NoDiff
BAC47162	bll1897	0.383	1.79e-16	9.16e-16	NoDiff
BAC47163	bll1898	0.211	0.143	0.1856	NoDiff
BAC47164	bll1899	0.209	0.6776	0.7272	NoDiff
BAC47165	bll1900	-0.425	0.05499	0.07852	NoDiff
BAC47166	blr1901	-0.384	0.002613	0.004653	NoDiff
BAC47167	blr1902	0.234	0.02852	0.04304	NoDiff
BAC47168	bsr1903	-0.274	3.31e-05	7.44e-05	NoDiff
BAC47169	blr1904	0.7	4.83e-28	3.9e-27	NoDiff
BAC47170	blr1905	0.417	0.002171	0.00392	NoDiff
BAC47171	bll1906	0.047	0.7541	0.7952	NoDiff
BAC47172	bsr1907	-0.228	0.2526	0.3079	NoDiff
BAC47173	bsl1908	-0.192	0.1336	0.1749	NoDiff
BAC47174	bsr1909	-0.154	0.7516	0.793	NoDiff
BAC47175	bsr1910	-1.034	0.008465	0.01402	wt UP
BAC47176	blr1911	-1.419	0.09618	0.1302	NoDiff
BAC47177	blr1912	-0.891	5.74e-24	4.1e-23	NoDiff
BAC47178	blr1913	-0.16	0.6802	0.7294	NoDiff
BAC47179	blr1914	-0.63	3.22e-06	7.93e-06	NoDiff
BAC47180	blr1915	0.218	1.32e-07	3.67e-07	NoDiff
BAC47181	blr1916	0.851	7.08e-30	6.15e-29	NoDiff
BAC47182	bll1917	-0.028	0.8513	0.8804	NoDiff
BAC47183	bll1918	-0.567	0.02217	0.0341	NoDiff
BAC47184	bll1919	-0.406	0.0006138	0.001199	NoDiff
BAC47185	bll1920	-0.518	0.02314	0.03546	NoDiff
BAC47186	bll1921	-0.831	0.0005228	0.00103	NoDiff
BAC47188	blr1923	-1.393	0.07086	0.09867	NoDiff
BAC47189	bll1924	-0.356	8.58e-06	2.03e-05	NoDiff
BAC47190	bll1925	-0.466	1.39e-18	7.85e-18	NoDiff
BAC47191	bll1926	-0.481	6.28e-16	3.14e-15	NoDiff
BAC47192	bll1927	-0.471	7.7e-10	2.61e-09	NoDiff
BAC47193	bll1928	-0.285	0.0004595	0.0009137	NoDiff
BAC47194	bll1929	-0.672	1.1e-10	3.97e-10	NoDiff
BAC47195	bll1930	-0.787	1.02e-52	1.8e-51	NoDiff
BAC47196	blr1931	-0.62	1.68e-10	5.95e-10	NoDiff
BAC47197	blr1932	-0.476	0.0004944	0.0009765	NoDiff
BAC47198	blr1933	-0.196	0.2107	0.2622	NoDiff
BAC47199	blr1934	-0.044	0.8675	0.8932	NoDiff
BAC47200	blr1935	-1.12	2.6e-07	7.04e-07	wt UP
BAC47201	blr1936	-0.437	0.001575	0.002905	NoDiff
BAC47202	bsl1937	-0.301	0.3115	0.3704	NoDiff
BAC47203	bll1938	-0.766	0.08327	0.1143	NoDiff
BAC47204	bsl1939	-1.102	0.2249	0.2778	NoDiff
BAC47205	bll1940	-1.732	0.000568	0.001115	wt UP
BAC47206	bsl1941	-1.273	0.3615	0.4221	NoDiff
BAC47207	bll1942	-1.065	7.95e-06	1.89e-05	wt UP
BAC47208	bll1943	-0.659	0.0009402	0.001784	NoDiff
BAC47209	bll1944	-0.502	7.26e-16	3.61e-15	NoDiff
BAC47210	blr1945	-0.138	0.303	0.3614	NoDiff
BAC47211	bll1946	0.171	0.08773	0.1199	NoDiff
BAC47212	blr1947	0.552	4.07e-10	1.42e-09	NoDiff
BAC47213	bll1948	0.464	6.31e-10	2.16e-09	NoDiff
BAC47214	bll1949	-0.618	1.94e-08	5.86e-08	NoDiff
BAC47215	blr1950	-0.322	0.01547	0.02456	NoDiff
BAC47216	bll1951	-0.305	0.0005827	0.001142	NoDiff
BAC47217	blr1952	-0.455	0.4538	0.5147	NoDiff
BAC47218	blr1953	-0.425	2.78e-07	7.5e-07	NoDiff
BAC47219	blr1954	-0.333	0.004003	0.006949	NoDiff
BAC47220	blr1955	-0.481	4.42e-07	1.17e-06	NoDiff
BAC47221	bsr1956	-0.267	0.03284	0.04907	NoDiff
BAC47222	bll1957	0.803	0.03909	0.05757	NoDiff
BAC47223	blr1958	-0.48	0.008838	0.0146	NoDiff
BAC47224	bll1959	-0.548	0.4647	0.5254	NoDiff
BAC47225	bll1960	-1.024	0.3616	0.4221	NoDiff
BAC47226	blr1961	-0.695	0.0001136	0.0002408	NoDiff
BAC47227	bsr1962	-0.661	0.147	0.1902	NoDiff
BAC47228	bll1963	-0.142	0.6296	0.6834	NoDiff
BAC47229	blr1964	-0.126	0.3675	0.4278	NoDiff
BAC47230	bsl1965	-1.434	1.07e-09	3.59e-09	wt UP
BAC47231	bsr1966	-1.326	0.01447	0.02308	wt UP
BAC47232	bsl1967	0.194	0.6905	0.7386	NoDiff
BAC47233	blr1969	-0.821	0.03037	0.04561	NoDiff
BAC47234	blr1968	-0.89	0.2952	0.353	NoDiff
BAC47235	blr1970	-0.695	0.07854	0.1085	NoDiff
BAC47236	blr1971	-0.909	2.17e-57	4.38e-56	NoDiff
BAC47237	bsr1972	-1.208	6.27e-15	2.97e-14	wt UP
BAC47238	bll1973	-1.006	1.13e-06	2.89e-06	wt UP
BAC47240	blr1975	-0.67	0.001063	0.002006	NoDiff
BAC47241	bsr1976	-0.527	0.002353	0.004223	NoDiff
BAC47242	bll1977	-0.508	2.38e-11	8.98e-11	NoDiff
BAC47243	bll1978	-0.495	2.24e-05	5.1e-05	NoDiff
BAC47244	bll1979	-0.6	2.23e-06	5.54e-06	NoDiff
BAC47245	bll1980	-0.787	1.25e-13	5.46e-13	NoDiff
BAC47246	bll1981	-0.533	7.1e-06	1.69e-05	NoDiff
BAC47247	bsr1982	-1.028	0.02381	0.03642	wt UP
BAC47248	bsr1983	-0.495	0.2418	0.296	NoDiff
BAC47249	blr1984	-0.852	1.67e-10	5.92e-10	NoDiff
BAC47250	hipA	-0.44	1.13e-17	6.15e-17	NoDiff
BAC47251	bsl1986	-0.426	0.0007696	0.001482	NoDiff
BAC47252	bsl1987	-1.391	7.55e-15	3.56e-14	wt UP
BAC47253	blr1988	-0.105	0.07997	0.1103	NoDiff
BAC47254	blr1989	-0.017	0.8099	0.8436	NoDiff
BAC47255	blr1990	-0.085	0.0389	0.05732	NoDiff
BAC47256	blr1991	-0.178	0.002212	0.003988	NoDiff
BAC47257	blr1992	-0.141	0.1415	0.1839	NoDiff
BAC47258	blr1993	0.937	7.23e-25	5.26e-24	NoDiff
BAC47259	blr1994	0.533	3.1e-10	1.09e-09	NoDiff
BAC47260	blr1995	2.548	5.57e-127	3.85e-125	shc UP
BAC47261	bll1996	-1.129	0.4395	0.5005	NoDiff
BAC47262	bll1997	0.718	0.6568	0.7081	NoDiff
BAC47263	blr1998	-0.262	0.004333	0.007485	NoDiff
BAC47264	bsr1999	0.531	1.15e-18	6.54e-18	NoDiff
BAC47265	bll2000	0.435	0.03765	0.05563	NoDiff
BAC47266	blr2001	-0.184	0.1969	0.2467	NoDiff
BAC47267	bll2002	0.045	0.7629	0.8028	NoDiff
BAC47268	bll2003	-0.642	1.3e-14	6e-14	NoDiff
BAC47269	bll2004	-0.871	0.001125	0.002115	NoDiff
BAC47270	bsr2005	0.057	0.8676	0.8932	NoDiff
BAC47271	blr2006	0.254	0.004114	0.007129	NoDiff
BAC47272	hemN1	-0.205	0.5225	0.582	NoDiff
BAC47273	bsr2008	0.246	0.05651	0.0804	NoDiff
BAC47274	bll2009	-0.009	0.9376	0.9483	NoDiff
BAC47275	bsr2010	0.635	0.0007325	0.001417	NoDiff
BAC47276	blr2011	0.222	0.2807	0.3379	NoDiff
BAC47277	bll2012	1.437	1.39e-70	3.6e-69	shc UP
BAC47278	bsr2013	-0.32	0.01479	0.02356	NoDiff
BAC47279	bsl2014	-0.132	0.4001	0.4611	NoDiff
BAC47280	nolZ	-0.334	0.07162	0.09958	NoDiff
BAC47281	nolY	-0.09	0.2558	0.3114	NoDiff
BAC47282	bll2017	0.38	3.05e-06	7.52e-06	NoDiff
BAC47283	bll2018	0.139	0.1231	0.1626	NoDiff
BAC47284	nolA	0.234	3.02e-05	6.8e-05	NoDiff
BAC47285	bsl2020	0.543	0.0001457	0.0003059	NoDiff
BAC47286	nodD2	0.529	3.04e-06	7.5e-06	NoDiff
BAC47287	blr2022	0.391	0.001223	0.002287	NoDiff
BAC47288	nodD1	-0.415	1.49e-07	4.14e-07	NoDiff
BAC47289	nodY	-0.274	0.2221	0.2748	NoDiff
BAC47290	nodA	-0.694	0.0008042	0.001543	NoDiff
BAC47291	nodB	-0.699	1.27e-07	3.56e-07	NoDiff
BAC47292	nodC	-0.604	1.13e-08	3.47e-08	NoDiff
BAC47293	nodS	-0.621	0.0008015	0.001538	NoDiff
BAC47294	nodU	-0.096	0.1522	0.1963	NoDiff
BAC47295	nodI	-0.376	0.007042	0.0118	NoDiff
BAC47296	nodJ	-0.308	0.004358	0.007526	NoDiff
BAC47297	nolM	-0.41	0.05592	0.07963	NoDiff
BAC47298	nolN	0.074	0.5477	0.6063	NoDiff
BAC47299	nolO	-0.279	0.00264	0.004697	NoDiff
BAC47300	nodZ	-0.42	9.57e-08	2.7e-07	NoDiff
BAC47301	fixR	0.325	2.66e-11	9.99e-11	NoDiff
BAC47302	nifA	0.758	2.33e-26	1.8e-25	NoDiff
BAC47303	fixA	0.272	2.18e-07	5.94e-07	NoDiff
BAC47304	blr2039	-0.588	6.99e-10	2.38e-09	NoDiff
BAC47305	bll2040	-0.522	2.71e-10	9.54e-10	NoDiff
BAC47306	blr2041	-0.477	2.64e-12	1.05e-11	NoDiff
BAC47307	blr2042	-0.039	0.7172	0.7619	NoDiff
BAC47308	blr2043	0.414	0.4665	0.5272	NoDiff
BAC47309	blr2044	-0.557	0.0001125	0.0002386	NoDiff
BAC47310	bll2045	-0.296	0.004733	0.008124	NoDiff
BAC47311	bll2046	0.41	2.21e-05	5.03e-05	NoDiff
BAC47312	bll2047	0.863	6.2e-10	2.12e-09	NoDiff
BAC47313	bsl2048	0.025	0.8431	0.8729	NoDiff
BAC47314	trpD	0.093	0.1911	0.2404	NoDiff
BAC47315	bsl2050	-0.437	0.003866	0.006729	NoDiff
BAC47316	bsr2051	-0.24	0.3278	0.387	NoDiff
BAC47317	blr2052	0.493	0.0001709	0.0003561	NoDiff
BAC47318	blr2053	0.282	0.3889	0.4504	NoDiff
BAC47319	blr2054	0.167	0.4069	0.4676	NoDiff
BAC47320	blr2055	0.164	0.447	0.5081	NoDiff
BAC47321	blr2056	0.409	0.3627	0.4231	NoDiff
BAC47322	blr2057	0.819	4.98e-21	3.18e-20	NoDiff
BAC47323	blr2058	0.369	8.36e-07	2.16e-06	NoDiff
BAC47324	groEL3	-0.002	0.9819	0.9855	NoDiff
BAC47325	groES3	0.199	0.1397	0.1818	NoDiff
BAC47326	bsr2061	0.566	0.04654	0.06752	NoDiff
BAC47327	noeI	-0.259	0.0721	0.1001	NoDiff
BAC47328	nrgC	-0.009	0.9346	0.9461	NoDiff
BAC47329	bsl2064	-0.105	0.394	0.4552	NoDiff
BAC47330	icfA	0.415	3.53e-07	9.44e-07	NoDiff
BAC47331	bll2066	0.255	0.001834	0.003349	NoDiff
BAC47332	nfeC	0.03	0.7336	0.7768	NoDiff
BAC47333	(EC 2.1.1.14)	-0.355	1.2e-09	4.02e-09	NoDiff
BAC47334	blr2069	-0.444	0.0004856	0.0009609	NoDiff
BAC47335	bsl2070	-0.376	0.01481	0.0236	NoDiff
BAC47336	blr2071	-0.796	1.34e-19	7.97e-19	NoDiff
BAC47337	bsr2072	-1.063	3.77e-13	1.6e-12	wt UP
BAC47338	blr2073	-0.492	2.04e-06	5.1e-06	NoDiff
BAC47339	blr2074	-0.478	0.0005055	0.0009974	NoDiff
BAC47340	bll2075	0.725	1.6e-05	3.71e-05	NoDiff
BAC47341	blr2076	0.679	0.0005837	0.001144	NoDiff
BAC47342	blr2077	0.411	3.45e-08	1.02e-07	NoDiff
BAC47343	blr2078	0.272	0.01987	0.03086	NoDiff
BAC47344	blr2079	-1.017	2.28e-15	1.11e-14	wt UP
BAC47345	rtxC	-0.553	3.73e-11	1.39e-10	NoDiff
BAC47346	blr2081	-0.369	0.008045	0.01336	NoDiff
BAC47347	blr2082	-0.374	0.0005674	0.001114	NoDiff
BAC47348	blr2083	0.109	0.1354	0.1768	NoDiff
BAC47349	blr2084	-0.151	0.0494	0.07131	NoDiff
BAC47350	bll2085	-0.32	0.0004894	0.0009673	NoDiff
[truncated: 6,156 more rows]
