# Supplementary material for: Hopanoid lipids promote soybean–Bradyrhizobium symbiosis
Source: mBio. 2024 Mar 6;15(4):e02478-23. doi: 10.1128/mbio.02478-23 (PMC11005386; doi:10.1128/mbio.02478-23)
Supplement: Table S4 — Relative expression of Pcu-shc+C compared to WT+C. [file mbio.02478-23-s0005.xlsx]

## Sheet: Table.S4 Pcu-shc+C to WT+C
geneid	gene_name	log2FoldChange	pvalue	padj	level
BAC45288	blr0023	0.454	0.4899	0.6488	NoDiff
BAC45343	bsr0078	0.046	0.6639	0.784	NoDiff
BAC45344	bll0079	-0.111	0.1918	0.3423	NoDiff
BAC45345	blr0080	0.032	0.7317	0.8341	NoDiff
BAC45346	bll0081	-0.029	0.6978	0.8102	NoDiff
BAC45347	bll0082	0.183	0.04955	0.1251	NoDiff
BAC45348	bll0083	-0.129	0.3402	0.5094	NoDiff
BAC45349	blr0084	-0.139	0.4374	0.6008	NoDiff
BAC45350	bll0085	-0.021	0.8778	0.9291	NoDiff
BAC45351	bll0086	0.006	0.9475	0.9686	NoDiff
BAC45352	bll0087	-0.01	0.8164	0.8898	NoDiff
BAC45353	bll0088	0.033	0.5032	0.6591	NoDiff
BAC45354	bll0089	-0.016	0.8251	0.8954	NoDiff
BAC45355	bll0090	0.126	0.2313	0.3919	NoDiff
BAC45356	bll0091	0.203	0.001373	0.006775	NoDiff
BAC45357	blr0092	-0.046	0.4175	0.5832	NoDiff
BAC45358	bsr0093	0.196	0.1006	0.2145	NoDiff
BAC45359	blr0094	0.13	0.02208	0.06576	NoDiff
BAC45360	blr0095	0.164	1	1	NoDiff
BAC45361	bll0096	-0.033	0.783	0.8678	NoDiff
BAC45362	blr0097	-0.035	0.5612	0.707	NoDiff
BAC45363	bsl0098	-0.062	0.4045	0.5713	NoDiff
BAC45364	glt	0.133	0.00142	0.006983	NoDiff
BAC45365	bll0100	0.227	0.02014	0.06113	NoDiff
BAC45366	blr0101	0.095	0.08844	0.1944	NoDiff
BAC45367	gltI	0.126	0.08522	0.1894	NoDiff
BAC45368	gltP	0.233	0.003343	0.01414	NoDiff
BAC45369	blr0103	0.184	0.0181	0.05621	NoDiff
BAC45370	blr0105	0.228	0.0008694	0.004594	NoDiff
BAC45371	blr0106	0.353	5.335e-06	5.35e-05	NoDiff
BAC45372	blr0107	0.142	0.08549	0.1897	NoDiff
BAC45373	bll0108	0.192	0.1979	0.3509	NoDiff
BAC45374	bll0109	0.137	0.2635	0.4287	NoDiff
BAC45375	blr0110	0.252	0.03496	0.09495	NoDiff
BAC45376	bll0111	0.104	0.2472	0.4102	NoDiff
BAC45377	bll0112	-0.043	0.6459	0.7723	NoDiff
BAC45378	bll0113	-0.014	0.8243	0.8949	NoDiff
BAC45379	bll0114	0.02	0.7698	0.8591	NoDiff
BAC45380	blr0115	-0.031	0.7862	0.8695	NoDiff
BAC45381	bll0116	0.065	0.4563	0.6181	NoDiff
BAC45382	blr0117	0.22	0.005716	0.02213	NoDiff
BAC45383	bll0118	0.118	0.1249	0.2505	NoDiff
BAC45384	blr0119	0.325	0.0004506	0.002624	NoDiff
BAC45385	blr0120	0.119	0.3203	0.4893	NoDiff
BAC45386	bll0121	0.11	0.2963	0.4657	NoDiff
BAC45387	blr0122	-0.066	0.8159	0.8894	NoDiff
BAC45388	blr0123	-0.641	0.03999	0.1059	NoDiff
BAC45389	blr0124	-0.209	0.07663	0.175	NoDiff
BAC45390	bll0125	-0.026	0.7658	0.8564	NoDiff
BAC45391	blr0126	-0.023	0.8005	0.8793	NoDiff
BAC45392	bsr0127	-0.005	0.9726	0.9832	NoDiff
BAC45393	bll0128	-0.029	0.7917	0.8735	NoDiff
BAC45394	bll0129	0.15	0.03305	0.09068	NoDiff
BAC45395	bll0130	-0.02	0.7266	0.8303	NoDiff
BAC45396	bll0131	0.261	3.718e-06	3.866e-05	NoDiff
BAC45397	bll0132	0.32	0.00221	0.01006	NoDiff
BAC45398	bll0133	0.03	0.5126	0.6668	NoDiff
BAC45399	bll0134	0.124	0.1255	0.2514	NoDiff
BAC45400	blr0135	0.428	4.999e-12	1.803e-10	NoDiff
BAC45401	bsr0136	0.427	2.768e-13	1.282e-11	NoDiff
BAC45402	bll0137	0.117	0.02299	0.06789	NoDiff
BAC45403	blr0138	0.169	0.06941	0.1625	NoDiff
BAC45404	blr0139	-0.046	0.4875	0.6468	NoDiff
BAC45405	blr0140	-0.019	0.8155	0.8893	NoDiff
BAC45406	bll0141	-0.109	0.2074	0.3634	NoDiff
BAC45407	bll0142	-0.268	0.001956	0.009082	NoDiff
BAC45408	bll0143	-0.054	0.542	0.6905	NoDiff
BAC45409	bll0144	-0.086	0.2388	0.4003	NoDiff
BAC45410	blr0145	0.305	6.004e-05	0.0004555	NoDiff
BAC45411	blr0146	0.049	0.2506	0.4141	NoDiff
BAC45413	bll0148	-0.124	0.4566	0.6182	NoDiff
BAC45414	cyoA	-0.164	0.3183	0.4877	NoDiff
BAC45415	cyoB	-0.227	0.1594	0.3012	NoDiff
BAC45416	cyoC	-0.241	0.1583	0.2993	NoDiff
BAC45417	cyoD	-0.283	0.07297	0.1686	NoDiff
BAC45418	blr0153	-0.228	0.132	0.2606	NoDiff
BAC45419	blr0154	-0.188	0.01121	0.0384	NoDiff
BAC45420	blr0155	-0.294	0.002475	0.01102	NoDiff
BAC45421	bll0156	0.071	0.163	0.3059	NoDiff
BAC45422	bll0157	0.092	0.2742	0.4408	NoDiff
BAC45423	bsl0158	-0.091	0.299	0.4685	NoDiff
BAC45424	mgpS	0.077	0.03029	0.08452	NoDiff
BAC45425	bsl0160	-0.222	0.165	0.3088	NoDiff
BAC45426	bll0161	0.415	7.715e-21	1.123e-18	NoDiff
BAC45427	rpmB	0.062	0.1608	0.3033	NoDiff
BAC45428	bll0163	0.098	0.2373	0.3983	NoDiff
BAC45429	blr0164	-0.04	0.754	0.8482	NoDiff
BAC45430	blr0165	-0.005	0.9603	0.9763	NoDiff
BAC45431	ftsZ	0.19	0.002964	0.0128	NoDiff
BAC45432	bll0167	0.077	0.1979	0.3509	NoDiff
BAC45433	bsl0168	-0.071	0.6206	0.7537	NoDiff
BAC45434	bsl0169	-0.177	0.2622	0.4275	NoDiff
BAC45435	bsl0170	0.377	0.02494	0.07252	NoDiff
BAC45436	blr0171	-0.003	0.988	0.9929	NoDiff
BAC45437	blr0172	0.137	0.01378	0.04517	NoDiff
BAC45438	bsr0173	0.202	0.007397	0.02739	NoDiff
BAC45439	bll0174	-0.534	0.03116	0.08636	NoDiff
BAC45440	bll0175	0.447	6.336e-08	9.82e-07	NoDiff
BAC45441	bll0176	0.019	0.8847	0.9336	NoDiff
BAC45442	bll0177	-0.111	0.1307	0.2586	NoDiff
BAC45443	cobT	-0.041	0.3079	0.4776	NoDiff
BAC45444	bll0179	0.069	0.2927	0.461	NoDiff
BAC45445	cobS	0.127	0.04665	0.1194	NoDiff
BAC45446	blr0181	0.366	0.0003115	0.001908	NoDiff
BAC45447	cisZ	0.15	0.05716	0.1403	NoDiff
BAC45448	cis	0.123	0.3867	0.5557	NoDiff
BAC45449	dnaJ	-0.042	0.3787	0.548	NoDiff
BAC45450	bsr0185	0.086	0.2661	0.4318	NoDiff
BAC45451	bll0186	-0.018	0.7844	0.8687	NoDiff
BAC45452	aroB	-0.011	0.8493	0.9096	NoDiff
BAC45453	bll0188	0.009	0.9093	0.9476	NoDiff
BAC45454	bsr0189	-0.235	0.2234	0.3823	NoDiff
BAC45455	xerD	0.041	0.6085	0.7437	NoDiff
BAC45456	accA	0.168	6.522e-06	6.43e-05	NoDiff
BAC45457	blr0192	0.016	0.708	0.8172	NoDiff
BAC45458	bll0193	-0.043	0.7318	0.8341	NoDiff
BAC45459	bll0194	0.075	0.6741	0.7919	NoDiff
BAC45460	bll0195	-0.19	0.1632	0.3061	NoDiff
BAC45461	bll0196	-0.066	0.4806	0.641	NoDiff
BAC45462	bll0197	0.251	0.08585	0.1903	NoDiff
BAC45463	bll0198	0.066	0.6323	0.7621	NoDiff
BAC45464	bll0199	-0.094	0.398	0.566	NoDiff
BAC45465	blr0200	0.035	0.6356	0.7639	NoDiff
BAC45466	bsl0201	-0.265	0.00043	0.002524	NoDiff
BAC45467	bll0202	-0.155	0.0311	0.08621	NoDiff
BAC45468	bll0203	-0.082	0.1561	0.2964	NoDiff
BAC45469	secA	0.111	0.06692	0.1583	NoDiff
BAC45470	blr0205	0.069	0.2706	0.437	NoDiff
BAC45471	argJ	0.139	0.0006402	0.003534	NoDiff
BAC45472	blr0207	-0.036	0.4976	0.6553	NoDiff
BAC45473	bll0208	0.026	0.6727	0.7909	NoDiff
BAC45474	comF	0.41	9.902e-05	0.0007119	NoDiff
BAC45475	bsr0210	0.727	7.407e-08	1.131e-06	NoDiff
BAC45476	blr0211	0.434	3.213e-09	6.631e-08	NoDiff
BAC45477	blr0212	0.449	1.83e-14	1.036e-12	NoDiff
BAC45478	bll0213	0.155	0.0191	0.05875	NoDiff
BAC45479	ubiG	-0.045	0.4496	0.6124	NoDiff
BAC45480	bll0215	0.023	0.6559	0.7783	NoDiff
BAC45481	lysC	0.138	0.02259	0.06707	NoDiff
BAC45482	ptsP	-0.069	0.1173	0.2395	NoDiff
BAC45483	prfA	-0.039	0.4927	0.6516	NoDiff
BAC45484	hemK	-0.157	0.02503	0.07261	NoDiff
BAC45485	blr0220	-0.112	0.175	0.3209	NoDiff
BAC45486	bll0221	-0.058	0.447	0.61	NoDiff
BAC45487	gloB	0.002	0.9787	0.9871	NoDiff
BAC45488	blr0223	-0.019	0.7556	0.8495	NoDiff
BAC45489	bll0224	-0.047	0.5838	0.7239	NoDiff
BAC45490	phbB	-0.232	0.003099	0.01329	NoDiff
BAC45491	atoB	0.279	1.053e-07	1.555e-06	NoDiff
BAC45492	blr0227	0.296	0.03564	0.09635	NoDiff
BAC45493	blr0228	0.104	0.1906	0.3411	NoDiff
BAC45494	ilvE	0.156	0.01652	0.0522	NoDiff
BAC45495	blr0230	0.274	5.763e-07	7.277e-06	NoDiff
BAC45496	bsl0231	0.587	2.461e-16	1.791e-14	NoDiff
BAC45497	blr0232	0.069	0.5058	0.6611	NoDiff
BAC45498	bll0233	-0.144	0.0842	0.1878	NoDiff
BAC45499	bll0234	-0.244	0.002714	0.01188	NoDiff
BAC45500	bll0235	-0.246	0.06024	0.1465	NoDiff
BAC45501	bll0236	-0.025	0.723	0.828	NoDiff
BAC45502	blr0237	-0.022	0.8299	0.899	NoDiff
BAC45503	blr0238	-0.051	0.6527	0.7765	NoDiff
BAC45504	blr0239	-0.016	0.8365	0.9022	NoDiff
BAC45505	bll0240	0.023	0.8228	0.8943	NoDiff
BAC45506	blr0241	-0.084	0.1476	0.2832	NoDiff
BAC45507	recQ	-0.189	7.515e-06	7.251e-05	NoDiff
BAC45508	bll0243	0.275	1.545e-05	0.0001381	NoDiff
BAC45509	bll0244	-0.029	0.657	0.7786	NoDiff
BAC45510	cysD	0.054	0.4413	0.6041	NoDiff
BAC45511	bam	0.53	2.098e-32	9.003e-30	NoDiff
BAC45512	bsr0247	0.822	0.001891	0.008827	NoDiff
BAC45513	blr0248	0.425	0.004249	0.01726	NoDiff
BAC45514	blr0249	0.358	0.05183	0.1293	NoDiff
BAC45515	mocA	-0.059	0.7073	0.8166	NoDiff
BAC45516	bll0251	0.473	0.04647	0.1191	NoDiff
BAC45517	blr0252	-0.002	0.9855	0.9913	NoDiff
BAC45518	blr0253	-0.045	0.3295	0.4985	NoDiff
BAC45519	bll0254	-0.088	0.4276	0.5918	NoDiff
BAC45520	bsl0255	0.097	0.5465	0.6937	NoDiff
BAC45521	bll0256	-0.127	0.403	0.5704	NoDiff
BAC45522	blr0257	-0.087	0.0821	0.1842	NoDiff
BAC45523	blr0258	0.091	0.1158	0.2374	NoDiff
BAC45524	blr0259	-0.185	0.06099	0.1479	NoDiff
BAC45525	blr0260	-0.371	0.07633	0.1745	NoDiff
BAC45526	blr0261	-0.072	0.48	0.6404	NoDiff
BAC45527	blr0262	0.454	0.001843	0.00862	NoDiff
BAC45528	bll0263	0.256	0.4655	0.6272	NoDiff
BAC45529	mdcF	-0.569	0.05386	0.1335	NoDiff
BAC45530	mdcB	-0.072	0.8192	0.8917	NoDiff
BAC45531	mdcG	-0.305	0.5512	0.6977	NoDiff
BAC45532	mdcE	-0.44	0.3721	0.5415	NoDiff
BAC45533	mdcD	-0.513	0.1784	0.3249	NoDiff
BAC45534	mdcC	-1.189	0.01437	0.04672	wtC UP
BAC45535	mdcA	0.384	0.02053	0.06208	NoDiff
BAC45536	bll0271	-0.005	0.9886	0.993	NoDiff
BAC45537	bll0272	-0.054	0.8759	0.9279	NoDiff
BAC45538	bsl0273	-0.232	0.6889	0.8031	NoDiff
BAC45539	blr0274	-0.102	0.7966	0.8771	NoDiff
BAC45540	bll0275	0.759	0.0009852	0.005116	NoDiff
BAC45541	blr0276	0.096	0.544	0.6915	NoDiff
BAC45542	blr0277	-0.048	0.6559	0.7783	NoDiff
BAC45543	blr0278	0.073	0.7399	0.839	NoDiff
BAC45544	blr0279	-0.181	0.06432	0.1537	NoDiff
BAC45545	fdhF	0.179	0.2078	0.3638	NoDiff
BAC45546	blr0281	0.121	0.5451	0.6926	NoDiff
BAC45547	bll0282	0.363	0.02736	0.07786	NoDiff
BAC45548	bll0283	-0.059	0.7131	0.8208	NoDiff
BAC45549	mqo	-0.11	0.5243	0.6767	NoDiff
BAC45550	bll0285	-0.36	0.2711	0.4373	NoDiff
BAC45551	fumC	0.137	0.4972	0.6552	NoDiff
BAC45552	bll0287	-0.248	0.3932	0.5619	NoDiff
BAC45553	bll0288	-0.22	0.4402	0.6036	NoDiff
BAC45554	bll0289	0.393	0.1393	0.2713	NoDiff
BAC45555	bll0290	0.125	0.4036	0.5708	NoDiff
BAC45556	bll0291	-0.257	0.3058	0.4757	NoDiff
BAC45557	bll0292	-0.205	0.2737	0.4402	NoDiff
BAC45558	blr0293	-0.247	0.1816	0.3289	NoDiff
BAC45559	blr0294	-0.281	0.001016	0.005261	NoDiff
BAC45560	bll0295	-0.145	0.1334	0.2627	NoDiff
BAC45561	bsl0296	-0.352	0.2363	0.3975	NoDiff
BAC45562	blr0297	-0.081	0.448	0.6111	NoDiff
BAC45563	blr0298	-0.128	0.3965	0.565	NoDiff
BAC45564	blr0299	0.011	0.8357	0.9017	NoDiff
BAC45565	ragD	-0.259	0.1007	0.2145	NoDiff
BAC45566	ragC	-0.043	0.7201	0.826	NoDiff
BAC45567	rpoH3	-0.288	0.1292	0.2566	NoDiff
BAC45568	ragB	0.021	0.9267	0.9565	NoDiff
BAC45569	ragA	0.252	0.2985	0.4681	NoDiff
BAC45570	blr0305	0.765	0.002568	0.01136	NoDiff
BAC45571	blr0306	0.004	0.978	0.9869	NoDiff
BAC45572	bll0307	-0.173	0.02545	0.07359	NoDiff
BAC45573	blr0308	-0.196	0.009802	0.03437	NoDiff
BAC45574	blr0309	-0.128	0.3281	0.4973	NoDiff
BAC45575	blr0310	-0.195	0.1916	0.3422	NoDiff
BAC45576	blr0311	-0.139	0.3362	0.5048	NoDiff
BAC45577	blr0312	0.044	0.591	0.7299	NoDiff
BAC45578	bll0313	0.09	0.3311	0.4998	NoDiff
BAC45579	nosR	-0.831	0.0001007	0.000723	NoDiff
BAC45580	nosZ	0.017	0.7888	0.8717	NoDiff
BAC45581	nosD	-0.038	0.7084	0.8175	NoDiff
BAC45582	nosF	0.241	0.06491	0.1549	NoDiff
BAC45583	nosY	-0.118	0.4075	0.5736	NoDiff
BAC45584	nosL	-0.019	0.8951	0.9388	NoDiff
BAC45585	nosX	0.012	0.8592	0.9152	NoDiff
BAC45586	blr0321	0.153	0.172	0.3178	NoDiff
BAC45587	otsA	-0.005	0.9466	0.9681	NoDiff
BAC45588	otsB	-0.185	0.1145	0.2358	NoDiff
BAC45589	bll0324	0.019	0.8907	0.9364	NoDiff
BAC45590	blr0325	-0.049	0.5966	0.7342	NoDiff
BAC45591	bll0326	-0.034	0.4555	0.6178	NoDiff
BAC45592	bll0327	-0.143	0.001897	0.008838	NoDiff
BAC45593	blr0328	0.015	0.8475	0.9085	NoDiff
BAC45594	blr0329	-0.44	7.228e-06	7.017e-05	NoDiff
BAC45595	bll0330	-1.944	5.279e-13	2.23e-11	wtC UP
BAC45596	bll0331	-0.341	0.003378	0.01425	NoDiff
BAC45597	bll0332	-0.576	0.005871	0.02258	NoDiff
BAC45598	bll0333	-0.622	0.001727	0.008193	NoDiff
BAC45599	bll0334	-0.229	0.01867	0.05768	NoDiff
BAC45600	blr0335	-0.165	0.09923	0.2122	NoDiff
BAC45601	blr0336	-0.163	0.001021	0.00528	NoDiff
BAC45602	blr0337	-0.152	0.02293	0.06774	NoDiff
BAC45603	AMACR	-0.136	0.008197	0.02977	NoDiff
BAC45604	bll0339	0.032	0.6967	0.8092	NoDiff
BAC45605	blr0340	-0.091	0.3035	0.4731	NoDiff
BAC45606	blr0341	-0.144	0.2351	0.3961	NoDiff
BAC45607	fah	0.124	0.02916	0.08185	NoDiff
BAC45608	bll0343	-0.023	0.7453	0.8431	NoDiff
BAC45609	bll0344	-0.011	0.8987	0.9408	NoDiff
BAC45610	bsl0345	0.209	0.1241	0.2493	NoDiff
BAC45611	bll0346	0.077	0.3628	0.532	NoDiff
BAC45612	blr0347	0.018	0.8574	0.9143	NoDiff
BAC45613	bsl0348	-0.211	0.173	0.319	NoDiff
BAC45614	blr0349	-0.081	0.6838	0.7994	NoDiff
BAC45615	bsr0350	-0.221	0.0622	0.1502	NoDiff
BAC45616	bll0351	-0.069	0.4289	0.5929	NoDiff
BAC45617	blr0352	0.245	2.956e-05	0.0002447	NoDiff
BAC45618	blr0353	0.142	0.003821	0.0158	NoDiff
BAC45619	blr0354	0.251	0.003325	0.01409	NoDiff
BAC45620	blr0355	0.171	0.001525	0.007378	NoDiff
BAC45621	blr0356	0.1	0.01528	0.04917	NoDiff
BAC45622	bll0357	0.019	0.7433	0.8417	NoDiff
BAC45623	blr0358	0.018	0.7462	0.8432	NoDiff
BAC45624	blr0359	-0.013	0.8439	0.9071	NoDiff
BAC45625	blr0360	0.164	0.3712	0.5408	NoDiff
BAC45626	bll0361	0.176	0.1079	0.2261	NoDiff
BAC45627	bll0362	0.161	0.1124	0.2323	NoDiff
BAC45628	bll0363	-0.112	0.4614	0.6234	NoDiff
BAC45629	blr0364	0.021	0.7523	0.8473	NoDiff
BAC45630	rps21	-0.149	0.3514	0.521	NoDiff
BAC45631	blr0366	-0.105	0.5078	0.6629	NoDiff
BAC45632	blr0367	-0.053	0.5667	0.7114	NoDiff
BAC45633	blr0368	-0.061	0.5389	0.6882	NoDiff
BAC45634	blr0369	-1.734	3.497e-08	5.712e-07	wtC UP
BAC45635	bll0370	0.027	0.4253	0.59	NoDiff
BAC45636	blr0371	0.21	3.873e-06	4.018e-05	NoDiff
BAC45637	blr0372	0.446	4.421e-08	7.041e-07	NoDiff
BAC45638	blr0373	0.233	3.138e-05	0.0002579	NoDiff
BAC45639	bll0374	0.068	0.2228	0.3816	NoDiff
BAC45640	bll0375	0.237	5.024e-05	0.0003898	NoDiff
BAC45641	ptrB	0.462	6.392e-14	3.298e-12	NoDiff
BAC45642	bll0377	0.089	0.2335	0.3944	NoDiff
BAC45643	ilvD	-0.129	0.1176	0.2399	NoDiff
BAC45644	bll0379	-0.363	0.006129	0.02331	NoDiff
BAC45645	bll0380	-0.372	0.001463	0.007151	NoDiff
BAC45646	bll0381	-0.184	0.1452	0.2796	NoDiff
BAC45647	blr0382	-0.231	0.009253	0.03286	NoDiff
BAC45648	mcpK	-0.207	0.001366	0.006751	NoDiff
BAC45649	blr0384	0.462	0.0001304	0.0009077	NoDiff
BAC45650	blr0385	-0.003	0.9456	0.9676	NoDiff
BAC45651	bll0386	-0.074	0.1579	0.2988	NoDiff
BAC45652	bll0387	-0.138	0.01975	0.0602	NoDiff
BAC45653	bll0388	-0.163	0.02725	0.07765	NoDiff
BAC45654	bll0389	-0.126	0.2207	0.3791	NoDiff
BAC45655	cheR1	-0.199	0.005232	0.02054	NoDiff
BAC45656	bll0391	-0.143	0.08863	0.1946	NoDiff
BAC45657	cheW	-0.306	4.105e-05	0.0003265	NoDiff
BAC45658	bll0393	-0.158	0.001935	0.008988	NoDiff
BAC45659	bll0394	-0.405	8.579e-07	1.041e-05	NoDiff
BAC45660	blr0395	-0.047	0.5557	0.7015	NoDiff
BAC45661	blr0396	0.077	0.2462	0.4094	NoDiff
BAC45662	blr0397	-0.18	0.2409	0.4024	NoDiff
BAC45663	bsr0398	-0.537	1.911e-05	0.0001656	NoDiff
BAC45664	bll0399	-0.696	0.0001342	0.0009285	NoDiff
BAC45665	blr0400	-0.528	2.003e-06	2.228e-05	NoDiff
BAC45666	blr0401	-0.429	0.008376	0.03028	NoDiff
BAC45667	blr0402	0.029	0.6018	0.7383	NoDiff
BAC45668	bll0403	0.017	0.8738	0.9265	NoDiff
BAC45669	blr0404	0.061	0.4376	0.6011	NoDiff
BAC45670	bll0405	-0.149	0.06527	0.1554	NoDiff
BAC45671	bll0406	-0.137	0.1338	0.2633	NoDiff
BAC45672	blr0407	0.059	0.7309	0.8335	NoDiff
BAC45673	bll0408	0.327	0.1268	0.2532	NoDiff
BAC45674	bll0409	0.041	0.8442	0.9071	NoDiff
BAC45675	blr0410	-0.11	0.5356	0.6863	NoDiff
BAC45676	bll0411	0.163	0.4647	0.6267	NoDiff
BAC45677	bll0412	-0.019	0.8968	0.9398	NoDiff
BAC45678	bll0413	0.082	0.4993	0.6568	NoDiff
BAC45679	leuB	0.097	0.647	0.773	NoDiff
BAC45680	leuD	0.004	0.9892	0.9933	NoDiff
BAC45681	leuC	0.112	0.3896	0.559	NoDiff
BAC45682	bll0417	-0.086	0.1879	0.3376	NoDiff
BAC45683	blr0418	0.123	0.1784	0.3249	NoDiff
BAC45684	bll0419	0.263	0.004693	0.01875	NoDiff
BAC45685	rplU	0.04	0.3382	0.507	NoDiff
BAC45686	rpmA	-0.051	0.2546	0.4182	NoDiff
BAC45687	blr0422	0.13	0.003562	0.01492	NoDiff
BAC45688	bll0423	0.24	0.005154	0.02031	NoDiff
BAC45689	blr0424	0.028	0.7485	0.8448	NoDiff
BAC45690	cgtA	-0.063	0.09126	0.1993	NoDiff
BAC45691	blr0426	0.051	0.3484	0.518	NoDiff
BAC45692	bll0427	0.105	0.0705	0.1643	NoDiff
BAC45693	proB	-0.123	0.03269	0.08976	NoDiff
BAC45694	proA	-0.039	0.412	0.5779	NoDiff
BAC45695	nadD	-0.07	0.2431	0.4053	NoDiff
BAC45696	bsr0431	0.106	0.1537	0.2928	NoDiff
BAC45697	blr0432	-0.076	0.1701	0.315	NoDiff
BAC45698	blr0433	-0.008	0.9086	0.9475	NoDiff
BAC45699	ctpA	0.087	0.1102	0.2293	NoDiff
BAC45700	blr0435	0.04	0.4232	0.5885	NoDiff
BAC45701	blr0436	0.163	0.0356	0.0963	NoDiff
BAC45702	blr0437	-0.087	0.1245	0.25	NoDiff
BAC45703	bll0438	0.186	0.001784	0.008414	NoDiff
BAC45704	atpC	0.047	0.3777	0.5473	NoDiff
BAC45705	atpD	0.043	0.3104	0.4799	NoDiff
BAC45706	atpG	-0.058	0.2407	0.4022	NoDiff
BAC45707	atpA	-0.009	0.8886	0.936	NoDiff
BAC45708	atpH	0.04	0.4941	0.6529	NoDiff
BAC45709	blr0444	0.635	4.272e-20	5.529e-18	NoDiff
BAC45710	priA	0.09	0.1061	0.2228	NoDiff
BAC45711	xerC	-0.002	0.9777	0.9869	NoDiff
BAC45712	blr0447	-0.062	0.2743	0.4409	NoDiff
BAC45713	bll0448	0.025	0.6873	0.8023	NoDiff
BAC45714	lpdA	-0.007	0.8667	0.9208	NoDiff
BAC45715	scdh1	0.089	0.2633	0.4286	NoDiff
BAC45716	sucB	-0.093	0.06291	0.1515	NoDiff
BAC45717	sucA	-0.028	0.5079	0.6629	NoDiff
BAC45718	sucD	-0.062	0.1156	0.2371	NoDiff
BAC45719	bll0454	-0.127	0.07999	0.1807	NoDiff
BAC45720	sucC	-0.11	0.03973	0.1054	NoDiff
BAC45721	mdh	-0.027	0.7745	0.8616	NoDiff
BAC45722	bll0457	-0.109	0.08852	0.1945	NoDiff
BAC45723	ligT	0.128	0.1519	0.2902	NoDiff
BAC45724	bll0459	0.477	5.717e-12	2.044e-10	NoDiff
BAC45725	blr0460	0.032	0.6614	0.7816	NoDiff
BAC45726	blr0461	-0.15	0.003616	0.01509	NoDiff
BAC45727	blr0462	0.347	1.236e-12	5.037e-11	NoDiff
BAC45728	blr0463	0.173	0.00993	0.03476	NoDiff
BAC45729	bll0464	0.307	2.786e-05	0.0002323	NoDiff
BAC45730	bll0465	0.133	0.1418	0.275	NoDiff
BAC45731	acnA	0.032	0.6391	0.7664	NoDiff
BAC45732	ccmA	-0.048	0.3535	0.5231	NoDiff
BAC45733	ccmB	-0.037	0.5282	0.68	NoDiff
BAC45734	ccmC	-0.67	2.113e-09	4.509e-08	NoDiff
BAC45735	ccmD	-0.483	0.001562	0.007533	NoDiff
BAC45736	ccmG	-0.206	0.01412	0.04604	NoDiff
BAC45737	bll0472	-0.149	0.0003257	0.001983	NoDiff
BAC45738	bll0473	0.029	0.6999	0.8121	NoDiff
BAC45739	blr0474	-0.142	0.09947	0.2126	NoDiff
BAC45740	blr0475	-0.11	0.1039	0.2192	NoDiff
BAC45741	bll0476	-0.051	0.3419	0.5113	NoDiff
BAC45742	dapF	0.058	0.3249	0.4941	NoDiff
BAC45743	blr0478	0.007	0.9314	0.9591	NoDiff
BAC45744	blr0479	-0.179	0.0004699	0.002707	NoDiff
BAC45745	bll0480	0.248	0.0003813	0.002286	NoDiff
BAC45746	ffh	0.126	0.0004491	0.002617	NoDiff
BAC45747	rpsP	0.051	0.3067	0.4765	NoDiff
BAC45748	rimM	-0.044	0.3853	0.5544	NoDiff
BAC45749	bll0484	-0.137	0.07572	0.1733	NoDiff
BAC45750	blr0485	0.204	0.09976	0.2132	NoDiff
BAC45751	trmD	-0.085	0.1902	0.3406	NoDiff
BAC45752	rplS	-0.053	0.2293	0.3896	NoDiff
BAC45753	leuC	-0.036	0.4211	0.5867	NoDiff
BAC45754	bll0489	0.439	6.689e-06	6.563e-05	NoDiff
BAC45755	blr0490	-0.057	0.5614	0.7072	NoDiff
BAC45756	bll0491	-0.06	0.4752	0.6358	NoDiff
BAC45757	blr0492	-0.07	0.333	0.5016	NoDiff
BAC45758	bll0493	0.244	0.00179	0.008425	NoDiff
BAC45759	blr0494	-0.316	1.54e-05	0.0001379	NoDiff
BAC45760	leuD	0.092	0.205	0.3602	NoDiff
BAC45761	blr0496	-0.193	0.0004263	0.002506	NoDiff
BAC45762	blr0497	-3.168	8.442e-12	2.868e-10	wtC UP
BAC45763	bll0498	-1.272	3.544e-10	8.972e-09	wtC UP
BAC45764	citE	-0.029	0.6898	0.804	NoDiff
BAC45765	cah	-0.184	0.002952	0.01276	NoDiff
BAC45766	asd	-0.045	0.5516	0.698	NoDiff
BAC45767	blr0502	-0.104	0.06201	0.1499	NoDiff
BAC45768	leuB	-0.076	0.1659	0.31	NoDiff
BAC45769	blr0503	-0.036	0.6347	0.7633	NoDiff
BAC45770	bll0505	0.023	0.8052	0.8823	NoDiff
BAC45771	bll0506	0.174	0.05062	0.1272	NoDiff
BAC45772	bll0507	0.273	0.007121	0.02653	NoDiff
BAC45773	bll0508	0.22	0.001436	0.007041	NoDiff
BAC45774	blr0509	0.069	0.3793	0.5488	NoDiff
BAC45775	bll0510	-0.152	0.1841	0.3321	NoDiff
BAC45776	gstR	0.134	0.2146	0.3721	NoDiff
BAC45777	sdhC	0.235	0.0002984	0.001832	NoDiff
BAC45778	sdhD	0.005	0.9584	0.9757	NoDiff
BAC45779	sdhA	0.103	0.08838	0.1944	NoDiff
BAC45780	sdhB	0.141	0.1155	0.2369	NoDiff
BAC45781	blr0516	0.044	0.4898	0.6488	NoDiff
BAC45782	blr0517	0.117	0.3473	0.517	NoDiff
BAC45783	blr0518	-0.03	0.5798	0.7212	NoDiff
BAC45784	blr0519	-0.059	0.478	0.6384	NoDiff
BAC45785	bsr0520	-0.022	0.7833	0.8678	NoDiff
BAC45786	blr0521	0.211	0.002382	0.01067	NoDiff
BAC45787	argG	-0.008	0.8767	0.9284	NoDiff
BAC45788	bll0523	-0.088	0.09293	0.2017	NoDiff
BAC45789	bll0524	0.067	0.5681	0.7125	NoDiff
BAC45790	bll0525	0.028	0.4204	0.5862	NoDiff
BAC45791	bll0526	0.08	0.2202	0.3785	NoDiff
BAC45792	bll0527	0.376	0.0001189	0.0008384	NoDiff
BAC45793	blr0528	0.038	0.614	0.7481	NoDiff
BAC45794	blr0529	0.052	0.482	0.6422	NoDiff
BAC45795	blr0530	0.111	0.1305	0.2584	NoDiff
BAC45796	bll0531	0.731	1.918e-17	1.719e-15	NoDiff
BAC45797	bll0532	0.4	0.0003099	0.0019	NoDiff
BAC45798	blr0533	-0.023	0.7449	0.8431	NoDiff
BAC45799	blr0534	-0.318	1.976e-05	0.0001705	NoDiff
BAC45800	bll0535	-0.617	0.003857	0.0159	NoDiff
BAC45801	blr0536	-0.012	0.9393	0.9635	NoDiff
BAC45802	blr0537	-0.017	0.8904	0.9364	NoDiff
BAC45803	blr0538	-0.078	0.3059	0.4757	NoDiff
BAC45804	bsr0539	-0.098	0.4004	0.5679	NoDiff
BAC45805	typA	-0.006	0.8887	0.936	NoDiff
BAC45806	blr0541	-0.146	0.02511	0.07282	NoDiff
BAC45807	bll0542	-0.281	5.177e-07	6.625e-06	NoDiff
BAC45808	bll0543	-0.238	0.02338	0.0688	NoDiff
BAC45809	bll0544	0.048	0.5705	0.7145	NoDiff
BAC45810	bll0545	0.058	0.6717	0.7903	NoDiff
BAC45811	bll0546	0.221	0.0559	0.1377	NoDiff
BAC45812	blr0547	0.102	0.203	0.358	NoDiff
BAC45813	ppa	0.051	0.3146	0.4842	NoDiff
BAC45814	folD	0.016	0.6858	0.801	NoDiff
BAC45815	bsl0550	-0.065	0.3186	0.4878	NoDiff
BAC45816	bsl0551	0.011	0.8824	0.932	NoDiff
BAC45817	bll0552	0.024	0.7114	0.8196	NoDiff
BAC45818	guaA	0.122	0.2042	0.3592	NoDiff
BAC45819	bll0554	0.066	0.3199	0.4892	NoDiff
BAC45820	bll0555	0.471	1.283e-11	4.178e-10	NoDiff
BAC45821	bll0556	0.438	6.841e-09	1.3e-07	NoDiff
BAC45822	bll0557	0.384	5.44e-08	8.53e-07	NoDiff
BAC45823	bll0558	0.022	0.7081	0.8172	NoDiff
BAC45824	blr0559	-0.045	0.4915	0.6506	NoDiff
BAC45825	bsl0560	0.286	0.007227	0.02687	NoDiff
BAC45826	bll0561	0.461	1.145e-05	0.0001059	NoDiff
BAC45827	blr0562	0.049	0.5173	0.6702	NoDiff
BAC45828	bll0563	0.108	0.3983	0.5662	NoDiff
BAC45829	bll0564	-0.132	0.02141	0.06409	NoDiff
BAC45830	bll0565	-0.086	0.2389	0.4003	NoDiff
BAC45831	bll0566	-0.134	0.09202	0.2004	NoDiff
BAC45832	gcp	-0.125	0.016	0.05096	NoDiff
BAC45833	gpsA	-0.136	0.03171	0.08757	NoDiff
BAC45834	blr0569	0.009	0.9114	0.9488	NoDiff
BAC45835	bll0570	-0.129	0.1619	0.3046	NoDiff
BAC45836	blr0571	0.534	1.513e-05	0.0001363	NoDiff
BAC45837	bll0572	0.189	0.05438	0.1345	NoDiff
BAC45838	blr0573	-0.207	0.01283	0.04275	NoDiff
BAC45839	blr0574	0.101	0.1107	0.2297	NoDiff
BAC45840	bll0575	-0.079	0.1716	0.3173	NoDiff
BAC45841	blr0576	-1.389	6.556e-10	1.54e-08	wtC UP
BAC45842	blr0577	-0.474	2.878e-08	4.788e-07	NoDiff
BAC45843	bsl0578	0.011	0.9316	0.9591	NoDiff
BAC45844	sun	0.029	0.6826	0.7985	NoDiff
BAC45845	blr0580	-0.201	2.989e-07	4.035e-06	NoDiff
BAC45846	purH	0.48	4.924e-10	1.191e-08	NoDiff
BAC45847	bll0582	0.13	0.04218	0.1104	NoDiff
BAC45848	ggt	0.226	0.002017	0.009312	NoDiff
BAC45849	blr0584	-0.126	0.005108	0.02016	NoDiff
BAC45850	bll0585	-0.14	0.04567	0.1174	NoDiff
BAC45851	blr0586	0.078	0.3512	0.521	NoDiff
BAC45852	blr0587	-0.121	0.2481	0.411	NoDiff
BAC45853	blr0588	0.003	0.9858	0.9914	NoDiff
BAC45854	blr0589	-0.184	1.552e-05	0.0001382	NoDiff
BAC45855	bll0590	-0.271	0.0002358	0.001497	NoDiff
BAC45856	bll0591	-0.225	0.0001237	0.0008665	NoDiff
BAC45857	bsl0592	-0.158	0.2694	0.4359	NoDiff
BAC45858	bll0593	0.109	0.1007	0.2145	NoDiff
BAC45859	trxA	0.49	4.003e-09	8.087e-08	NoDiff
BAC45860	blr0595	0.312	1.07e-06	1.277e-05	NoDiff
BAC45861	bll0596	0.131	0.02247	0.06675	NoDiff
BAC45862	bll0597	0.204	0.005083	0.0201	NoDiff
BAC45863	bll0598	0.107	0.2703	0.4368	NoDiff
BAC45864	bll0599	0.153	0.03756	0.1006	NoDiff
BAC45865	bll0600	0.064	0.4849	0.6446	NoDiff
BAC45866	blr0602	0.001	0.9931	0.9959	NoDiff
BAC45867	bsr0601	0.334	0.0002377	0.001507	NoDiff
BAC45868	bll0603	-0.057	0.2279	0.388	NoDiff
BAC45869	tesB	-0.113	0.0623	0.1503	NoDiff
BAC45870	bll0605	0.007	0.8883	0.9358	NoDiff
BAC45871	glnK	-0.004	0.9568	0.9747	NoDiff
BAC45872	blr0607	-0.057	0.448	0.6111	NoDiff
BAC45873	blr0608	-0.146	0.1648	0.3086	NoDiff
BAC45874	blr0609	-0.169	0.02872	0.08083	NoDiff
BAC45875	blr0610	-0.043	0.6012	0.7378	NoDiff
BAC45876	clpP	-0.014	0.8741	0.9265	NoDiff
BAC45877	glnK	0.505	0.005829	0.02247	NoDiff
BAC45878	amtB	0.457	0.01306	0.04326	NoDiff
BAC45879	blr0614	0.16	0.0392	0.1043	NoDiff
BAC45880	blr0615	-0.021	0.7048	0.8155	NoDiff
BAC45881	ftsK	-0.03	0.4883	0.6475	NoDiff
BAC45882	blr0617	0.106	0.03028	0.08451	NoDiff
BAC45883	blr0618	-0.228	0.0003072	0.001884	NoDiff
BAC45884	bll0619	0.025	0.6578	0.7794	NoDiff
BAC45885	bll0620	0.22	0.002557	0.01132	NoDiff
BAC45886	blr0621	0.068	0.4061	0.5725	NoDiff
BAC45887	blr0622	0.132	0.08591	0.1903	NoDiff
BAC45888	bll0623	0.195	0.00584	0.02248	NoDiff
BAC45889	blr0624	-0.028	0.4747	0.6353	NoDiff
BAC45890	bll0625	-0.254	0.001349	0.006678	NoDiff
BAC45891	bll0626	-0.152	0.07958	0.1799	NoDiff
BAC45892	leuS	-0.168	0.0003551	0.002149	NoDiff
BAC45893	blr0628	-0.081	0.05542	0.1368	NoDiff
BAC45894	blr0629	-0.078	0.223	0.3818	NoDiff
BAC45895	parB	0.082	0.1067	0.2239	NoDiff
BAC45896	parA	0.054	0.3449	0.5144	NoDiff
BAC45897	gidB	0.24	0.0001379	0.0009489	NoDiff
BAC45898	gidA	0.131	0.02521	0.07307	NoDiff
BAC45899	thdF	-0.044	0.5672	0.7116	NoDiff
BAC45900	rho	-0.212	0.0002379	0.001507	NoDiff
BAC45901	bll0636	-0.216	0.003374	0.01424	NoDiff
BAC45902	blr0637	-0.287	0.0005325	0.003009	NoDiff
BAC45903	blr0638	-0.309	0.01315	0.04349	NoDiff
BAC45904	coaE	-0.2	7.473e-05	0.0005536	NoDiff
BAC45905	dnaQ	-0.207	1.34e-05	0.0001215	NoDiff
BAC45906	secB	-0.079	0.1198	0.243	NoDiff
BAC45907	blr0642	0.272	7.748e-11	2.163e-09	NoDiff
BAC45908	blr0643	0.028	0.6216	0.7545	NoDiff
BAC45909	blr0644	-0.139	0.1444	0.2784	NoDiff
BAC45910	bll0645	-0.036	0.7087	0.8177	NoDiff
BAC45911	hslU	0.232	4.705e-08	7.42e-07	NoDiff
BAC45912	bll0647	0.077	0.2759	0.4425	NoDiff
BAC45913	bll0648	0.306	0.005756	0.02224	NoDiff
BAC45914	hslV	0.329	0.001352	0.006686	NoDiff
BAC45915	hisB	-0.021	0.7076	0.8169	NoDiff
BAC45916	blr0651	0.066	0.3604	0.5293	NoDiff
BAC45917	hisH	0.183	0.008586	0.03085	NoDiff
BAC45918	hisA	0.16	0.003441	0.01448	NoDiff
BAC45919	hisF	0.124	0.01664	0.05243	NoDiff
BAC45920	hisE	-0.009	0.8778	0.9291	NoDiff
BAC45921	panK	0.056	0.3847	0.5541	NoDiff
BAC45922	bll0657	-0.034	0.5513	0.6978	NoDiff
BAC45923	bll0658	-0.133	0.1386	0.2703	NoDiff
BAC45924	bll0659	0.017	0.6947	0.8079	NoDiff
BAC45925	bll0660	-0.082	0.2431	0.4053	NoDiff
BAC45926	bll0661	0.098	0.1755	0.3214	NoDiff
BAC45927	bsr0662	0.104	0.116	0.2375	NoDiff
BAC45928	blr0663	-0.021	0.6487	0.7742	NoDiff
BAC45929	ctpF	-0.13	0.001316	0.006527	NoDiff
BAC45930	pilV	-0.098	0.0707	0.1646	NoDiff
BAC45931	bll0666	-0.14	6.235e-05	0.0004711	NoDiff
BAC45932	ctpC	-0.017	0.7337	0.835	NoDiff
BAC45933	gshB	0.115	0.06956	0.1627	NoDiff
BAC45934	bll0669	0.131	0.2273	0.3871	NoDiff
BAC45935	bll0670	-0.03	0.6378	0.7655	NoDiff
BAC45936	blr0671	0.009	0.8584	0.9148	NoDiff
BAC45937	hemN	-0.005	0.912	0.9488	NoDiff
BAC45938	bll0673	-0.065	0.2257	0.3851	NoDiff
BAC45939	rph	0.015	0.8144	0.8882	NoDiff
BAC45940	hrcA	0.461	2.592e-08	4.375e-07	NoDiff
BAC45941	grpE	0.373	3.503e-08	5.712e-07	NoDiff
BAC45942	pncA	0.254	6.281e-07	7.854e-06	NoDiff
BAC45943	bll0679	0.206	2.936e-06	3.117e-05	NoDiff
BAC45944	dnaK	0.33	0.000906	0.004763	NoDiff
BAC45945	dnaJ	0.358	1.793e-05	0.000157	NoDiff
BAC45946	pmtA	-0.025	0.6564	0.7785	NoDiff
BAC45947	blr0682	-0.157	0.008955	0.03199	NoDiff
BAC45948	pyrF	0.041	0.4323	0.5958	NoDiff
BAC45949	blr0684	-0.075	0.3495	0.519	NoDiff
BAC45950	dapB	-0.174	0.00143	0.007024	NoDiff
BAC45951	blr0686	-0.058	0.3755	0.5451	NoDiff
BAC45952	bll0687	-0.006	0.8995	0.9415	NoDiff
BAC45953	bll0688	0.113	0.07767	0.1766	NoDiff
BAC45954	blr0689	0.016	0.7831	0.8678	NoDiff
BAC45955	blr0690	0.267	2.437e-05	0.0002052	NoDiff
BAC45956	blr0691	0.136	0.01531	0.04926	NoDiff
BAC45957	bll0692	0.248	0.02349	0.06908	NoDiff
BAC45958	bll0693	-0.321	4.535e-05	0.0003566	NoDiff
BAC45959	blr0694	-0.079	0.4995	0.6568	NoDiff
BAC45960	bll0695	0.275	0.04694	0.12	NoDiff
BAC45961	bll0696	0.032	0.7239	0.8283	NoDiff
BAC45962	blr0697	0.01	0.9204	0.953	NoDiff
BAC45963	blr0698	-0.074	0.4218	0.5871	NoDiff
BAC45964	nikR	-0.009	0.8945	0.9385	NoDiff
BAC45965	bll0700	-0.008	0.9016	0.943	NoDiff
BAC45966	bsr0701	-0.126	0.132	0.2606	NoDiff
BAC45967	bll0702	-0.059	0.1925	0.3431	NoDiff
BAC45968	blr0703	0.105	0.1035	0.2186	NoDiff
BAC45969	bll0704	-0.194	0.002232	0.01014	NoDiff
BAC45970	pheT	-0.086	0.03246	0.08921	NoDiff
BAC45971	pheS	-0.022	0.7009	0.8126	NoDiff
BAC45972	rplT	-0.064	0.218	0.376	NoDiff
BAC45973	rpmI	0.125	0.154	0.2929	NoDiff
BAC45974	blr0709	-0.096	0.3779	0.5474	NoDiff
BAC45975	bll0710	-0.262	5.53e-06	5.532e-05	NoDiff
BAC45976	blr0711	-0.072	0.09116	0.1992	NoDiff
BAC45977	blr0712	-0.066	0.3007	0.4703	NoDiff
BAC45978	bll0713	-0.008	0.9219	0.9538	NoDiff
BAC45979	bll0714	-0.24	0.04847	0.1231	NoDiff
BAC45980	bll0715	-0.098	0.06315	0.1518	NoDiff
BAC45981	blr0716	-0.012	0.874	0.9265	NoDiff
BAC45982	bll0717	-0.106	0.09888	0.2117	NoDiff
BAC45983	bll0718	0.499	5.204e-11	1.521e-09	NoDiff
BAC45984	blr0719	0.268	0.005898	0.02265	NoDiff
BAC45985	blr0720	0.171	0.001987	0.009187	NoDiff
BAC45986	blr0721	0.174	0.0009588	0.004999	NoDiff
BAC45987	blr0722	0.032	0.5153	0.6684	NoDiff
BAC45988	rpoN2	0.169	1.07e-05	9.983e-05	NoDiff
BAC45989	blr0724	0.166	0.009038	0.03225	NoDiff
BAC45990	ptsN	0.09	0.1821	0.3295	NoDiff
BAC45991	bll0726	-0.052	0.4778	0.6383	NoDiff
BAC45992	blr0727	-0.061	0.4255	0.5901	NoDiff
BAC45993	bsl0728	0.306	0.0006927	0.003775	NoDiff
BAC45994	hspH	0.68	3.812e-20	5.095e-18	NoDiff
BAC45995	bll0730	-0.335	4.03e-09	8.112e-08	NoDiff
BAC45996	bll0731	-0.169	0.04306	0.1119	NoDiff
BAC45997	bll0732	-0.276	4.118e-05	0.0003269	NoDiff
BAC45998	bll0733	-0.217	0.009458	0.0334	NoDiff
BAC45999	bll0734	0.016	0.8335	0.9008	NoDiff
BAC46000	bll0735	-0.024	0.741	0.84	NoDiff
BAC46001	blr0736	-0.018	0.8229	0.8943	NoDiff
BAC46002	bll0737	-0.028	0.7734	0.8611	NoDiff
BAC46003	aroA	-0.017	0.7212	0.8266	NoDiff
BAC46004	cmk	-0.045	0.3669	0.5363	NoDiff
BAC46005	rpsA	-0.062	0.121	0.2448	NoDiff
BAC46006	blr0741	-0.066	0.2047	0.3597	NoDiff
BAC46007	ihfB	0.066	0.2166	0.3741	NoDiff
BAC46008	blr0743	-0.041	0.5792	0.721	NoDiff
BAC46009	trpF	0.004	0.9311	0.9591	NoDiff
BAC46010	trpB	0.081	0.07832	0.1777	NoDiff
BAC46011	trpA	0.033	0.5074	0.6626	NoDiff
BAC46012	accD	0.175	0.0001332	0.0009241	NoDiff
BAC46013	folC	0.037	0.4346	0.5981	NoDiff
BAC46014	blr0749	-0.239	0.01566	0.05004	NoDiff
BAC46015	blr0750	-0.126	0.03872	0.1031	NoDiff
BAC46016	trxA	-0.006	0.941	0.9646	NoDiff
BAC46017	bll0752	-0.154	0.0005439	0.003067	NoDiff
BAC46018	bll0753	-0.146	0.0004003	0.002375	NoDiff
BAC46019	galF	-0.056	0.2718	0.4379	NoDiff
BAC46020	bll0755	-0.12	0.04819	0.1226	NoDiff
BAC46021	bll0756	-0.23	1.331e-05	0.0001208	NoDiff
BAC46022	bdfA	-0.105	0.01357	0.04455	NoDiff
BAC46023	dut	-0.093	0.3063	0.4762	NoDiff
BAC46024	dfp	-0.028	0.5369	0.6869	NoDiff
BAC46025	aarF	-0.111	0.01902	0.05862	NoDiff
BAC46026	ubiE	-0.013	0.7792	0.8656	NoDiff
BAC46027	blr0762	-0.031	0.7045	0.8153	NoDiff
BAC46028	bll0763	-0.348	0.0003779	0.002272	NoDiff
BAC46029	bll0764	0.146	0.03101	0.08608	NoDiff
BAC46030	moeB	0.073	0.2598	0.4249	NoDiff
BAC46031	bll0766	-0.087	0.2459	0.409	NoDiff
BAC46032	blr0767	0.211	0.004361	0.01765	NoDiff
BAC46033	irr	0.173	0.04329	0.1123	NoDiff
BAC46034	fabA	-0.098	0.06066	0.1473	NoDiff
BAC46035	fabB	-0.028	0.4638	0.6258	NoDiff
BAC46036	fabI	-0.099	0.05724	0.1404	NoDiff
BAC46037	blr0772	-0.188	0.01344	0.04419	NoDiff
BAC46038	bll0773	-0.363	8.159e-12	2.783e-10	NoDiff
BAC46039	bll0774	-0.348	5.136e-07	6.584e-06	NoDiff
BAC46040	bll0775	-0.219	7.705e-07	9.475e-06	NoDiff
BAC46041	bll0776	-0.006	0.9544	0.9728	NoDiff
BAC46042	bll0777	0.098	0.1266	0.2529	NoDiff
BAC46043	blr0778	-0.041	0.4353	0.5988	NoDiff
BAC46044	pnpA	-0.311	2.408e-06	2.618e-05	NoDiff
BAC46045	rpsO	-0.067	0.2457	0.4089	NoDiff
BAC46046	truB	0.08	0.2003	0.3543	NoDiff
BAC46047	rbfA	-0.273	1.064e-07	1.569e-06	NoDiff
BAC46048	infB	-0.107	0.001073	0.005507	NoDiff
BAC46049	bll0784	-0.064	0.01656	0.05228	NoDiff
BAC46050	nusA	-0.036	0.1975	0.3505	NoDiff
BAC46051	bll0786	0.008	0.8774	0.9289	NoDiff
BAC46052	blr0787	-0.205	3.354e-05	0.000274	NoDiff
BAC46053	bll0788	-0.15	0.05047	0.127	NoDiff
BAC46054	bll0789	-0.15	0.003167	0.01354	NoDiff
BAC46055	bll0790	0.067	0.1657	0.3098	NoDiff
BAC46056	lnt	-0.237	0.002992	0.01289	NoDiff
BAC46057	bll0792	-0.287	0.0006299	0.003482	NoDiff
BAC46058	bll0793	-0.111	0.1455	0.2801	NoDiff
BAC46059	phoH	-0.066	0.1661	0.3101	NoDiff
BAC46060	bll0795	0.045	0.361	0.5297	NoDiff
BAC46061	bll0796	-0.182	0.003608	0.01506	NoDiff
BAC46062	fur	-0.118	0.02995	0.08371	NoDiff
BAC46063	bll0798	0.132	0.08904	0.1951	NoDiff
BAC46064	bll0799	0.06	0.4675	0.629	NoDiff
BAC46065	bll0800	0.224	2.505e-06	2.72e-05	NoDiff
BAC46066	bll0801	-0.063	0.393	0.5618	NoDiff
BAC46067	trpS	-0.11	0.2312	0.3919	NoDiff
BAC46068	bll0803	-0.025	0.7739	0.8611	NoDiff
BAC46069	blr0804	-0.039	0.4546	0.6171	NoDiff
BAC46070	bll0805	0.002	0.9593	0.9757	NoDiff
BAC46071	blr0806	-0.055	0.5751	0.7176	NoDiff
BAC46072	blr0807	0.282	1.589e-06	1.815e-05	NoDiff
BAC46073	bsl0808	-0.049	0.527	0.679	NoDiff
BAC46074	bll0809	-0.125	0.19	0.3403	NoDiff
BAC46075	bsl0810	-0.096	0.4628	0.6248	NoDiff
BAC46076	bll0811	-0.387	3.052e-10	7.874e-09	NoDiff
BAC46077	purC	-0.081	0.1048	0.2206	NoDiff
BAC46078	bll0813	-0.092	0.1802	0.3273	NoDiff
BAC46079	blr0814	-0.019	0.7862	0.8695	NoDiff
BAC46080	blr0815	0.056	0.5627	0.7079	NoDiff
BAC46081	bll0816	0.146	0.01747	0.05466	NoDiff
BAC46082	blr0817	-0.017	0.8729	0.9259	NoDiff
BAC46083	bll0818	-1.349	1.547e-08	2.742e-07	wtC UP
BAC46084	bll0819	0.075	0.5008	0.6578	NoDiff
BAC46085	bll0820	0.178	0.01316	0.0435	NoDiff
BAC46086	bll0821	-0.207	0.00624	0.02367	NoDiff
BAC46087	murA	-0.186	6.716e-05	0.0005046	NoDiff
BAC46088	gyrB	-0.044	0.2635	0.4287	NoDiff
BAC46089	bll0824	0.059	0.7525	0.8474	NoDiff
BAC46090	bll0825	-0.109	0.3997	0.5672	NoDiff
BAC46091	bll0826	-0.158	0.112	0.2316	NoDiff
BAC46092	recF	-0.129	0.02547	0.07361	NoDiff
BAC46093	bll0828	-0.163	0.002066	0.009488	NoDiff
BAC46094	dnaN	-0.058	0.2275	0.3873	NoDiff
BAC46095	dnaA	-0.538	3.139e-29	1.024e-26	NoDiff
BAC46096	bll0831	-0.375	8.773e-14	4.361e-12	NoDiff
BAC46097	rpsT	0.196	0.03096	0.08602	NoDiff
BAC46098	blr0833	0.105	0.1881	0.3377	NoDiff
BAC46099	msrA	0.182	0.0006743	0.003695	NoDiff
BAC46100	blr0835	0.089	0.2236	0.3826	NoDiff
BAC46101	bll0836	-0.046	0.6727	0.7909	NoDiff
BAC46102	bll0837	-0.034	0.6813	0.7974	NoDiff
BAC46103	bll0838	0.137	0.1606	0.303	NoDiff
BAC46104	bll0839	-0.164	0.1056	0.222	NoDiff
BAC46105	blr0840	0.163	0.2088	0.3648	NoDiff
BAC46106	blr0841	-0.034	0.672	0.7906	NoDiff
BAC46107	blr0842	0.184	0.003845	0.01587	NoDiff
BAC46108	bll0843	-0.022	0.7145	0.8221	NoDiff
BAC46109	bll0845	0.153	0.07307	0.1687	NoDiff
BAC46110	blr0844	0.09	0.2693	0.4359	NoDiff
BAC46111	blr0846	0.005	0.9661	0.9791	NoDiff
BAC46112	blr0847	0.062	0.6441	0.771	NoDiff
BAC46113	blr0848	0.129	0.119	0.2417	NoDiff
BAC46114	bll0849	-0.081	0.2758	0.4425	NoDiff
BAC46115	blr0850	0.074	0.4853	0.6447	NoDiff
BAC46116	blr0851	0.242	0.01063	0.03686	NoDiff
BAC46117	uppS	0.38	0.0001786	0.001182	NoDiff
BAC46118	bchE	0.24	0.03164	0.08741	NoDiff
BAC46119	blr0854	-0.033	0.9271	0.9567	NoDiff
BAC46120	blr0855	0.195	0.1747	0.3206	NoDiff
BAC46121	bll0856	0.107	0.3855	0.5545	NoDiff
BAC46122	blr0857	0.219	0.02628	0.07553	NoDiff
BAC46123	bsr0858	0.248	0.252	0.4155	NoDiff
BAC46124	bsr0859	-0.247	0.2353	0.3963	NoDiff
BAC46125	blr0860	-0.069	0.6736	0.7918	NoDiff
BAC46126	dinP	-0.141	0.1097	0.2287	NoDiff
BAC46127	bsr0862	-0.113	0.2695	0.4359	NoDiff
BAC46128	bll0863	-0.18	0.00184	0.008613	NoDiff
BAC46129	blr0864	-0.258	1.073e-07	1.579e-06	NoDiff
BAC46130	blr0865	-0.332	3.031e-11	9.254e-10	NoDiff
BAC46131	blr0866	-0.323	1.629e-07	2.318e-06	NoDiff
BAC46132	blr0867	-0.305	1.283e-07	1.844e-06	NoDiff
BAC46133	blr0868	-0.285	5.875e-06	5.855e-05	NoDiff
BAC46134	bll0869	-0.265	0.01956	0.05978	NoDiff
BAC46135	bll0870	-0.443	0.000463	0.002673	NoDiff
BAC46136	blr0871	-0.462	3.871e-13	1.734e-11	NoDiff
BAC46137	blr0872	-0.458	3.148e-09	6.581e-08	NoDiff
BAC46138	bll0873	-0.497	5.206e-08	8.178e-07	NoDiff
BAC46139	parB	-0.555	3.843e-09	7.832e-08	NoDiff
BAC46140	bll0875	-0.477	5.989e-09	1.154e-07	NoDiff
BAC46141	blr0876	-0.581	1.391e-05	0.0001257	NoDiff
BAC46142	blr0877	-0.435	2.388e-06	2.603e-05	NoDiff
BAC46143	bll0878	-0.473	7.858e-12	2.692e-10	NoDiff
BAC46144	bsl0879	-0.685	1.3e-09	2.857e-08	NoDiff
BAC46145	bll0880	-0.651	1.068e-14	6.218e-13	NoDiff
BAC46146	bll0881	-0.439	1.169e-11	3.86e-10	NoDiff
BAC46147	bll0882	-0.289	1.72e-14	9.806e-13	NoDiff
BAC46148	bll0883	-0.129	0.103	0.2181	NoDiff
BAC46149	bll0884	-0.216	0.0191	0.05875	NoDiff
BAC46150	bll0885	-0.202	0.02414	0.07051	NoDiff
BAC46151	bll0886	-0.141	0.09141	0.1995	NoDiff
BAC46152	bll0887	-0.241	0.0091	0.03241	NoDiff
BAC46153	bll0888	0.119	0.2365	0.3976	NoDiff
BAC46154	bll0889	0.083	0.5856	0.7253	NoDiff
BAC46155	bll0890	-0.074	0.2088	0.3648	NoDiff
BAC46156	bll0891	-0.104	0.05011	0.1263	NoDiff
BAC46157	bll0892	0.095	0.07503	0.1721	NoDiff
BAC46158	blr0893	0.231	0.0001058	0.0007556	NoDiff
BAC46159	bll0894	-0.013	0.8353	0.9017	NoDiff
BAC46160	bll0895	0.087	0.2811	0.4484	NoDiff
BAC46161	bll0896	-0.184	0.4163	0.5821	NoDiff
BAC46162	bll0897	0.26	0.3135	0.4833	NoDiff
BAC46163	blr0898	-0.187	0.4405	0.6038	NoDiff
BAC46164	blr0899	-0.04	0.4551	0.6174	NoDiff
BAC46165	bll0900	0.051	0.4688	0.6298	NoDiff
BAC46166	aglA	-0.016	0.8378	0.9029	NoDiff
BAC46167	bll0902	0.015	0.8774	0.9289	NoDiff
BAC46168	blr0903	0.243	0.00349	0.01466	NoDiff
BAC46169	regR	0.603	3.299e-13	1.503e-11	NoDiff
BAC46170	regS	0.149	0.04217	0.1104	NoDiff
BAC46171	nodI	-0.12	0.04402	0.1139	NoDiff
BAC46172	blr0907	-0.086	0.3135	0.4833	NoDiff
BAC46173	blr0908	0.069	0.2899	0.4579	NoDiff
BAC46174	blr0909	0.03	0.505	0.6605	NoDiff
BAC46175	pbpC	0	0.9945	0.9968	NoDiff
BAC46176	blr0911	0.106	0.3093	0.4787	NoDiff
BAC46177	bll0912	0.023	0.6878	0.8023	NoDiff
BAC46178	bll0913	0.071	0.3989	0.5666	NoDiff
BAC46179	bll0914	-0.063	0.6327	0.7623	NoDiff
BAC46180	ogt	-0.106	0.385	0.5543	NoDiff
BAC46181	glnD	-0.075	0.02887	0.08123	NoDiff
BAC46182	blr0917	0.724	0.001122	0.005706	NoDiff
BAC46183	blr0918	0.516	0.00954	0.03364	NoDiff
BAC46184	blr0919	0.257	0.08691	0.192	NoDiff
BAC46185	blr0920	-0.031	0.7149	0.8222	NoDiff
BAC46186	blr0921	0.022	0.7457	0.8431	NoDiff
BAC46187	bsr0922	0.041	0.7838	0.8682	NoDiff
BAC46188	blr0923	-0.3	4.003e-06	4.126e-05	NoDiff
BAC46189	mutS	-0.201	9.837e-05	0.0007078	NoDiff
BAC46190	pcaF	0.121	0.1003	0.2139	NoDiff
BAC46191	blr0926	-0.018	0.8121	0.8865	NoDiff
BAC46192	pcaH	-0.029	0.7068	0.8165	NoDiff
BAC46193	pcaG	0.05	0.5324	0.6831	NoDiff
BAC46194	blr0929	-0.268	5.597e-06	5.592e-05	NoDiff
BAC46195	blr0930	-0.069	0.4032	0.5704	NoDiff
BAC46196	bll0931	-0.116	0.1619	0.3046	NoDiff
BAC46197	bll0932	-0.013	0.8907	0.9364	NoDiff
BAC46198	bll0933	-0.007	0.9523	0.9714	NoDiff
BAC46199	blr0934	0.115	0.09179	0.2002	NoDiff
BAC46200	blr0935	0.026	0.7274	0.8309	NoDiff
BAC46201	gcpE	0.041	0.2845	0.4518	NoDiff
BAC46202	blr0937	0.183	0.01159	0.03945	NoDiff
BAC46203	blr0938	0.368	0.0001434	0.0009809	NoDiff
BAC46204	blr0939	-0.267	0.01945	0.05956	NoDiff
BAC46205	bll0940	-0.073	0.2716	0.4378	NoDiff
BAC46206	bla	0.17	0.08732	0.1926	NoDiff
BAC46207	bll0942	0.174	0.2644	0.43	NoDiff
BAC46208	blr0943	0.015	0.8414	0.9055	NoDiff
BAC46209	blr0944	0.033	0.584	0.7239	NoDiff
BAC46210	bll0945	-0.056	0.3842	0.5535	NoDiff
BAC46211	ispA	0.108	0.1007	0.2145	NoDiff
BAC46212	mtgA	0.159	0.03078	0.08572	NoDiff
BAC46213	rpmF	0.223	0.0005755	0.00322	NoDiff
BAC46214	blr0949	-0.181	0.0001319	0.0009157	NoDiff
BAC46215	bsl0950	0.02	0.825	0.8954	NoDiff
BAC46216	blr0951	0.02	0.6436	0.7705	NoDiff
BAC46217	bll0952	0.031	0.7283	0.8314	NoDiff
BAC46218	bll0953	0.157	0.2046	0.3597	NoDiff
BAC46219	bll0954	0.477	2.74e-08	4.602e-07	NoDiff
BAC46220	bll0955	-0.068	0.2445	0.4071	NoDiff
BAC46221	bll0956	0.002	0.97	0.9815	NoDiff
BAC46222	bll0957	0.195	0.003854	0.01589	NoDiff
BAC46223	acd	0.265	0.0008076	0.004303	NoDiff
BAC46224	bsr0959	0.329	4.222e-08	6.776e-07	NoDiff
BAC46225	blr0960	0.026	0.5926	0.7312	NoDiff
BAC46226	blr0961	-0.013	0.7782	0.8652	NoDiff
BAC46227	bll0962	-0.192	2.172e-05	0.0001851	NoDiff
BAC46228	blr0963	-0.114	0.1173	0.2395	NoDiff
BAC46229	blr0964	-0.317	6.658e-09	1.268e-07	NoDiff
BAC46230	bll0965	-0.148	0.2947	0.4635	NoDiff
BAC46231	bll0966	-0.252	0.06482	0.1548	NoDiff
BAC46232	blr0967	0.096	0.6295	0.7599	NoDiff
BAC46233	blr0968	-0.172	0.5492	0.6961	NoDiff
BAC46234	blr0969	0.099	0.554	0.6998	NoDiff
BAC46235	blr0970	-0.303	0.2427	0.4049	NoDiff
BAC46236	blr0971	0.269	0.3751	0.5446	NoDiff
BAC46237	blr0972	0.215	0.03671	0.09877	NoDiff
BAC46238	blr0973	-0.061	0.6592	0.7798	NoDiff
BAC46239	bll0974	-0.212	0.004609	0.01848	NoDiff
BAC46240	bll0975	-0.21	0.0008593	0.004546	NoDiff
BAC46241	bll0976	-0.041	0.8442	0.9071	NoDiff
BAC46242	bll0977	0.109	0.5746	0.7173	NoDiff
BAC46243	blr0978	0.021	0.8239	0.8949	NoDiff
BAC46244	bll0979	-0.049	0.6423	0.7694	NoDiff
BAC46245	bll0980	-0.044	0.6121	0.7467	NoDiff
BAC46246	blr0981	0.306	0.01136	0.03885	NoDiff
BAC46247	blr0982	0.146	0.04289	0.1116	NoDiff
BAC46248	blr0983	0.05	0.538	0.6875	NoDiff
BAC46249	blr0984	-0.14	0.03472	0.09437	NoDiff
BAC46250	blr0985	-0.354	0.01203	0.04065	NoDiff
BAC46251	mccB	-0.758	1.256e-05	0.0001148	NoDiff
BAC46252	mccA	-0.236	0.06698	0.1583	NoDiff
BAC46253	blr0988	0.027	0.838	0.903	NoDiff
BAC46254	bll0989	0.012	0.9363	0.962	NoDiff
BAC46255	bll0990	0.271	0.1329	0.2619	NoDiff
BAC46256	bll0991	0.077	0.5454	0.6926	NoDiff
BAC46257	bll0992	-0.27	0.1971	0.3498	NoDiff
BAC46258	bll0993	-0.144	0.1119	0.2315	NoDiff
BAC46259	bll0994	-0.1	0.4708	0.6321	NoDiff
BAC46260	bll0995	0.114	0.4611	0.6231	NoDiff
BAC46261	blr0996	0.392	1.923e-07	2.698e-06	NoDiff
BAC46262	blr0997	0.279	8.25e-05	0.0006049	NoDiff
BAC46263	blr0998	-0.05	0.4963	0.6545	NoDiff
BAC46264	bll0999	-0.091	0.164	0.3072	NoDiff
BAC46265	bll1000	-0.056	0.6284	0.7597	NoDiff
BAC46266	bll1001	-0.024	0.7934	0.8742	NoDiff
BAC46267	bll1002	0.088	0.4172	0.5831	NoDiff
BAC46268	blr1003	-0.034	0.658	0.7794	NoDiff
BAC46269	bll1004	-0.171	0.005411	0.0212	NoDiff
BAC46270	bll1005	-0.089	0.2546	0.4182	NoDiff
BAC46271	bsl1006	-0.504	0.04274	0.1113	NoDiff
BAC46272	bll1007	-0.54	2.401e-05	0.0002024	NoDiff
BAC46273	bll1008	-0.172	0.07671	0.175	NoDiff
BAC46274	soxB	-0.16	0.0003351	0.002036	NoDiff
BAC46275	bll1010	-0.044	0.5969	0.7344	NoDiff
BAC46276	soxA	-0.064	0.2489	0.4118	NoDiff
BAC46277	soxZ	0.148	0.01716	0.05388	NoDiff
BAC46278	soxY	-0.033	0.6407	0.7681	NoDiff
BAC46279	soxX	0.074	0.3847	0.5541	NoDiff
BAC46280	blr1015	0.069	0.3736	0.5431	NoDiff
BAC46281	bll1016	0.385	1.359e-14	7.859e-13	NoDiff
BAC46282	blr1017	-0.234	0.01987	0.06053	NoDiff
BAC46283	blr1018	0.178	0.06732	0.1589	NoDiff
BAC46284	bll1019	0.158	0.06235	0.1504	NoDiff
BAC46285	bll1020	0.058	0.5953	0.7331	NoDiff
BAC46286	blr1021	0.242	4.146e-06	4.247e-05	NoDiff
BAC46287	blr1022	0.147	0.02382	0.0698	NoDiff
BAC46288	bll1023	0.394	2.749e-08	4.602e-07	NoDiff
BAC46289	bll1024	0.468	8.656e-09	1.606e-07	NoDiff
BAC46290	bll1025	-0.088	0.3169	0.4862	NoDiff
BAC46291	bll1026	0.238	0.2098	0.3662	NoDiff
BAC46292	bll1027	-0.022	0.9592	0.9757	NoDiff
BAC46293	carQ	-0.163	0.1652	0.309	NoDiff
BAC46294	bll1029	0.021	0.6603	0.7808	NoDiff
BAC46295	bll1030	-0.055	0.3439	0.5135	NoDiff
BAC46296	bll1031	0.04	0.6082	0.7436	NoDiff
BAC46297	bll1032	0.06	0.4825	0.6426	NoDiff
BAC46298	blr1033	-0.062	0.3456	0.5151	NoDiff
BAC46299	blr1034	-0.175	0.06769	0.1595	NoDiff
BAC46300	blr1035	-0.148	0.1397	0.272	NoDiff
BAC46301	blr1036	0.078	0.5153	0.6684	NoDiff
BAC46302	blr1037	0.194	0.3867	0.5557	NoDiff
BAC46303	blr1038	0.541	0.001249	0.006248	NoDiff
BAC46304	blr1039	0.211	0.02841	0.08023	NoDiff
BAC46305	bsr1040	0.156	0.07797	0.1771	NoDiff
BAC46306	blr1041	0.109	0.06519	0.1553	NoDiff
BAC46307	blr1042	0.041	0.4822	0.6423	NoDiff
BAC46308	blr1043	0.027	0.6239	0.7563	NoDiff
BAC46309	bll1044	0.187	0.1293	0.2568	NoDiff
BAC46310	bll1045	-0.12	0.2433	0.4055	NoDiff
BAC46311	blr1046	0.354	0.0001391	0.0009552	NoDiff
BAC46312	bll1047	-0.003	0.9717	0.9829	NoDiff
BAC46313	blr1048	-0.147	0.4237	0.5887	NoDiff
BAC46314	fdx	-0.26	0.02647	0.07582	NoDiff
BAC46315	blr1050	-0.23	0.01438	0.04672	NoDiff
BAC46316	ndh	0.221	0.003202	0.01367	NoDiff
BAC46317	blr1052	0.33	0.00173	0.008201	NoDiff
BAC46318	bll1053	0.154	0.006402	0.0242	NoDiff
BAC46319	bll1054	0.368	1.162e-05	0.000107	NoDiff
BAC46320	bll1055	0.208	0.01299	0.0431	NoDiff
BAC46321	bll1056	0.325	3.271e-05	0.0002678	NoDiff
BAC46322	bll1057	0.255	0.0005034	0.002862	NoDiff
BAC46323	bll1058	0.244	0.0001904	0.001244	NoDiff
BAC46324	aroE	0.374	4.798e-13	2.059e-11	NoDiff
BAC46325	bll1060	-0.092	0.3815	0.551	NoDiff
BAC46326	bsl1061	-0.01	0.925	0.9552	NoDiff
BAC46327	blr1062	0.025	0.6538	0.7773	NoDiff
BAC46328	blr1063	0.102	0.0406	0.1071	NoDiff
BAC46329	blr1064	0.158	0.1011	0.215	NoDiff
BAC46330	blr1065	0.12	0.1859	0.3349	NoDiff
BAC46331	blr1066	0.134	0.2389	0.4003	NoDiff
BAC46332	blr1067	0.118	0.1942	0.3455	NoDiff
BAC46333	bll1068	-0.203	0.1754	0.3212	NoDiff
BAC46334	bll1069	0.255	7.145e-05	0.0005335	NoDiff
BAC46335	bll1070	0.236	0.002273	0.01028	NoDiff
BAC46336	blr1071	0.103	0.4109	0.5769	NoDiff
BAC46337	blr1072	-0.096	0.2955	0.4647	NoDiff
BAC46338	bll1073	-0.121	0.2533	0.4168	NoDiff
BAC46339	bll1074	-0.113	0.3199	0.4892	NoDiff
BAC46340	bll1075	0.161	0.1197	0.2428	NoDiff
BAC46341	bll1076	0.225	0.01967	0.06004	NoDiff
BAC46342	blr1077	0.168	0.1891	0.3392	NoDiff
BAC46343	blr1078	0.191	0.14	0.2723	NoDiff
BAC46344	blr1079	0.021	0.9103	0.9482	NoDiff
BAC46345	blr1080	0.272	0.08474	0.1887	NoDiff
BAC46346	blr1081	0.115	0.2336	0.3944	NoDiff
BAC46347	kduD	-0.027	0.6725	0.7909	NoDiff
BAC46348	bll1083	-0.102	0.008126	0.02955	NoDiff
BAC46349	blr1084	0.186	0.0001472	0.001002	NoDiff
BAC46350	blr1085	-0.079	0.4282	0.5924	NoDiff
BAC46351	blr1086	0.129	0.1972	0.35	NoDiff
BAC46352	blr1087	0.153	0.02935	0.08222	NoDiff
BAC46353	blr1088	-0.013	0.9095	0.9476	NoDiff
BAC46354	blr1089	0.138	0.001758	0.008303	NoDiff
BAC46355	phoR	0.09	0.0882	0.1941	NoDiff
BAC46356	pstS	0.261	8.158e-08	1.234e-06	NoDiff
BAC46357	pstC	0.376	4.535e-06	4.627e-05	NoDiff
BAC46358	pstA	0.445	1.543e-06	1.765e-05	NoDiff
BAC46359	pstB	0.467	1.359e-09	2.979e-08	NoDiff
BAC46360	phoU	0.374	2.176e-07	3.028e-06	NoDiff
BAC46361	phoB	-0.008	0.8699	0.9235	NoDiff
BAC46362	bll1097	-0.133	0.01359	0.04459	NoDiff
BAC46363	argD	0.402	6.578e-20	8.38e-18	NoDiff
BAC46364	argF	0.3	6.493e-10	1.534e-08	NoDiff
BAC46365	hslO	0.533	3.385e-27	9.199e-25	NoDiff
BAC46366	apaG	0.333	1.969e-06	2.203e-05	NoDiff
BAC46367	blr1102	0.354	7.754e-10	1.776e-08	NoDiff
BAC46368	blr1103	0.232	4.5e-05	0.0003542	NoDiff
BAC46369	blr1104	0.034	0.5019	0.6586	NoDiff
BAC46370	metZ	-0.193	0.07519	0.1724	NoDiff
BAC46371	dcd	-0.197	2.146e-05	0.0001834	NoDiff
BAC46372	blr1107	-0.082	0.3397	0.5088	NoDiff
BAC46373	blr1108	-0.143	0.1271	0.2536	NoDiff
BAC46374	bll1109	0.155	0.2147	0.3721	NoDiff
BAC46375	bll1110	0.077	0.4929	0.6518	NoDiff
BAC46376	bsl1111	-0.177	0.009364	0.03315	NoDiff
BAC46377	bll1112	0.74	1.955e-18	2.018e-16	NoDiff
BAC46378	bll1113	0.077	0.3273	0.4964	NoDiff
BAC46379	ephA	0.21	0.001405	0.006924	NoDiff
BAC46380	blr1115	0.374	0.0001567	0.001057	NoDiff
BAC46381	blr1116	0.237	0.2683	0.4345	NoDiff
BAC46382	blr1117	0.27	0.1618	0.3045	NoDiff
BAC46383	blr1118	-0.237	0.01714	0.05383	NoDiff
BAC46384	xylB	-0.268	0.001898	0.008838	NoDiff
BAC46385	xylA	-0.242	0.001019	0.005271	NoDiff
BAC46386	blr1121	-0.204	0.03504	0.09504	NoDiff
BAC46387	blr1122	-0.294	0.0007429	0.004	NoDiff
BAC46388	blr1123	-0.375	1.208e-05	0.0001108	NoDiff
BAC46389	blr1124	-0.064	0.4761	0.6367	NoDiff
BAC46390	blr1125	-0.082	0.3955	0.564	NoDiff
BAC46391	bll1126	0.028	0.8331	0.9007	NoDiff
BAC46392	bll1127	0.171	0.02371	0.06964	NoDiff
BAC46393	bll1128	0.307	0.0006263	0.003464	NoDiff
BAC46394	bll1129	0.26	0.001563	0.007538	NoDiff
BAC46395	blr1130	0.668	2.269e-12	8.808e-11	NoDiff
BAC46396	blr1131	0.54	1.531e-18	1.642e-16	NoDiff
BAC46397	blr1132	3.471	0	0	shcC UP
BAC46398	lysS	1.63	4.419e-223	7.206e-220	shcC UP
BAC46399	bll1134	1.543	5.612e-101	5.72e-98	shcC UP
BAC46400	bll1135	0.088	0.3185	0.4878	NoDiff
BAC46401	blr1136	0.104	0.1908	0.3411	NoDiff
BAC46402	cah	0.158	0.08481	0.1888	NoDiff
BAC46403	bll1138	0.29	0.00675	0.02529	NoDiff
BAC46404	blr1139	0.306	1.374e-05	0.0001244	NoDiff
BAC46405	pyrD	0.157	0.01637	0.05184	NoDiff
BAC46406	dinF	0.166	0.002683	0.01177	NoDiff
BAC46407	bll1142	0.246	4.332e-05	0.0003419	NoDiff
BAC46408	bll1143	0.38	8.193e-06	7.841e-05	NoDiff
BAC46409	bll1144	0.49	2.031e-06	2.256e-05	NoDiff
BAC46410	bll1145	0.827	1.049e-09	2.337e-08	NoDiff
BAC46411	blr1146	0.075	0.4081	0.5742	NoDiff
BAC46412	blr1147	0.212	0.00338	0.01425	NoDiff
BAC46413	lhr	0.219	0.004142	0.0169	NoDiff
BAC46414	blr1149	-0.147	0.002994	0.01289	NoDiff
BAC46415	bll1150	0.124	0.05875	0.1436	NoDiff
BAC46416	blr1151	-0.049	0.8107	0.8859	NoDiff
BAC46417	blr1152	0.063	0.4922	0.6511	NoDiff
BAC46418	bll1153	-0.1	0.1727	0.3186	NoDiff
BAC46419	bll1154	-0.11	0.2192	0.3773	NoDiff
BAC46420	bll1155	0.137	0.0003797	0.002281	NoDiff
BAC46421	bll1156	0.207	0.02412	0.07049	NoDiff
BAC46422	blr1157	0.052	0.4842	0.644	NoDiff
BAC46423	acd	0.126	0.05644	0.1389	NoDiff
BAC46424	blr1159	0.212	0.0007771	0.004171	NoDiff
BAC46425	fadB	0.096	0.08842	0.1944	NoDiff
BAC46426	bsl1161	-0.393	0.0005005	0.002852	NoDiff
BAC46427	attY	-0.082	0.1152	0.2365	NoDiff
BAC46428	blr1163	0.11	0.08549	0.1897	NoDiff
BAC46429	gshA	0.036	0.329	0.4982	NoDiff
BAC46430	blr1165	0.033	0.6407	0.7681	NoDiff
BAC46431	bll1166	0.031	0.6596	0.7802	NoDiff
BAC46432	sipS	0.312	4.59e-13	1.991e-11	NoDiff
BAC46433	tldD	0.288	3.653e-11	1.107e-09	NoDiff
BAC46434	bll1169	-0.088	0.02002	0.06088	NoDiff
BAC46435	coxB	-0.037	0.5869	0.7261	NoDiff
BAC46436	coxA	-0.021	0.723	0.828	NoDiff
BAC46437	coxE	-0.044	0.4728	0.634	NoDiff
BAC46438	coxF	0.155	0.0599	0.1458	NoDiff
BAC46439	coxG	-0.064	0.196	0.3484	NoDiff
BAC46440	coxC	0.046	0.4148	0.5808	NoDiff
BAC46441	blr1176	0.16	0.2582	0.4231	NoDiff
BAC46442	shb1	-0.201	0.01798	0.05591	NoDiff
BAC46443	blr1178	-0.379	0.0007243	0.003921	NoDiff
BAC46444	bll1179	0.035	0.5259	0.6781	NoDiff
BAC46445	elmR	0.058	0.5612	0.707	NoDiff
BAC46446	thrC	-0.007	0.8927	0.9372	NoDiff
BAC46447	mpp	-0.007	0.836	0.902	NoDiff
BAC46448	rimJ	0.166	0.004399	0.01776	NoDiff
BAC46449	blr1184	0.16	0.04389	0.1136	NoDiff
BAC46450	atpB	-0.051	0.2699	0.4363	NoDiff
BAC46451	atpB	-0.02	0.7111	0.8196	NoDiff
BAC46452	atpC	0.12	0.03809	0.1018	NoDiff
BAC46453	atpA	0.084	0.06114	0.1483	NoDiff
BAC46454	bsl1189	0.018	0.9	0.9418	NoDiff
BAC46455	blr1190	0.234	0.02023	0.06133	NoDiff
BAC46456	blr1191	0.113	0.1625	0.3054	NoDiff
BAC46457	blr1192	-0.016	0.856	0.9142	NoDiff
BAC46458	mtbA	-0.333	0.0001204	0.0008472	NoDiff
BAC46459	tcsR	0.244	0.001191	0.006009	NoDiff
BAC46460	TtrR	0.065	0.2401	0.4014	NoDiff
BAC46461	ohr	-0.114	0.4521	0.6147	NoDiff
BAC46462	blr1197	-0.073	0.4301	0.5939	NoDiff
BAC46463	blr1198	-0.101	0.2329	0.3936	NoDiff
BAC46464	bll1199	-0.034	0.5638	0.7089	NoDiff
BAC46465	hemA	-0.829	4.591e-13	1.991e-11	NoDiff
BAC46466	blr1201	-0.159	0.008505	0.03065	NoDiff
BAC46467	bll1202	-0.137	0.01472	0.04764	NoDiff
BAC46468	bll1203	-0.128	0.02868	0.08077	NoDiff
BAC46469	bll1204	0.077	0.4851	0.6446	NoDiff
BAC46470	bll1205	0.021	0.7755	0.8623	NoDiff
BAC46471	blr1206	0.67	3.686e-07	4.903e-06	NoDiff
BAC46472	bll1207	0.339	0.001316	0.006527	NoDiff
BAC46473	bsl1208	0.423	0.0001424	0.0009745	NoDiff
BAC46474	bll1209	-0.084	0.2862	0.4539	NoDiff
BAC46475	bll1210	0.025	0.8056	0.8823	NoDiff
BAC46476	bll1211	0.041	0.5209	0.6735	NoDiff
BAC46477	bll1212	0.035	0.6087	0.7437	NoDiff
BAC46478	blr1213	-0.043	0.5917	0.7304	NoDiff
BAC46479	blr1214	0.399	0.006033	0.02299	NoDiff
BAC46480	blr1215	-0.64	0.004384	0.01772	NoDiff
BAC46481	blr1216	-3.473	3.92e-10	9.773e-09	wtC UP
BAC46482	bll1217	-0.595	0.0001633	0.001094	NoDiff
BAC46483	blr1218	-0.063	0.6746	0.792	NoDiff
BAC46484	blr1219	-0.176	0.07644	0.1747	NoDiff
BAC46485	bll1220	-0.004	0.9797	0.9878	NoDiff
BAC46486	phnG	0.6	0.001148	0.005826	NoDiff
BAC46487	phnH	0.255	0.07095	0.1651	NoDiff
BAC46488	phnI	0.23	0.03829	0.1021	NoDiff
BAC46489	phnJ	0.159	0.2041	0.3592	NoDiff
BAC46490	phnK	0.309	0.02163	0.06459	NoDiff
BAC46491	phnL	0.351	0.001772	0.008366	NoDiff
BAC46492	phnM	0.21	0.001407	0.00693	NoDiff
BAC46493	gmk	-0.097	0.4245	0.5892	NoDiff
BAC46494	blr1229	0.095	0.2739	0.4405	NoDiff
BAC46495	bll1230	-0.01	0.9239	0.9548	NoDiff
BAC46496	bll1231	0.257	0.2718	0.4379	NoDiff
BAC46497	bsr1232	0.902	0.00333	0.0141	NoDiff
BAC46498	blr1233	0.361	1.549e-05	0.0001382	NoDiff
BAC46499	bll1234	0.176	0.02261	0.06707	NoDiff
BAC46500	cysD	0.321	3.757e-06	3.902e-05	NoDiff
BAC46501	bll1236	0.317	3.68e-06	3.842e-05	NoDiff
BAC46502	blr1237	0.289	0.001161	0.005891	NoDiff
BAC46503	blr1238	0.197	0.08559	0.1899	NoDiff
BAC46504	blr1239	0.303	0.001934	0.008988	NoDiff
BAC46505	hpcG	0.107	0.2707	0.437	NoDiff
BAC46506	blr1241	0.079	0.6133	0.7478	NoDiff
BAC46507	blr1242	0.165	0.01895	0.05844	NoDiff
BAC46508	bll1243	0.009	0.9042	0.9446	NoDiff
BAC46509	bll1244	0.688	4.035e-19	4.7e-17	NoDiff
BAC46510	blr1245	0.102	0.2929	0.4611	NoDiff
BAC46511	blr1246	-0.032	0.7833	0.8678	NoDiff
BAC46512	blr1247	0.139	0.05065	0.1273	NoDiff
BAC46513	blr1248	0.577	3.194e-16	2.284e-14	NoDiff
BAC46514	blr1249	0.355	1.271e-08	2.285e-07	NoDiff
BAC46515	blr1250	0.197	0.0001109	0.0007872	NoDiff
BAC46516	blr1251	0.183	0.0007393	0.003984	NoDiff
BAC46517	bll1252	0.097	0.2298	0.3903	NoDiff
BAC46518	blr1253	0.917	5.246e-19	6.024e-17	NoDiff
BAC46519	blr1254	0.744	4.47e-16	3.063e-14	NoDiff
BAC46520	blr1255	0.456	1.515e-06	1.739e-05	NoDiff
BAC46521	hisD	-0.039	0.5535	0.6994	NoDiff
BAC46522	blr1257	0.016	0.8075	0.8841	NoDiff
BAC46523	blr1258	-0.051	0.5096	0.6641	NoDiff
BAC46524	maf	-0.001	0.9879	0.9929	NoDiff
BAC46525	bsr1260	0.155	0.1016	0.2157	NoDiff
BAC46526	blr1261	0.028	0.6354	0.7639	NoDiff
BAC46527	blr1262	-0.176	0.02812	0.07957	NoDiff
BAC46528	blr1263	-0.281	0.0006681	0.00367	NoDiff
BAC46529	blr1264	-0.328	7.406e-06	7.171e-05	NoDiff
BAC46530	blr1265	-0.446	2.889e-18	2.873e-16	NoDiff
BAC46531	blr1266	-0.353	7.624e-08	1.158e-06	NoDiff
BAC46532	blr1267	-0.476	8.279e-15	4.891e-13	NoDiff
BAC46533	blr1268	-0.115	0.1171	0.2392	NoDiff
BAC46534	blr1269	-0.235	2.368e-05	0.0002002	NoDiff
BAC46535	bll1270	-0.227	0.005748	0.02222	NoDiff
BAC46536	mdcH	-0.434	0.005656	0.02196	NoDiff
BAC46537	mdcB	-0.001	0.9958	0.9975	NoDiff
BAC46538	mdcG	-0.283	0.2662	0.432	NoDiff
BAC46539	mdcE	-0.005	0.9846	0.9908	NoDiff
BAC46540	mdcD	0.098	0.6557	0.7783	NoDiff
BAC46541	mdcA	-0.313	0.02954	0.0827	NoDiff
BAC46542	mdcL	0.055	0.8509	0.9102	NoDiff
BAC46543	mdcM	0.205	0.07773	0.1767	NoDiff
BAC46544	blr1279	-0.056	0.4421	0.6045	NoDiff
BAC46545	blr1280	-0.014	0.8202	0.8925	NoDiff
BAC46546	bll1281	0.023	0.8979	0.9404	NoDiff
BAC46547	blr1282	-0.017	0.8243	0.8949	NoDiff
BAC46548	blr1283	0.031	0.7462	0.8432	NoDiff
BAC46549	blr1284	0.313	2.941e-05	0.0002437	NoDiff
BAC46550	bll1285	1.219	4.908e-29	1.539e-26	shcC UP
BAC46551	bll1286	0.201	0.001898	0.008838	NoDiff
BAC46552	bll1287	0.195	0.0381	0.1018	NoDiff
BAC46553	blr1288	-0.603	0.002599	0.01147	NoDiff
BAC46554	blr1289	-3.49	4.393e-14	2.372e-12	wtC UP
BAC46555	bll1290	0.072	0.3996	0.5671	NoDiff
BAC46556	bll1291	0.022	0.6381	0.7657	NoDiff
BAC46557	bll1292	0.057	0.4408	0.604	NoDiff
BAC46558	gctA	0.188	0.01796	0.05591	NoDiff
BAC46559	bll1294	-0.022	0.8257	0.8959	NoDiff
BAC46560	bll1295	-0.036	0.6312	0.761	NoDiff
BAC46561	bll1296	-0.05	0.4932	0.652	NoDiff
BAC46562	blr1297	-0.27	0.03474	0.09437	NoDiff
BAC46563	blr1298	-0.067	0.1907	0.3411	NoDiff
BAC46564	bll1299	-0.05	0.5438	0.6913	NoDiff
BAC46565	blr1300	0.077	0.3525	0.5223	NoDiff
BAC46566	blr1301	-0.11	0.1106	0.2297	NoDiff
BAC46567	blr1302	-0.027	0.5431	0.691	NoDiff
BAC46568	blr1303	-0.114	0.2185	0.3764	NoDiff
BAC46569	blr1304	-0.211	0.0001292	0.0009012	NoDiff
BAC46570	bll1305	-0.171	0.005015	0.01991	NoDiff
BAC46571	bll1306	0.108	0.09026	0.1974	NoDiff
BAC46572	blr1307	-0.052	0.3172	0.4865	NoDiff
BAC46573	blr1308	-0.166	0.04288	0.1116	NoDiff
BAC46574	acs	-0.31	1.43e-06	1.651e-05	NoDiff
BAC46575	bsr1310	-0.028	0.6903	0.8042	NoDiff
BAC46576	blr1311	-1.432	1.27e-05	0.0001159	wtC UP
BAC46577	bsl1312	-0.261	0.01229	0.04131	NoDiff
BAC46578	bll1313	0.136	0.04827	0.1227	NoDiff
BAC46579	blr1314	0.066	0.2649	0.4306	NoDiff
BAC46580	thrB	-0.059	0.2612	0.4263	NoDiff
BAC46581	blr1316	-0.103	0.01448	0.04698	NoDiff
BAC46582	bll1317	0.098	0.2754	0.4422	NoDiff
BAC46583	bll1318	-0.17	0.02816	0.07967	NoDiff
BAC46584	fadD	-0.052	0.3815	0.551	NoDiff
BAC46585	bll1320	0.029	0.6136	0.748	NoDiff
BAC46586	chvA	0.203	9.348e-05	0.0006763	NoDiff
BAC46587	bll1322	0.343	5.509e-09	1.072e-07	NoDiff
BAC46588	his2	0.228	0.002627	0.01156	NoDiff
BAC46589	blr1324	-0.092	0.176	0.3219	NoDiff
BAC46590	blr1325	-0.194	0.001489	0.007233	NoDiff
BAC46591	aspA	-0.136	0.01098	0.03788	NoDiff
BAC46592	blr1327	-0.184	0.0003254	0.001983	NoDiff
BAC46593	blr1328	-0.067	0.3805	0.55	NoDiff
BAC46594	coaL	0.118	0.3851	0.5543	NoDiff
BAC46595	blr1330	-0.017	0.8619	0.9176	NoDiff
BAC46596	blr1331	0.233	0.0001606	0.001079	NoDiff
BAC46597	blr1332	0.113	0.06498	0.1549	NoDiff
BAC46598	bsl1333	0.158	0.5323	0.683	NoDiff
BAC46599	bsl1334	-0.322	0.166	0.31	NoDiff
BAC46600	bll1335	-0.036	0.7344	0.8356	NoDiff
BAC46601	bll1336	0.09	0.2492	0.4121	NoDiff
BAC46602	bll1337	0.136	0.0229	0.06774	NoDiff
BAC46603	bll1338	0.321	0.002516	0.01118	NoDiff
BAC46604	bll1339	0.017	0.9217	0.9538	NoDiff
BAC46605	blr1340	0.196	0.01671	0.05262	NoDiff
BAC46606	bll1341	0.03	0.6461	0.7724	NoDiff
BAC46607	bll1342	0.688	1.12e-07	1.637e-06	NoDiff
BAC46608	blr1343	0.261	0.00043	0.002524	NoDiff
BAC46609	bll1344	0.202	0.01549	0.04965	NoDiff
BAC46610	blr1345	0.378	0.00444	0.01789	NoDiff
BAC46611	blr1346	0.402	0.01221	0.04115	NoDiff
BAC46612	blr1347	0.237	0.1832	0.3309	NoDiff
BAC46613	blr1348	0.039	0.7478	0.8445	NoDiff
BAC46614	blr1349	0.132	0.01453	0.04709	NoDiff
BAC46615	bll1350	0.116	0.1615	0.3041	NoDiff
BAC46616	bll1351	0.152	0.1026	0.2174	NoDiff
BAC46617	blr1352	-0.124	0.05801	0.1421	NoDiff
BAC46618	blr1353	-0.249	7.226e-05	0.0005385	NoDiff
BAC46619	blr1354	-0.257	2.761e-07	3.777e-06	NoDiff
BAC46620	blr1355	-0.325	1.161e-05	0.000107	NoDiff
BAC46621	blr1356	-0.359	2.06e-11	6.555e-10	NoDiff
BAC46622	blr1357	-0.29	1.551e-13	7.525e-12	NoDiff
BAC46623	bll1358	-0.197	1.832e-05	0.0001596	NoDiff
BAC46624	bll1359	-0.118	0.0988	0.2116	NoDiff
BAC46625	blr1360	0.049	0.8763	0.9282	NoDiff
BAC46626	blr1361	-0.146	0.5362	0.6866	NoDiff
BAC46627	bll1362	-0.165	0.009196	0.0327	NoDiff
BAC46628	bsl1363	-0.269	0.1898	0.3402	NoDiff
BAC46629	blr1364	0.062	0.6342	0.7631	NoDiff
BAC46630	bgl	0.38	0.0005875	0.003269	NoDiff
BAC46631	bll1366	0.127	0.2814	0.4486	NoDiff
BAC46632	bll1367	0.216	0.0111	0.03811	NoDiff
BAC46633	bll1368	0.12	0.1628	0.3057	NoDiff
BAC46634	bll1369	0.311	0.001475	0.007195	NoDiff
BAC46635	bll1370	0.09	0.2577	0.4224	NoDiff
BAC46636	alkA	0.175	0.088	0.1938	NoDiff
BAC46637	gltX	-0.072	0.3153	0.4848	NoDiff
BAC46638	blr1373	0.112	0.09837	0.211	NoDiff
BAC46639	bll1374	-0.021	0.7788	0.8654	NoDiff
BAC46640	blr1375	0.165	0.2369	0.3978	NoDiff
BAC46641	blr1376	-0.07	0.2763	0.4426	NoDiff
BAC46642	etfS	0.037	0.6264	0.758	NoDiff
BAC46643	etfL	-0.027	0.6985	0.8107	NoDiff
BAC46644	hbdA	0.034	0.2542	0.4179	NoDiff
BAC46645	tlpA	0.053	0.2981	0.4678	NoDiff
BAC46646	argH	-0.031	0.6798	0.7961	NoDiff
BAC46647	bsr1382	0.032	0.5806	0.722	NoDiff
BAC46648	lysA	-0.134	0.007648	0.0282	NoDiff
BAC46649	bll1384	-0.022	0.6902	0.8042	NoDiff
BAC46650	pcaC	0.184	0.02364	0.06945	NoDiff
BAC46651	blr1386	-0.13	0.1257	0.2515	NoDiff
BAC46652	blr1387	-0.176	0.02499	0.07255	NoDiff
BAC46653	bll1388	0.005	0.9495	0.9695	NoDiff
BAC46654	bll1389	0.171	0.00117	0.005919	NoDiff
BAC46655	ftsE	-0.068	0.2181	0.376	NoDiff
BAC46656	FtsX	-0.148	0.04981	0.1257	NoDiff
BAC46657	blr1392	0.014	0.8451	0.9076	NoDiff
BAC46658	plsC	-0.238	1.874e-05	0.0001631	NoDiff
BAC46659	chaC	-0.183	0.02238	0.06652	NoDiff
BAC46660	blr1395	-0.023	0.7724	0.8603	NoDiff
BAC46661	tyrC	-0.095	0.01051	0.03649	NoDiff
BAC46662	hisC	-0.048	0.3993	0.567	NoDiff
BAC46663	bll1398	-0.16	0.003897	0.01603	NoDiff
BAC46664	metX	-0.094	0.2157	0.373	NoDiff
BAC46665	blr1400	0.011	0.9128	0.9492	NoDiff
BAC46666	bll1401	0.175	0.01235	0.04149	NoDiff
BAC46667	blr1402	0.128	0.007908	0.02894	NoDiff
BAC46668	bll1403	0.059	0.3834	0.5526	NoDiff
BAC46669	clpB	0.359	7.49e-09	1.407e-07	NoDiff
BAC46670	bsl1405	0.297	0.01945	0.05956	NoDiff
BAC46671	bll1406	0.159	0.0057	0.02209	NoDiff
BAC46672	bll1407	-0.032	0.583	0.7231	NoDiff
BAC46673	blr1408	0.325	7.2e-10	1.668e-08	NoDiff
BAC46674	blr1409	0.158	0.007837	0.02873	NoDiff
BAC46675	glpK	0.053	0.3905	0.5595	NoDiff
BAC46676	blr1411	0.032	0.5993	0.7362	NoDiff
BAC46677	bll1412	-0.262	0.0009268	0.004859	NoDiff
BAC46678	bll1413	-0.053	0.3601	0.5291	NoDiff
BAC46679	blr1414	0.338	0.0005047	0.002867	NoDiff
BAC46680	blr1415	0.19	0.01441	0.04678	NoDiff
BAC46681	bll1416	0.077	0.3014	0.471	NoDiff
BAC46682	bll1417	0.044	0.5331	0.6836	NoDiff
BAC46683	metH	0.721	8.27e-16	5.482e-14	NoDiff
BAC46684	metF	0.904	1.528e-08	2.714e-07	NoDiff
BAC46685	blr1420	0.041	0.4653	0.6271	NoDiff
BAC46686	pheA	-0.055	0.1662	0.3101	NoDiff
BAC46687	kdsB	0.006	0.9129	0.9493	NoDiff
BAC46688	cycM	0.024	0.5794	0.721	NoDiff
BAC46689	blr1424	0.126	0.002931	0.01268	NoDiff
BAC46690	blr1425	-0.049	0.3142	0.4839	NoDiff
BAC46691	blr1426	-0.043	0.5105	0.6648	NoDiff
BAC46692	blr1427	-0.048	0.386	0.555	NoDiff
BAC46693	blr1428	-0.018	0.7633	0.8546	NoDiff
BAC46694	blr1429	-0.124	0.0967	0.2079	NoDiff
BAC46695	bll1430	-0.009	0.8847	0.9336	NoDiff
BAC46696	bll1431	-0.06	0.3295	0.4985	NoDiff
BAC46697	bsr1432	0.085	0.4077	0.5738	NoDiff
BAC46698	blr1433	0.076	0.1413	0.2743	NoDiff
BAC46699	ctpI	0.053	0.3074	0.477	NoDiff
BAC46700	ctpH	-0.013	0.7687	0.8581	NoDiff
BAC46701	ctpG	-0.041	0.4493	0.6121	NoDiff
BAC46702	ctpF	0.067	0.2271	0.3869	NoDiff
BAC46703	ctpE	0.055	0.4397	0.603	NoDiff
BAC46704	ctpD	0.099	0.02919	0.08188	NoDiff
BAC46705	ctpC	0.072	0.06596	0.1566	NoDiff
BAC46706	ctpB	-0.235	4.16e-05	0.0003296	NoDiff
BAC46707	ctpA	0.313	0.004429	0.01787	NoDiff
BAC46708	blr1443	-0.058	0.3268	0.496	NoDiff
BAC46709	blr1444	0.069	0.3101	0.4795	NoDiff
BAC46710	cspA	0.147	0.04479	0.1155	NoDiff
BAC46711	infA	-0.204	0.02643	0.07576	NoDiff
BAC46712	rhlE	-0.372	0.08239	0.1848	NoDiff
BAC46713	blr1448	0.738	0.000404	0.002394	NoDiff
BAC46714	blr1449	0.568	0.000131	0.0009112	NoDiff
BAC46715	blr1450	0.592	0.0001516	0.001028	NoDiff
BAC46716	blr1451	0.423	0.007535	0.02785	NoDiff
BAC46717	blr1452	0.142	0.3515	0.521	NoDiff
BAC46718	ureD	0.309	4.09e-05	0.0003259	NoDiff
BAC46719	ureA	0.305	0.000365	0.002203	NoDiff
BAC46720	ureB	0.22	0.02418	0.07056	NoDiff
BAC46721	blr1456	0.408	5.271e-07	6.725e-06	NoDiff
BAC46722	ureC	0.28	2.799e-05	0.0002326	NoDiff
BAC46723	bsr1458	-0.023	0.751	0.8465	NoDiff
BAC46724	ureF	-0.089	0.2608	0.4259	NoDiff
BAC46725	ureG	0.023	0.7208	0.8263	NoDiff
BAC46726	blr1461	-0.082	0.1479	0.2837	NoDiff
BAC46727	bll1462	-0.256	4.02e-06	4.128e-05	NoDiff
BAC46728	bll1463	-0.16	0.009988	0.03491	NoDiff
BAC46729	bll1464	0.157	0.2316	0.3921	NoDiff
BAC46730	bll1465	-0.081	0.6329	0.7624	NoDiff
BAC46731	bll1466	0.164	0.2478	0.4108	NoDiff
BAC46732	bll1467	0.173	0.3131	0.483	NoDiff
BAC46733	blr1468	0.287	0.08542	0.1897	NoDiff
BAC46734	blr1469	0.323	0.001445	0.007079	NoDiff
BAC46735	bll1470	-0.067	0.1918	0.3423	NoDiff
BAC46736	bll1471	0.075	0.4551	0.6174	NoDiff
BAC46737	bsr1472	0.37	0.007475	0.02764	NoDiff
BAC46738	bsl1473	0.073	0.327	0.4963	NoDiff
BAC46739	glcB	0.044	0.5574	0.7032	NoDiff
BAC46740	nodQ	0.656	0.0002769	0.001718	NoDiff
BAC46741	cysD	0.757	0.002785	0.01213	NoDiff
BAC46742	blr1477	0.492	2.111e-06	2.323e-05	NoDiff
BAC46743	blr1478	0.671	1.732e-12	6.855e-11	NoDiff
BAC46744	blr1479	0.448	3.168e-05	0.0002601	NoDiff
BAC46745	blr1480	0.324	0.005484	0.02144	NoDiff
BAC46746	cysH	0.333	7.024e-05	0.0005254	NoDiff
BAC46747	blr1482	0.473	8.948e-08	1.339e-06	NoDiff
BAC46748	blr1483	0.525	3.049e-07	4.109e-06	NoDiff
BAC46749	blr1484	0.415	3.87e-05	0.0003099	NoDiff
BAC46750	blr1485	0.374	1.579e-05	0.0001405	NoDiff
BAC46751	blr1486	0.028	0.6489	0.7742	NoDiff
BAC46752	blr1487	-0.014	0.7826	0.8678	NoDiff
BAC46753	bdhA	-0.001	0.9815	0.989	NoDiff
BAC46754	bll1489	0.423	1.272e-06	1.488e-05	NoDiff
BAC46755	bll1490	0.03	0.5955	0.7331	NoDiff
BAC46756	bll1491	0.122	0.1548	0.2943	NoDiff
BAC46757	blr1492	0.607	5.704e-29	1.675e-26	NoDiff
BAC46758	tfdA	0.345	3.426e-07	4.579e-06	NoDiff
BAC46759	bdhA	0.251	0.01473	0.04764	NoDiff
BAC46760	blr1495	-0.29	0.0006947	0.003783	NoDiff
BAC46761	blr1496	0.162	0.05121	0.1283	NoDiff
BAC46762	bll1497	0.102	0.02012	0.06113	NoDiff
BAC46763	bll1498	0.075	0.1017	0.2158	NoDiff
BAC46764	exoN	0.044	0.4451	0.608	NoDiff
BAC46765	bll1500	-0.25	4.048e-08	6.51e-07	NoDiff
BAC46766	blr1501	-0.117	0.1568	0.2971	NoDiff
BAC46767	bll1502	-0.026	0.4739	0.6346	NoDiff
BAC46768	qor	-0.013	0.844	0.9071	NoDiff
BAC46769	bsr1504	0.178	0.1341	0.2635	NoDiff
BAC46770	bsr1505	-0.115	0.3596	0.5287	NoDiff
BAC46771	blr1506	0.246	0.001113	0.00567	NoDiff
BAC46772	rpmE	0.201	0.03208	0.08836	NoDiff
BAC46773	blr1508	-2.739	3.881e-07	5.145e-06	wtC UP
BAC46774	bll1509	-0.386	0.001067	0.005484	NoDiff
BAC46775	motB	0.101	0.0264	0.0757	NoDiff
BAC46776	bll1511	0.061	0.2156	0.373	NoDiff
BAC46777	blr1512	0.183	0.1515	0.2894	NoDiff
BAC46778	blr1513	0.242	0.004183	0.01706	NoDiff
BAC46779	bsr1514	0.066	0.6454	0.7719	NoDiff
BAC46780	acrA	0.543	3.715e-07	4.933e-06	NoDiff
BAC46781	acrB	0.353	2.875e-06	3.064e-05	NoDiff
BAC46782	suhB	0.042	0.3594	0.5286	NoDiff
BAC46783	bll1518	0.255	2.787e-07	3.806e-06	NoDiff
BAC46784	bll1519	0.171	0.009813	0.03438	NoDiff
BAC46785	bll1520	0.177	0.002567	0.01136	NoDiff
BAC46786	bll1521	0.299	5.337e-05	0.0004109	NoDiff
BAC46787	pgk	0.322	1.716e-05	0.0001513	NoDiff
BAC46788	gapA	0.307	0.0001234	0.0008659	NoDiff
BAC46789	tktA	0.037	0.6172	0.7508	NoDiff
BAC46790	bsr1525	-0.195	0.02028	0.06141	NoDiff
BAC46791	blr1526	-0.053	0.4275	0.5918	NoDiff
BAC46792	blr1527	-0.019	0.8191	0.8917	NoDiff
BAC46793	blr1528	-0.089	0.1257	0.2515	NoDiff
BAC46794	bll1529	-0.089	0.2491	0.4121	NoDiff
BAC46795	bll1530	-0.165	0.005936	0.02275	NoDiff
BAC46796	bll1531	0.113	0.3144	0.4841	NoDiff
BAC46797	bll1532	-0.08	0.251	0.4143	NoDiff
BAC46798	bll1533	0.017	0.6522	0.776	NoDiff
BAC46799	blr1534	-0.002	0.9783	0.9871	NoDiff
BAC46800	ruvC	-0.129	0.004348	0.01761	NoDiff
BAC46801	ruvA	-0.192	0.03842	0.1025	NoDiff
BAC46802	ruvB	-0.247	0.0003974	0.002362	NoDiff
BAC46803	blr1538	-0.146	0.1251	0.2508	NoDiff
BAC46804	blr1539	-0.311	1.524e-06	1.747e-05	NoDiff
BAC46805	bll1540	-0.281	2.278e-09	4.823e-08	NoDiff
BAC46806	bll1541	-0.161	0.3575	0.527	NoDiff
BAC46807	blr1542	-0.285	0.7248	0.829	NoDiff
BAC46809	bll1544	0.142	0.3008	0.4703	NoDiff
BAC46810	bll1545	0.46	0.0005113	0.002901	NoDiff
BAC46811	blr1546	0.299	0.09576	0.2062	NoDiff
BAC46812	bsr1547	0.16	0.1751	0.321	NoDiff
BAC46813	blr1548	0.074	0.6667	0.7861	NoDiff
BAC46814	bll1549	-0.05	0.6958	0.8086	NoDiff
BAC46815	pilA2	0.132	0.4055	0.5721	NoDiff
BAC46816	blr1551	-0.24	0.0003661	0.002208	NoDiff
BAC46817	mauG	0.064	0.247	0.41	NoDiff
BAC46818	bsr1553	0.031	0.9141	0.9499	NoDiff
BAC46819	blr1554	0.223	0.0001118	0.0007925	NoDiff
BAC46820	bll1555	0.248	0.01565	0.05003	NoDiff
BAC46821	blr1556	0.245	0.003779	0.01565	NoDiff
BAC46822	bll1557	0.102	0.4428	0.6053	NoDiff
BAC46823	bll1558	-0.17	0.1189	0.2415	NoDiff
BAC46824	bll1559	-0.264	0.007592	0.02803	NoDiff
BAC46825	bll1560	-0.261	0.02382	0.0698	NoDiff
BAC46826	bsr1561	-0.561	0.0001794	0.001186	NoDiff
BAC46827	bsr1562	-0.201	0.3403	0.5094	NoDiff
BAC46828	blr1563	-0.114	0.4119	0.5779	NoDiff
BAC46829	blr1564	-0.311	4.727e-05	0.0003709	NoDiff
BAC46830	bll1565	-0.23	0.00794	0.029	NoDiff
BAC46831	bll1566	-0.315	3.457e-08	5.667e-07	NoDiff
BAC46832	bll1567	-0.207	0.009966	0.03484	NoDiff
BAC46833	bll1568	-0.356	9.263e-05	0.0006707	NoDiff
BAC46834	bll1569	-0.194	8.434e-07	1.028e-05	NoDiff
BAC46835	bll1570	-0.077	0.08525	0.1894	NoDiff
BAC46836	blr1571	0	0.9966	0.998	NoDiff
BAC46837	bll1572	-0.295	0.0001934	0.00126	NoDiff
BAC46838	blr1573	-0.539	0.0005766	0.003222	NoDiff
BAC46839	bsr1574	-0.603	0.01314	0.04348	NoDiff
BAC46840	blr1575	0.455	0.005019	0.01991	NoDiff
BAC46841	bll1576	-0.185	0.158	0.2989	NoDiff
BAC46842	bll1577	-0.597	0.001883	0.008791	NoDiff
BAC46843	blr1578	-0.202	0.2863	0.4539	NoDiff
BAC46844	blr1579	-0.539	3.112e-08	5.146e-07	NoDiff
BAC46845	bll1580	-0.618	4.537e-13	1.989e-11	NoDiff
BAC46846	bll1581	-0.543	7.274e-09	1.376e-07	NoDiff
BAC46847	bll1582	-0.317	7.778e-08	1.179e-06	NoDiff
BAC46848	bll1583	-0.357	2.285e-08	3.889e-07	NoDiff
BAC46849	bll1584	0.071	0.4959	0.6545	NoDiff
BAC46850	bll1585	-0.207	0.5053	0.6607	NoDiff
BAC46851	bll1586	0.114	0.6445	0.7714	NoDiff
BAC46852	bll1587	-0.318	0.004498	0.01811	NoDiff
BAC46853	blr1588	-0.21	0.06665	0.1579	NoDiff
BAC46854	bsl1589	0.015	0.9179	0.9523	NoDiff
BAC46855	bsr1590	-0.34	0.0228	0.06755	NoDiff
BAC46856	bll1591	-0.234	0.007755	0.02853	NoDiff
BAC46857	bll1592	-0.187	0.0001977	0.001284	NoDiff
BAC46858	bll1593	-0.153	0.0007339	0.003962	NoDiff
BAC46859	bll1594	-0.216	0.002674	0.01174	NoDiff
BAC46860	bll1595	-0.036	0.4602	0.6222	NoDiff
BAC46861	bsl1596	-0.121	0.3443	0.5136	NoDiff
BAC46862	bsl1597	-0.25	0.3211	0.49	NoDiff
BAC46863	bsl1598	-0.406	0.07737	0.1762	NoDiff
BAC46864	bsr1599	-0.26	0.07189	0.1666	NoDiff
BAC46865	blr1600	0.536	4.645e-06	4.717e-05	NoDiff
BAC46866	blr1601	0.444	0.0001892	0.001238	NoDiff
BAC46867	blr1602	0.311	0.0008731	0.00461	NoDiff
BAC46868	blr1603	0.283	0.008076	0.02941	NoDiff
BAC46869	blr1604	0.111	0.1016	0.2157	NoDiff
BAC46870	bll1605	-0.175	0.001083	0.005545	NoDiff
BAC46871	blr1606	-0.329	0.0002393	0.001514	NoDiff
BAC46872	bsr1607	-0.183	0.2132	0.3707	NoDiff
BAC46874	bll1609	0.548	0.3004	0.4702	NoDiff
BAC46875	blr1610	-0.179	0.07171	0.1664	NoDiff
BAC46876	blr1611	-0.328	0.01975	0.0602	NoDiff
BAC46877	ardC	-0.282	0.2873	0.455	NoDiff
BAC46878	blr1613	-0.398	0.2401	0.4014	NoDiff
BAC46879	blr1614	-0.718	0.3463	0.5159	NoDiff
BAC46880	blr1615	-0.731	0.08494	0.1891	NoDiff
BAC46881	blr1616	0.847	0.06366	0.1526	NoDiff
BAC46882	trbL	-0.749	0.04497	0.1158	NoDiff
BAC46883	trbF	0.022	0.9519	0.9712	NoDiff
BAC46884	trbG	-0.004	0.9766	0.9859	NoDiff
BAC46885	trbI	-0.165	0.1953	0.3475	NoDiff
BAC46886	bsr1621	0.411	0.09236	0.2009	NoDiff
BAC46887	bsr1622	-0.145	0.4866	0.6459	NoDiff
BAC46888	bll1623	0.312	0.04713	0.1204	NoDiff
BAC46889	bsl1624	-0.096	0.5922	0.7308	NoDiff
BAC46890	blr1625	0.225	0.02496	0.07254	NoDiff
BAC46891	blr1626	0.164	0.008911	0.03185	NoDiff
BAC46892	blr1627	-0.367	0.0001139	0.0008069	NoDiff
BAC46893	bsr1628	-0.087	0.6469	0.773	NoDiff
BAC46894	blr1629	-0.485	8.647e-15	5.072e-13	NoDiff
BAC46895	nolK	-0.343	3.438e-06	3.612e-05	NoDiff
BAC46896	noeL	-0.149	0.03764	0.1007	NoDiff
BAC46897	nodM	-0.283	4.008e-06	4.126e-05	NoDiff
BAC46898	noeD	-0.245	0.07742	0.1763	NoDiff
BAC46899	bll1634	-0.132	0.153	0.2918	NoDiff
BAC46900	blr1635	-0.246	0.001093	0.005585	NoDiff
BAC46901	bll1636	-0.044	0.7304	0.8333	NoDiff
BAC46902	bsl1637	-0.3	0.1135	0.2343	NoDiff
BAC46903	blr1638	-0.313	0.402	0.5694	NoDiff
BAC46904	bsl1639	0.409	0.2672	0.4331	NoDiff
BAC46905	blr1640	0.262	0.06691	0.1583	NoDiff
BAC46906	bll1641	1.803	0.06848	0.1608	NoDiff
BAC46907	bll1642	-0.177	0.661	0.7813	NoDiff
BAC46908	bll1643	-0.399	0.01132	0.03872	NoDiff
BAC46909	blr1644	-0.709	1.407e-06	1.632e-05	NoDiff
BAC46910	blr1645	-0.302	0.07632	0.1745	NoDiff
BAC46911	bsr1646	-0.148	0.6246	0.7568	NoDiff
BAC46912	bll1647	-0.131	0.1377	0.2689	NoDiff
BAC46913	bll1648	-0.186	0.2699	0.4363	NoDiff
BAC46914	blr1649	0.148	0.09467	0.2044	NoDiff
BAC46915	blr1650	-0.106	0.2815	0.4486	NoDiff
BAC46916	bsl1651	-0.184	0.152	0.2902	NoDiff
BAC46917	bsl1652	-0.128	0.2198	0.3781	NoDiff
BAC46918	blr1653	-0.295	0.1	0.2136	NoDiff
BAC46919	bsl1654	-0.116	0.7905	0.8726	NoDiff
BAC46920	blr1655	-0.091	0.6707	0.7896	NoDiff
BAC46921	blr1656	0.319	7.351e-05	0.0005463	NoDiff
BAC46922	blr1657	0.054	0.5742	0.7172	NoDiff
BAC46923	blr1658	-0.233	0.08365	0.1871	NoDiff
BAC46924	blr1659	-0.028	0.7185	0.8246	NoDiff
BAC46925	bll1660	-0.332	2.306e-13	1.105e-11	NoDiff
BAC46926	blr1661	-0.369	2.589e-05	0.0002171	NoDiff
BAC46927	bsr1662	-0.281	0.5728	0.7162	NoDiff
BAC46928	blr1663	0.085	0.2294	0.3898	NoDiff
BAC46929	blr1664	0.189	0.1454	0.2799	NoDiff
BAC46930	blr1665	0.159	0.2825	0.4498	NoDiff
BAC46931	blr1666	0.023	0.7019	0.8133	NoDiff
BAC46932	blr1667	0.015	0.8262	0.8962	NoDiff
BAC46933	bll1668	0.052	0.5097	0.6641	NoDiff
BAC46934	bll1669	0.351	0.001825	0.008555	NoDiff
BAC46935	blr1670	-0.035	0.6688	0.7879	NoDiff
BAC46936	blr1671	0.102	0.1733	0.3192	NoDiff
BAC46937	blr1672	-0.203	0.01025	0.03568	NoDiff
BAC46938	blr1673	-0.18	0.0127	0.04243	NoDiff
BAC46939	bll1674	-0.39	0.001113	0.00567	NoDiff
BAC46940	bll1675	-0.327	0.06291	0.1515	NoDiff
BAC46941	blr1676	-0.079	0.414	0.5801	NoDiff
BAC46942	bsr1677	-0.001	0.9879	0.9929	NoDiff
BAC46943	bsl1678	-0.055	0.5765	0.7185	NoDiff
BAC46944	blr1679	-0.09	0.4021	0.5694	NoDiff
BAC46945	blr1680	-0.26	0.0007258	0.003927	NoDiff
BAC46946	blr1681	-1.682	0.01791	0.05577	NoDiff
BAC46947	bsr1682	-0.286	0.2225	0.3812	NoDiff
BAC46948	bsr1683	-0.199	0.2211	0.3794	NoDiff
BAC46949	bll1684	-0.414	0.1107	0.2297	NoDiff
BAC46950	bll1685	-0.531	0.0003799	0.002281	NoDiff
BAC46951	blr1686	-0.144	0.02648	0.07582	NoDiff
BAC46952	bll1687	0.015	0.7644	0.8553	NoDiff
BAC46953	bll1688	0.17	0.0134	0.04409	NoDiff
BAC46954	blr1689	-0.067	0.9133	0.9495	NoDiff
BAC46955	bsr1690	-0.335	0.00647	0.02437	NoDiff
BAC46957	blr1692	-0.338	0.4755	0.636	NoDiff
BAC46958	blr1693	-0.28	0.0002133	0.001368	NoDiff
BAC46959	bll1694	-0.303	0.7795	0.8656	NoDiff
BAC46960	bsr1695	-0.694	0.6912	0.8049	NoDiff
BAC46962	bll1697	1.1	0.485	0.6446	NoDiff
BAC46963	blr1698	-0.443	0.2872	0.4549	NoDiff
BAC46964	blr1699	-0.683	0.1229	0.2475	NoDiff
BAC46965	blr1700	-0.239	0.04946	0.125	NoDiff
BAC46966	trbG	-0.239	0.1674	0.3118	NoDiff
BAC46967	blr1702	-0.324	0.4679	0.6292	NoDiff
BAC46968	bll1703	-0.158	0.02351	0.06912	NoDiff
BAC46969	blr1704	0.1	0.2145	0.372	NoDiff
BAC46970	blr1705	-0.032	0.6763	0.7936	NoDiff
BAC46971	blr1706	0.027	0.9285	0.9575	NoDiff
BAC46972	blr1707	-0.08	0.8026	0.8807	NoDiff
BAC46973	bsl1708	0.264	0.01093	0.03772	NoDiff
BAC46974	blr1709	-0.085	0.3913	0.56	NoDiff
BAC46975	bll1710	0.111	0.911	0.9486	NoDiff
BAC46976	bll1711	-0.259	0.1831	0.3308	NoDiff
BAC46977	blr1712	0.047	0.8582	0.9147	NoDiff
BAC46978	bsl1713	-0.365	1.211e-07	1.753e-06	NoDiff
BAC46979	nodW	-0.34	3.138e-09	6.578e-08	NoDiff
BAC46980	nodV	-0.33	7.67e-10	1.763e-08	NoDiff
BAC46981	blr1716	0.076	0.7455	0.8431	NoDiff
BAC46982	blr1717	-0.276	0.004528	0.0182	NoDiff
BAC46983	dctA	-0.195	0.008836	0.03164	NoDiff
BAC46984	modB	-0.409	0.0009709	0.005055	NoDiff
BAC46985	hupS	-0.208	0.005567	0.02169	NoDiff
BAC46986	hupL	-0.341	6.577e-06	6.468e-05	NoDiff
BAC46987	hupC	-0.288	0.003279	0.01395	NoDiff
BAC46988	hupD	-0.264	0.06257	0.1508	NoDiff
BAC46989	blr1724	-0.266	0.002313	0.01041	NoDiff
BAC46990	hupF	-0.271	0.07334	0.1693	NoDiff
BAC46991	blr1726	-0.181	0.231	0.3919	NoDiff
BAC46992	hupH	-0.25	0.1032	0.2182	NoDiff
BAC46993	hupK	-0.266	0.2429	0.4052	NoDiff
BAC46994	bsr1729	-0.121	0.9191	0.9525	NoDiff
BAC46995	hypA	0.17	0.743	0.8414	NoDiff
BAC46996	hypB	-0.067	0.8302	0.8991	NoDiff
BAC46997	blr1732	-0.022	0.9396	0.9637	NoDiff
BAC46999	blr1734	-0.258	0.252	0.4155	NoDiff
BAC47000	hypF	-0.209	0.14	0.2723	NoDiff
BAC47001	hypD	-0.346	0.003568	0.01493	NoDiff
BAC47002	hypE	-0.183	0.1307	0.2586	NoDiff
BAC47003	aldA	-0.326	0.002647	0.01163	NoDiff
BAC47004	bsr1739	-0.337	0.01138	0.03886	NoDiff
BAC47005	blr1740	-0.256	0.2256	0.3851	NoDiff
BAC47006	bll1741	-0.197	0.3016	0.4711	NoDiff
BAC47007	bll1742	-0.347	0.09605	0.2067	NoDiff
BAC47008	nifD	-0.234	0.002644	0.01163	NoDiff
BAC47009	nifK	-0.245	0.0006914	0.003771	NoDiff
BAC47010	nifE	-0.324	5.135e-06	5.169e-05	NoDiff
BAC47011	nifN	-0.332	2.852e-06	3.044e-05	NoDiff
BAC47012	nifX	-0.555	1.635e-09	3.544e-08	NoDiff
BAC47013	blr1748	-0.297	0.01025	0.03568	NoDiff
BAC47014	bsr1749	-0.311	0.191	0.3414	NoDiff
BAC47015	fer3	-0.137	0.2032	0.3581	NoDiff
BAC47016	bll1751	-0.12	0.3641	0.5335	NoDiff
BAC47017	blr1752	-0.112	0.2182	0.3761	NoDiff
BAC47018	blr1753	-0.315	0.005664	0.02198	NoDiff
BAC47019	bll1754	-0.38	0.00362	0.01509	NoDiff
BAC47020	blr1755	-0.238	0.1395	0.2717	NoDiff
BAC47021	nifS	-0.315	0.004065	0.01661	NoDiff
BAC47022	fixU	-0.196	0.3283	0.4975	NoDiff
BAC47023	bsr1758	-0.317	0.07444	0.1711	NoDiff
BAC47024	nifB	-0.072	0.352	0.5216	NoDiff
BAC47025	frxA	-0.116	0.4778	0.6383	NoDiff
BAC47026	nifZ	-0.192	0.03325	0.09113	NoDiff
BAC47027	bll1762	-0.228	0.01722	0.05398	NoDiff
BAC47028	blr1763	-0.273	0.0128	0.04267	NoDiff
BAC47029	bsr1764	-0.198	0.1083	0.2266	NoDiff
BAC47030	fer2	-0.303	0.005967	0.02285	NoDiff
BAC47031	bll1766	-0.278	0.3233	0.4926	NoDiff
BAC47032	bll1767	-0.681	3.992e-05	0.0003185	NoDiff
BAC47033	blr1768	-0.246	0.1177	0.24	NoDiff
BAC47034	nifH	-0.04	0.5269	0.679	NoDiff
BAC47035	nifQ	-0.136	0.1368	0.2676	NoDiff
BAC47036	nifW	-0.068	0.4713	0.6325	NoDiff
BAC47037	bsl1772	-0.317	0.002698	0.01182	NoDiff
BAC47038	fixB	-0.233	0.001295	0.006436	NoDiff
BAC47039	fixC	-0.299	4.947e-07	6.371e-06	NoDiff
BAC47040	fixX	-0.356	5.647e-07	7.161e-06	NoDiff
BAC47041	ahpD	-0.24	0.005881	0.02261	NoDiff
BAC47042	ahpC	-0.405	0.001558	0.00752	NoDiff
BAC47043	bll1778	-0.239	0.03153	0.08714	NoDiff
BAC47044	bll1779	-0.766	0.1604	0.3027	NoDiff
BAC47045	bll1780	-0.328	0.0004545	0.002641	NoDiff
BAC47046	blr1781	0.347	0.5889	0.728	NoDiff
BAC47047	blr1782	-0.403	0.7974	0.8775	NoDiff
BAC47048	blr1783	0.174	0.5433	0.6911	NoDiff
BAC47049	bsr1784	-0.164	0.5099	0.6642	NoDiff
BAC47050	blr1785	-0.391	2.403e-06	2.616e-05	NoDiff
BAC47051	bll1786	-0.398	0.0123	0.04134	NoDiff
BAC47052	blr1787	-0.026	0.7978	0.8777	NoDiff
BAC47053	blr1788	-0.251	0.04558	0.1172	NoDiff
BAC47054	blr1789	-0.093	0.3515	0.521	NoDiff
BAC47055	bll1790	-0.113	0.1151	0.2365	NoDiff
BAC47056	bll1791	-0.081	0.2765	0.4427	NoDiff
BAC47057	bll1792	-0.291	0.155	0.2946	NoDiff
BAC47058	bll1793	-0.111	0.7169	0.8238	NoDiff
BAC47059	bll1794	-0.231	0.4771	0.6377	NoDiff
BAC47060	bll1795	-0.004	0.9854	0.9913	NoDiff
BAC47061	bll1796	-0.316	0.000461	0.002667	NoDiff
BAC47062	bll1797	-0.125	0.3151	0.4846	NoDiff
BAC47063	bll1798	-0.219	0.04896	0.1241	NoDiff
BAC47064	bll1799	-0.305	0.003324	0.01409	NoDiff
BAC47065	rhcV	-0.241	0.002042	0.00941	NoDiff
BAC47066	bll1801	-0.322	0.001032	0.005332	NoDiff
BAC47067	bll1802	-0.333	0.003219	0.01372	NoDiff
BAC47068	bll1803	-0.272	0.01635	0.0518	NoDiff
BAC47069	bll1804	0.046	0.577	0.7187	NoDiff
BAC47070	bll1805	-0.364	0.0001867	0.001225	NoDiff
BAC47071	blr1806	0.058	0.4778	0.6383	NoDiff
BAC47072	blr1807	-0.363	0.0006716	0.003687	NoDiff
BAC47073	bsl1808	0.146	0.09951	0.2127	NoDiff
BAC47074	bsr1809	0.431	9.026e-05	0.0006577	NoDiff
BAC47075	bll1810	0.533	5.809e-12	2.068e-10	NoDiff
BAC47076	rhcC1	0.126	0.1441	0.2783	NoDiff
BAC47077	nolB	0.065	0.4358	0.5994	NoDiff
BAC47078	rhcJ	-0.077	0.3022	0.4716	NoDiff
BAC47079	nolU	0.027	0.7523	0.8473	NoDiff
BAC47080	nolV	-0.005	0.9506	0.9704	NoDiff
BAC47081	rhcN	-0.027	0.7212	0.8266	NoDiff
BAC47082	blr1817	-0.201	0.003751	0.01556	NoDiff
BAC47083	rhcQ	-0.035	0.6875	0.8023	NoDiff
BAC47084	rhcR	-0.07	0.4547	0.6171	NoDiff
BAC47085	rhcS	-0.03	0.7672	0.8574	NoDiff
BAC47086	rhcT	-0.197	0.02787	0.07902	NoDiff
BAC47087	rhcU	-0.191	0.007245	0.02691	NoDiff
BAC47089	bll1824	-0.06	0.857	0.9143	NoDiff
BAC47090	blr1825	-0.354	0.02142	0.06409	NoDiff
BAC47091	bll1826	-0.367	0.05941	0.1449	NoDiff
BAC47092	blr1827	-0.118	0.2771	0.4433	NoDiff
BAC47093	bsl1828	-0.333	0.001751	0.008286	NoDiff
BAC47094	blr1829	0.203	0.5431	0.691	NoDiff
BAC47095	blr1830	-0.364	2.862e-07	3.889e-06	NoDiff
BAC47096	bsr1831	-0.212	0.008507	0.03065	NoDiff
BAC47097	bll1832	-0.419	1.147e-07	1.669e-06	NoDiff
BAC47098	blr1833	-0.475	0.01719	0.05393	NoDiff
BAC47099	blr1834	-0.045	0.9365	0.962	NoDiff
BAC47101	bll1836	-0.375	0.03097	0.08603	NoDiff
BAC47102	blr1837	-0.692	0.001139	0.005785	NoDiff
BAC47103	blr1838	0.28	0.1837	0.3315	NoDiff
BAC47104	blr1839	-0.092	0.2474	0.4104	NoDiff
BAC47105	bll1840	-0.14	0.05406	0.1339	NoDiff
BAC47106	bll1841	-0.174	0.04946	0.125	NoDiff
BAC47107	rhcC2	-0.182	0.04817	0.1226	NoDiff
BAC47108	basR	-0.125	0.2297	0.3902	NoDiff
BAC47109	bll1844	-0.219	0.04209	0.1103	NoDiff
BAC47110	bsl1845	-0.182	0.09728	0.2089	NoDiff
BAC47111	bll1846	0.153	0.07113	0.1654	NoDiff
BAC47112	blr1847	-0.048	0.5065	0.6616	NoDiff
BAC47113	bll1848	0.003	0.9741	0.984	NoDiff
BAC47114	bsl1849	-0.379	0.002102	0.009628	NoDiff
BAC47115	blr1850	-0.318	0.1108	0.2298	NoDiff
BAC47116	blr1851	-0.14	0.1485	0.2845	NoDiff
BAC47117	blr1852	-0.323	0.0001587	0.001068	NoDiff
BAC47118	blr1853	-0.291	0.0001918	0.001251	NoDiff
BAC47119	blr1854	-0.19	0.02865	0.08071	NoDiff
BAC47120	bll1855	-0.326	0.003095	0.01328	NoDiff
BAC47121	bsl1856	-0.321	2.444e-05	0.0002057	NoDiff
BAC47122	bsl1857	-0.402	4.669e-07	6.071e-06	NoDiff
BAC47123	bll1858	-0.126	0.2673	0.4331	NoDiff
BAC47124	blr1859	-0.528	8.681e-06	8.278e-05	NoDiff
BAC47125	bll1860	-0.426	0.03104	0.0861	NoDiff
BAC47126	bll1861	-0.46	6.894e-07	8.555e-06	NoDiff
BAC47127	bll1862	-0.747	0.4861	0.6456	NoDiff
BAC47128	bsr1863	-0.322	0.0009352	0.004897	NoDiff
BAC47129	citA	-0.249	0.008173	0.0297	NoDiff
BAC47130	blr1865	-0.213	0.7741	0.8613	NoDiff
BAC47131	blr1866	-0.954	0.08473	0.1887	NoDiff
BAC47132	blr1867	-0.31	0.1513	0.2891	NoDiff
BAC47133	blr1868	-0.379	0.01108	0.03807	NoDiff
BAC47134	blr1869	-0.35	1.002e-05	9.424e-05	NoDiff
BAC47135	bsl1870	-0.501	1.74e-05	0.0001532	NoDiff
BAC47136	bsl1871	-0.446	0.0001472	0.001002	NoDiff
BAC47137	bll1872	-0.496	5.451e-09	1.063e-07	NoDiff
BAC47138	blr1873	-2.143	0.06699	0.1583	NoDiff
BAC47139	bsr1874	-0.458	0.08778	0.1934	NoDiff
BAC47140	bll1875	-0.228	0.05104	0.128	NoDiff
BAC47141	blr1876	-0.128	0.3273	0.4964	NoDiff
BAC47142	bll1877	0.07	0.4232	0.5885	NoDiff
BAC47143	bsr1878	-0.245	0.1227	0.2472	NoDiff
BAC47144	blr1879	-0.138	0.3984	0.5662	NoDiff
BAC47145	blr1880	-0.373	2.821e-07	3.846e-06	NoDiff
BAC47146	blr1881	-0.342	0.01533	0.0493	NoDiff
BAC47147	blr1882	-0.17	0.1623	0.3051	NoDiff
BAC47148	rpoN1	-1.695	1.709e-09	3.696e-08	wtC UP
BAC47149	bsl1884	-0.046	0.7852	0.8692	NoDiff
BAC47150	bsr1885	-0.327	0.1208	0.2444	NoDiff
BAC47151	bsr1886	-0.303	0.02758	0.07837	NoDiff
BAC47152	bsr1887	-0.901	8.554e-08	1.291e-06	NoDiff
BAC47153	blr1888	-0.544	1.027e-09	2.3e-08	NoDiff
BAC47154	blr1889	-0.394	8.02e-05	0.0005891	NoDiff
BAC47155	blr1890	-0.428	4.243e-08	6.796e-07	NoDiff
BAC47156	blr1891	-0.316	7.218e-06	7.017e-05	NoDiff
BAC47157	rbsK	-0.484	1.031e-06	1.234e-05	NoDiff
BAC47158	fabG	-0.306	2.13e-06	2.34e-05	NoDiff
BAC47159	blr1894	-0.324	2.606e-06	2.81e-05	NoDiff
BAC47160	blr1895	-0.42	1.6e-12	6.362e-11	NoDiff
BAC47161	blr1896	-0.195	0.0005632	0.003158	NoDiff
BAC47162	bll1897	-0.062	0.1815	0.3289	NoDiff
BAC47163	bll1898	0.125	0.3655	0.5352	NoDiff
BAC47164	bll1899	-0.908	0.05872	0.1436	NoDiff
BAC47165	bll1900	-0.455	0.03337	0.09135	NoDiff
BAC47166	blr1901	-0.473	0.0001847	0.001215	NoDiff
BAC47167	blr1902	0.017	0.8695	0.9233	NoDiff
BAC47168	bsr1903	-0.29	4.314e-06	4.407e-05	NoDiff
BAC47169	blr1904	-0.51	5.472e-17	4.417e-15	NoDiff
BAC47170	blr1905	-0.836	4.036e-10	9.974e-09	NoDiff
BAC47171	bll1906	-0.208	0.1569	0.2971	NoDiff
BAC47172	bsr1907	-0.667	0.0006791	0.003713	NoDiff
BAC47173	bsl1908	-0.522	2.391e-05	0.0002018	NoDiff
BAC47174	bsr1909	-0.354	0.4396	0.603	NoDiff
BAC47175	bsr1910	-0.386	0.2905	0.4584	NoDiff
BAC47176	blr1911	0.615	0.3809	0.5502	NoDiff
BAC47177	blr1912	-0.288	0.0005597	0.00314	NoDiff
BAC47178	blr1913	0.093	0.8029	0.8808	NoDiff
BAC47179	blr1914	-0.216	0.09469	0.2044	NoDiff
BAC47180	blr1915	-0.359	1.205e-19	1.466e-17	NoDiff
BAC47181	blr1916	0.164	0.02605	0.07509	NoDiff
BAC47182	bll1917	0.017	0.9061	0.9458	NoDiff
BAC47183	bll1918	-0.129	0.5859	0.7255	NoDiff
BAC47184	bll1919	-0.219	0.05228	0.1302	NoDiff
BAC47185	bll1920	-0.183	0.3985	0.5662	NoDiff
BAC47186	bll1921	-0.14	0.5186	0.6712	NoDiff
BAC47188	blr1923	0.209	0.7383	0.8387	NoDiff
BAC47189	bll1924	-0.161	0.03519	0.09537	NoDiff
BAC47190	bll1925	-0.283	2.209e-08	3.775e-07	NoDiff
BAC47191	bll1926	-0.161	0.004435	0.01788	NoDiff
BAC47192	bll1927	-0.264	0.0003158	0.001931	NoDiff
BAC47193	bll1928	-0.039	0.6138	0.7481	NoDiff
BAC47194	bll1929	-0.309	0.001749	0.008283	NoDiff
BAC47195	bll1930	-0.319	7.246e-11	2.058e-09	NoDiff
BAC47196	blr1931	-0.281	0.002287	0.01032	NoDiff
BAC47197	blr1932	-0.136	0.3036	0.4731	NoDiff
BAC47198	blr1933	0.262	0.07776	0.1767	NoDiff
BAC47199	blr1934	-0.17	0.5027	0.6591	NoDiff
BAC47200	blr1935	-0.415	0.03446	0.09389	NoDiff
BAC47201	blr1936	-0.202	0.1237	0.2487	NoDiff
BAC47202	bsl1937	0.214	0.4343	0.598	NoDiff
BAC47203	bll1938	-0.512	0.1958	0.3481	NoDiff
BAC47204	bsl1939	-0.418	0.5995	0.7363	NoDiff
BAC47205	bll1940	-0.896	0.06324	0.1519	NoDiff
BAC47206	bsl1941	-0.378	0.7404	0.8395	NoDiff
BAC47207	bll1942	-0.746	0.0009756	0.005074	NoDiff
BAC47208	bll1943	-0.055	0.7673	0.8574	NoDiff
BAC47209	bll1944	-0.204	0.0005722	0.003204	NoDiff
BAC47210	blr1945	-0.244	0.05902	0.1442	NoDiff
BAC47211	bll1946	-0.266	0.007132	0.02656	NoDiff
BAC47212	blr1947	-0.183	0.04192	0.1099	NoDiff
BAC47213	bll1948	-0.225	0.001983	0.009177	NoDiff
BAC47214	bll1949	-0.449	1.983e-05	0.0001709	NoDiff
BAC47215	blr1950	-0.225	0.08749	0.1928	NoDiff
BAC47216	bll1951	-0.358	4.799e-05	0.000375	NoDiff
BAC47217	blr1952	-1.115	0.05786	0.1419	NoDiff
BAC47218	blr1953	-0.214	0.007248	0.02691	NoDiff
BAC47219	blr1954	-0.208	0.06386	0.153	NoDiff
BAC47220	blr1955	-0.378	4.118e-05	0.0003269	NoDiff
BAC47221	bsr1956	-0.108	0.3668	0.5363	NoDiff
BAC47222	bll1957	0.271	0.4783	0.6387	NoDiff
BAC47223	blr1958	-0.343	0.06196	0.1499	NoDiff
BAC47224	bll1959	-1.694	0.0484	0.123	NoDiff
BAC47225	bll1960	-0.121	0.9148	0.9502	NoDiff
BAC47226	blr1961	-0.24	0.1533	0.2922	NoDiff
BAC47227	bsr1962	-0.988	0.03584	0.09678	NoDiff
BAC47228	bll1963	-0.375	0.1926	0.3432	NoDiff
BAC47229	blr1964	-0.121	0.3707	0.5405	NoDiff
BAC47230	bsl1965	-1.033	7.813e-07	9.593e-06	wtC UP
BAC47231	bsr1966	-0.994	0.04258	0.1112	NoDiff
BAC47232	bsl1967	0.217	0.6284	0.7597	NoDiff
BAC47233	blr1969	-0.946	0.007237	0.02689	NoDiff
BAC47234	blr1968	-0.572	0.408	0.5742	NoDiff
BAC47235	blr1970	0.059	0.8751	0.9273	NoDiff
BAC47236	blr1971	-0.429	1.869e-15	1.209e-13	NoDiff
BAC47237	bsr1972	-0.438	0.002373	0.01063	NoDiff
BAC47238	bll1973	-0.485	0.01399	0.0457	NoDiff
BAC47240	blr1975	-0.392	0.04025	0.1062	NoDiff
BAC47241	bsr1976	-0.137	0.3985	0.5662	NoDiff
BAC47242	bll1977	-0.325	7.526e-06	7.253e-05	NoDiff
BAC47243	bll1978	-0.443	8.363e-05	0.0006126	NoDiff
BAC47244	bll1979	-0.371	0.00219	0.009981	NoDiff
BAC47245	bll1980	-0.382	0.0001414	0.0009688	NoDiff
BAC47246	bll1981	-0.301	0.007931	0.029	NoDiff
BAC47247	bsr1982	-0.455	0.3088	0.4785	NoDiff
BAC47248	bsr1983	-1.318	0.002551	0.0113	wtC UP
BAC47249	blr1984	-0.042	0.7328	0.8346	NoDiff
BAC47250	hipA	0.006	0.8979	0.9404	NoDiff
BAC47251	bsl1986	0.146	0.2218	0.3802	NoDiff
BAC47252	bsl1987	-0.144	0.3653	0.5349	NoDiff
BAC47253	blr1988	0.107	0.06161	0.1492	NoDiff
BAC47254	blr1989	0.078	0.2628	0.4281	NoDiff
BAC47255	blr1990	-0.012	0.7579	0.8509	NoDiff
BAC47256	blr1991	-0.114	0.03996	0.1059	NoDiff
BAC47257	blr1992	-0.019	0.8355	0.9017	NoDiff
BAC47258	blr1993	-0.136	0.1174	0.2396	NoDiff
BAC47259	blr1994	-0.296	0.0002421	0.001529	NoDiff
BAC47260	blr1995	0.014	0.8904	0.9364	NoDiff
BAC47261	bll1996	0.635	0.654	0.7773	NoDiff
BAC47262	bll1997	0.237	0.8852	0.9337	NoDiff
BAC47263	blr1998	-0.11	0.2128	0.3704	NoDiff
BAC47264	bsr1999	-0.017	0.7735	0.8611	NoDiff
BAC47265	bll2000	-0.139	0.4999	0.6572	NoDiff
BAC47266	blr2001	-0.544	0.0001042	0.0007458	NoDiff
BAC47267	bll2002	0.032	0.8211	0.8931	NoDiff
BAC47268	bll2003	-0.288	0.0002689	0.001675	NoDiff
BAC47269	bll2004	-0.097	0.7002	0.8123	NoDiff
BAC47270	bsr2005	0.076	0.8129	0.8869	NoDiff
BAC47271	blr2006	-0.239	0.006575	0.02469	NoDiff
BAC47272	hemN1	-1.908	3.772e-10	9.462e-09	wtC UP
BAC47273	bsr2008	-0.303	0.01694	0.0533	NoDiff
BAC47274	bll2009	-0.287	0.01204	0.04066	NoDiff
BAC47275	bsr2010	0.149	0.4255	0.5901	NoDiff
BAC47276	blr2011	-0.557	0.005696	0.02208	NoDiff
BAC47277	bll2012	0.069	0.3713	0.5408	NoDiff
BAC47278	bsr2013	-0.264	0.03647	0.09821	NoDiff
BAC47279	bsl2014	0.05	0.7411	0.84	NoDiff
BAC47280	nolZ	-0.35	0.04918	0.1246	NoDiff
BAC47281	nolY	-0.288	0.0002023	0.00131	NoDiff
BAC47282	bll2017	-0.406	4.599e-07	5.999e-06	NoDiff
BAC47283	bll2018	-0.381	1.675e-05	0.0001481	NoDiff
BAC47284	nolA	-0.359	7.552e-11	2.116e-09	NoDiff
BAC47285	bsl2020	-0.539	0.0002804	0.001735	NoDiff
BAC47286	nodD2	-0.302	0.005602	0.02181	NoDiff
BAC47287	blr2022	-0.107	0.369	0.5384	NoDiff
BAC47288	nodD1	-0.195	0.01015	0.03536	NoDiff
BAC47289	nodY	-0.401	0.06184	0.1496	NoDiff
BAC47290	nodA	-0.415	0.03533	0.09574	NoDiff
BAC47291	nodB	-0.346	0.006339	0.02402	NoDiff
BAC47292	nodC	-0.383	0.0001334	0.0009251	NoDiff
BAC47293	nodS	-0.185	0.2911	0.4593	NoDiff
BAC47294	nodU	-0.136	0.03676	0.09882	NoDiff
BAC47295	nodI	-0.422	0.001967	0.009122	NoDiff
BAC47296	nodJ	-0.186	0.07257	0.1679	NoDiff
BAC47297	nolM	-0.254	0.2256	0.3851	NoDiff
BAC47298	nolN	-0.144	0.2342	0.3951	NoDiff
BAC47299	nolO	-0.311	0.000483	0.002769	NoDiff
BAC47300	nodZ	-0.379	5.123e-07	6.577e-06	NoDiff
BAC47301	fixR	-0.031	0.5009	0.6578	NoDiff
BAC47302	nifA	-0.177	0.00944	0.03335	NoDiff
BAC47303	fixA	-0.197	0.0001314	0.0009133	NoDiff
BAC47304	blr2039	-0.389	1.998e-05	0.000172	NoDiff
BAC47305	bll2040	-0.46	9.014e-09	1.659e-07	NoDiff
BAC47306	blr2041	-0.483	2.451e-13	1.157e-11	NoDiff
BAC47307	blr2042	-0.458	1.66e-05	0.000147	NoDiff
BAC47308	blr2043	-0.895	0.1147	0.2359	NoDiff
BAC47309	blr2044	-0.312	0.02135	0.06395	NoDiff
BAC47310	bll2045	-0.335	0.0008346	0.004424	NoDiff
BAC47311	bll2046	-0.251	0.007826	0.02873	NoDiff
BAC47312	bll2047	-0.259	0.06343	0.1522	NoDiff
BAC47313	bsl2048	-0.43	0.0004345	0.002545	NoDiff
BAC47314	trpD	-0.316	5.041e-06	5.086e-05	NoDiff
BAC47315	bsl2050	-0.236	0.09936	0.2125	NoDiff
BAC47316	bsr2051	-0.656	0.005507	0.02152	NoDiff
BAC47317	blr2052	0.1	0.4286	0.5928	NoDiff
BAC47318	blr2053	-0.083	0.8007	0.8793	NoDiff
BAC47319	blr2054	-0.038	0.8482	0.9088	NoDiff
BAC47320	blr2055	-0.014	0.9449	0.967	NoDiff
BAC47321	blr2056	-1.257	0.01072	0.0371	wtC UP
BAC47322	blr2057	-0.073	0.3883	0.5574	NoDiff
BAC47323	blr2058	-0.181	0.01285	0.04277	NoDiff
BAC47324	groEL3	0.056	0.472	0.6332	NoDiff
BAC47325	groES3	-0.124	0.3599	0.529	NoDiff
BAC47326	bsr2061	-0.314	0.2314	0.3919	NoDiff
BAC47327	noeI	-0.025	0.8574	0.9143	NoDiff
BAC47328	nrgC	-0.248	0.0161	0.0512	NoDiff
BAC47329	bsl2064	-0.47	8.054e-05	0.000591	NoDiff
BAC47330	icfA	-0.57	1.126e-12	4.614e-11	NoDiff
BAC47331	bll2066	-0.367	3.917e-06	4.058e-05	NoDiff
BAC47332	nfeC	-0.2	0.01955	0.05978	NoDiff
BAC47333	(EC 2.1.1.14)	-0.305	4.625e-08	7.322e-07	NoDiff
BAC47334	blr2069	-0.405	0.000833	0.004419	NoDiff
BAC47335	bsl2070	-0.446	0.002286	0.01032	NoDiff
BAC47336	blr2071	-0.544	6.732e-11	1.926e-09	NoDiff
BAC47337	bsr2072	-0.297	0.02718	0.0775	NoDiff
BAC47338	blr2073	-0.365	0.0002167	0.001388	NoDiff
BAC47339	blr2074	-0.367	0.005168	0.02035	NoDiff
BAC47340	bll2075	-0.079	0.6221	0.7547	NoDiff
BAC47341	blr2076	-0.91	1.055e-05	9.876e-05	NoDiff
BAC47342	blr2077	-0.33	4.635e-06	4.712e-05	NoDiff
BAC47343	blr2078	-0.233	0.04134	0.1086	NoDiff
BAC47344	blr2079	-0.42	0.0005033	0.002862	NoDiff
BAC47345	rtxC	-0.194	0.01487	0.04803	NoDiff
BAC47346	blr2081	-0.382	0.003899	0.01603	NoDiff
BAC47347	blr2082	-0.405	0.0001066	0.0007599	NoDiff
BAC47348	blr2083	-0.074	0.2987	0.4682	NoDiff
BAC47349	blr2084	-0.335	5.349e-06	5.358e-05	NoDiff
BAC47350	bll2085	-0.399	6.288e-06	6.222e-05	NoDiff
[truncated: 6,156 more rows]
