# Supplementary material for: Hopanoid lipids promote soybean–Bradyrhizobium symbiosis
Source: mBio. 2024 Mar 6;15(4):e02478-23. doi: 10.1128/mbio.02478-23 (PMC11005386; doi:10.1128/mbio.02478-23)
Supplement: Table S5 — Upregulated DEGs in the Venn diagram. [file mbio.02478-23-s0006.xls]

## Sheet: Venn-up
Pcu-shc-C/WT-C		Pcu-shc+C/WT+C		WT+C/WT-C		Pcu-shc+C/Pcu-shc-C		Pcu-shc-C/WT-C|Pcu-shc+C/WT+C		Pcu-shc-C/WT-C|WT+C/WT-C		Pcu-shc+C/Pcu-shc-C|Pcu-shc+C/WT+C		WT+C/WT-C|Pcu-shc+C/Pcu-shc-C		Pcu-shc-C/WT-C|Pcu-shc+C/Pcu-shc-C|Pcu-shc+C/WT+C
geneid	gene_name	geneid	gene_name	geneid	gene_name	geneid	gene_name	geneid	gene_name	geneid	gene_name	geneid	gene_name	geneid	gene_name	geneid	gene_name
BAC46116	blr0851	BAC47928	bll2663	BAC50415	blr5150	BAC51103	flgI	BAC50776	bll5511	BAC48444	blr3179	BAC48269	shc	BAC46315	blr1050	BAC46397	blr1132
BAC46117	uppS	BAC53280	blr8015	BAC49900	blr4635	BAC49979	blr4714	BAC51432	blr6167	BAC50820	bll5555	BAC46398	lysS	BAC46314	fdx
BAC47688	blr2423	BAC51717	acd	BAC48253	blr2988	BAC48960	flaA	BAC49953	bll4688	BAC51330	bll6065	BAC46399	bll1134	BAC46312	bll1047
BAC48302	bll3037	BAC51512	blr6247	BAC49909	bll4644	BAC49715	blr4450	BAC49952	asd			BAC48967	blr3702	BAC46313	blr1048
BAC48409	bll3144	BAC51510	blr6245	BAC47595	bll2330	BAC49974	blr4709	BAC52551	poxB					BAC53103	pobA
BAC50087	ctpA	BAC51513	blr6248	BAC49899	bll4634	BAC51094	blr5829	BAC50613	blr5348					BAC46480	blr1215
BAC50248	bll4983	BAC51511	blr6246	BAC49911	blr4646	BAC52261	blr6996	BAC46550	bll1285
BAC52752	bll7487			BAC46554	blr1289	BAC52131	fla	BAC52553	dgoK
BAC48001	bll2736			BAC48027	blr2762	BAC51092	flgF	BAC47715	htpx
BAC46118	bchE			BAC49263	bll3998	BAC52149	flgF	BAC52276	bll7011
BAC48018	blr2753			BAC52816	bll7551	BAC50888	blr5623	BAC51438	blr6173
BAC46673	blr1408			BAC52351	hemN	BAC51119	bll5854	BAC47483	blr2218
BAC47075	bll1810			BAC52611	blr7346	BAC52135	bll6870	BAC52275	ssuD
BAC48017	bll2752			BAC51334	bll6069	BAC52116	flhA	BAC52552	dgoA
BAC49508	bll4243			BAC49080	blr3815	BAC45889	blr0624	BAC52274	bll7009
BAC49510	blr4245			BAC47783	bll2518	BAC51117	bll5852	BAC47482	blr2217
BAC49682	blr4417			BAC49910	bll4645	BAC52127	motB	BAC51156	bsl5891
BAC47112	blr1847			BAC49380	blr4115	BAC48439	blr3174	BAC51155	bll5890
BAC50215	bll4950			BAC49922	blr4657	BAC46147	bll0882	BAC51714	bll6449
BAC46115	blr0850			BAC48028	fixN	BAC52012	bll6747	BAC53325	blr8060
BAC49951	blr4686			BAC51338	phbC	BAC51093	flgG	BAC51720	bll6455
BAC47624	blr2359			BAC51326	fixK	BAC52134	flgH	BAC51719	bll6454
BAC47623	blr2358			BAC51339	blr6074	BAC51104	blr5839	BAC53326	bsr8061
BAC49543	bll4278			BAC52348	bll7083	BAC51105	blr5840	BAC50484	hspD
BAC46757	blr1492			BAC50442	bsl5177	BAC51118	bll5853
BAC51559	bll6294			BAC48728	bll3463	BAC47570	bll2305
BAC48445	bll3180			BAC49917	blr4652	BAC51095	flgH
BAC48019	blr2754			BAC49903	blr4638	BAC52148	blr6883
BAC49491	blr4226			BAC49505	blr4240	BAC52845	bll7580
BAC50418	bll5153			BAC49440	bsr4175	BAC52130	fla
BAC47069	bll1804			BAC51332	blr6067	BAC52109	bll6844
BAC49484	blr4219			BAC49920	ppsA	BAC53421	bll8156
BAC47071	blr1806			BAC52353	blr7088	BAC52121	flgL
BAC46969	blr1704			BAC51335	blr6070	BAC52150	fliI
BAC50093	bll4828			BAC47855	bll2590	BAC50944	bll5679
BAC47082	blr1817			BAC48382	bll3117	BAC52138	flgG
BAC51736	bll6471			BAC49677	bll4412	BAC52136	flgI
BAC46587	bll1322			BAC51393	cycB	BAC51192	rfaE
BAC51952	blr6687			BAC48729	blr3464	BAC51191	bll5926
BAC48008	bll2743			BAC48026	blr2761	BAC51113	bll5848
BAC52309	blr7044			BAC52303	napA	BAC49220	blr3955
BAC47078	rhcJ			BAC53045	blr7780	BAC52262	flgD
BAC49483	bll4218			BAC47272	hemN1	BAC49659	bll4394
BAC51475	blr6210			BAC48032	fixG	BAC52122	flgK
BAC49512	bll4247			BAC52158	bll6893	BAC52119	flbT
BAC51937	bsr6672			BAC47736	bll2471	BAC51290	bll6025
BAC46914	blr1649			BAC49918	dnaJ	BAC52120	fliC
BAC50528	bll5263			BAC49921	bll4656	BAC52146	bll6881
BAC52409	blr7144			BAC49379	blr4114	BAC50733	blr5468
BAC50527	bll5262			BAC53256	bll7991	BAC49725	bsl4460
BAC50830	bll5565			BAC52610	blr7345	BAC51109	bll5844
BAC52425	bll7160			BAC52349	nnrR	BAC50765	bll5500
BAC45564	blr0299			BAC49376	blr4111	BAC51111	bll5846
BAC46804	blr1539			BAC52318	blr7053	BAC49537	bll4272
BAC51484	blr6219			BAC49439	blr4174	BAC48965	flgE
BAC47111	bll1846			BAC48252	blr2987	BAC52132	fliP
BAC47487	dadA			BAC50920	bll5655	BAC52139	fliE
BAC51894	blr6629			BAC47148	rpoN1	BAC51193	rfaD
BAC49568	bll4303			BAC52350	bsl7085	BAC52988	blr7723
BAC47637	blr2372			BAC52931	blr7666	BAC51934	blr6669
BAC52827	bll7562			BAC49906	blr4641	BAC46478	blr1213
BAC51072	bll5807			BAC49902	blr4637	BAC52128	bll6863
BAC49490	bsr4225			BAC46083	bll0818	BAC52115	fliR
BAC52345	bll7080			BAC47876	blr2611	BAC50375	bsl5110
BAC47081	rhcN			BAC46481	blr1216	BAC51114	bll5849
BAC51839	bll6574			BAC45762	blr0497	BAC52137	flgA
BAC50303	blr5038			BAC49771	bll4506	BAC45927	bsr0662
BAC50588	bll5323			BAC49506	blr4241	BAC52142	flhB
BAC47638	bll2373			BAC53247	bll7982	BAC52108	blr6843
BAC47499	aph			BAC53257	bsl7992	BAC51106	blr5841
BAC47083	rhcQ			BAC51038	bll5773	BAC49726	bll4461
BAC48872	blr3607			BAC52818	bll7553	BAC50834	blr5569
BAC50611	blr5346			BAC50346	bll5081	BAC52129	fliF
BAC47687	blr2422			BAC53137	blr7872	BAC52141	flgB
BAC52183	blr6918			BAC51327	blr6062	BAC47613	cheR
BAC51965	bsr6700			BAC51787	bsr6522	BAC52126	motC
BAC46477	bll1212			BAC48117	blr2852	BAC52118	flgD
BAC49703	blr4438			BAC49904	bll4639	BAC51115	bll5850
BAC51532	blr6267			BAC53258	bll7993	BAC45629	blr0364
BAC50526	bll5261			BAC50581	bsr5316	BAC49959	bsr4694
BAC47077	nolB			BAC51790	bll6525	BAC52987	blr7722
BAC53057	bll7792			BAC45595	bll0330	BAC50766	bll5501
BAC46970	blr1705			BAC53052	bll7787	BAC52133	fliL
BAC47625	blr2360			BAC47653	cy2	BAC52985	bsr7720
BAC47260	blr1995			BAC46576	blr1311	BAC52114	bll6849
BAC52774	bll7509			BAC51331	bsr6066	BAC51087	bll5822
BAC48873	blr3608			BAC52301	napE	BAC50734	blr5469
BAC46472	bll1207			BAC51786	bsr6520	BAC47591	bll2326
BAC49354	bll4089			BAC52302	napD	BAC46512	blr1247
BAC48618	blr3353			BAC53253	bll7988	BAC46479	blr1214
BAC52793	blr7528			BAC51785	bsr6521	BAC51063	bsr5798
BAC45943	bll0679			BAC52354	nirK	BAC52113	bll6848
BAC49511	bll4246			BAC51806	blr6541	BAC48961	blr3696
BAC50775	bll5510			BAC48746	bll3481	BAC53144	blr7879
BAC52701	blr7436			BAC52352	bsr7087	BAC53358	bll8093
BAC47142	bll1877					BAC52656	bsl7391
BAC50638	bll5373					BAC45996	bll0731
BAC47079	nolU					BAC49660	bll4395
BAC47084	rhcR					BAC49221	blr3956
BAC47856	dop					BAC51051	blr5786
BAC50127	bll4862					BAC50739	blr5474
BAC47085	rhcS					BAC51852	pilA
BAC53211	phoD					BAC45598	bll0333
BAC50625	bll5360					BAC51391	blr6126
BAC52700	blr7435					BAC52117	fliQ
BAC47105	bll1840					BAC49773	blr4508
BAC51733	bll6468					BAC50731	bll5466
BAC49485	bll4220					BAC49727	bsr4462
BAC47074	bsr1809					BAC45597	bll0332
BAC51994	blr6729					BAC48968	flaN
BAC46476	bll1211					BAC51663	blr6399
BAC45506	blr0241					BAC52084	bll6819
BAC52106	bll6841					BAC48440	bsl3175
BAC47080	nolV					BAC53340	bsl8075
BAC52541	bll7276					BAC51601	bll6336
BAC46758	tfdA					EBT00050756873	trnR-ACG
BAC51847	blr6582					BAC45662	blr0397
BAC47486	bioA					BAC52655	bsr7390
BAC47119	blr1854					BAC48545	blr3280
BAC53006	blr7741					BAC48962	blr3697
BAC50098	bll4833					BAC47252	bsl1987
BAC46473	bsl1208					BAC49538	bsr4273
BAC51485	bll6220					BAC50031	bll4766
BAC50557	blr5292					BAC48544	blr3279
BAC51483	blr6218					BAC50349	bsr5084
BAC47874	blr2609					BAC52255	blr6990
BAC50247	blr4982					BAC48956	bll3691
BAC53241	bll7976					BAC48966	bsr3701
BAC47839	bsl2574					BAC48543	blr3278
BAC49489	blr4224					BAC52654	bsl7389
BAC46921	blr1656					BAC49287	blr4022
BAC49736	bsr4471					BAC50455	tspO
BAC52159	blr6894					BAC51600	bll6335
BAC47863	bll2598					BAC49513	bsr4248
BAC51451	blr6186					BAC46604	bll1339
BAC46509	bll1244					EBT00050756982	trnE-CUC
BAC49824	bsr4559					BAC51554	bsl6289
BAC51918	bsl6653					BAC47740	tspO
BAC47017	blr1752					EBT00050756839	trnF-GAA
BAC48386	blr3121					BAC48964	blr3699
BAC48407	bll3142					BAC49025	bsr3760
BAC51931	bll6666					BAC49860	bsl4595
BAC47620	bll2355					EBT00050756866	trnT-GGU
BAC48395	blr3130					BAC48939	bsr3674
BAC52064	bll6799					BAC48918	bll3653
BAC48507	bll3242					BAC47741	blr2476
BAC48073	blr2808					BAC47966	bll2701
BAC49567	bll4302					EBT00050756928	trnI-CAU
BAC46072	blr0807					BAC50454	bll5189
BAC52421	ggt					BAC50456	bll5191
BAC47405	blr2140					BAC48419	cspA
BAC48328	blr3063					BAC47186	bll1921
BAC50844	bll5579					BAC51006	blr5741
BAC48080	blr2815					BAC48516	blr3251
BAC52020	bll6755					BAC47739	blr2474
BAC47113	bll1848					BAC48240	blr2975
BAC45786	blr0521					BAC52693	bsl7428
BAC49501	bsr4236					BAC53504	bll8239
BAC51453	blr6188					BAC47188	blr1923
BAC46514	blr1249					BAC46957	blr1692
BAC46761	blr1496					BAC47176	blr1911
BAC49097	blr3832					BAC50319	bsr5054
BAC46291	bll1026
BAC51454	blr6189
BAC46608	blr1343
BAC50815	blr5550
BAC50607	bll5342
BAC50373	bll5108
BAC47076	rhcC1
BAC50829	blr5564
BAC51406	bll6141
BAC51698	bll6433
BAC51004	blr5739
BAC47056	bll1791
BAC49988	blr4723
BAC51433	bll6168
BAC51486	bll6221
BAC47096	bsr1831
BAC46605	blr1340
BAC47087	rhcU
BAC52959	blr7694
BAC50767	blr5502
BAC50161	bll4896
BAC49499	bll4234
BAC53245	blr7980
BAC46607	bll1342
BAC46549	blr1284
BAC46674	blr1409
BAC48614	blr3349
BAC53180	bsl7915
BAC52960	blr7695
BAC47484	blr2219
BAC49949	blr4684
BAC47104	blr1839
BAC48503	hyuA
BAC45400	blr0135
BAC50381	nrd
BAC52315	blr7050
BAC46367	blr1102
BAC46760	blr1495
BAC53021	dcp
BAC49558	bll4293
BAC51439	lon
BAC50060	blr4795
BAC53165	blr7900
BAC47073	bsl1808
BAC47097	bll1832
BAC51154	bll5889
BAC48765	blr3500
BAC52507	blr7242
BAC47277	bll2012
BAC52272	bll7007
BAC52308	msrA
BAC52539	blr7274
BAC49987	bll4722
BAC51526	bll6261
BAC51402	qor
BAC52008	blr6743
BAC46593	blr1328
BAC46781	acrB
BAC50262	bll4997
BAC50250	bll4985
BAC46471	blr1206
BAC48199	ragC
BAC51948	bsr6683
BAC51999	bsl6734
BAC50828	blr5563
BAC49480	blr4215
BAC51329	bll6064
BAC48071	blr2806
BAC52690	bll7425
BAC49452	bsl4187
BAC45401	bsr0136
BAC45821	bll0556
BAC50978	blr5713
BAC50259	blr4994
BAC51476	blr6211
BAC47086	rhcT
BAC50637	bll5372
BAC51966	bll6701
BAC48615	cutL
BAC48154	blr2889
BAC49566	bll4301
BAC46714	blr1449
BAC47857	blr2592
BAC49817	bll4552
BAC48766	blr3501
BAC47106	bll1841
BAC53206	bll7941
BAC52550	blr7285
BAC46166	aglA
BAC52517	bll7252
BAC52273	bll7008
BAC51462	blr6197
BAC48081	blr2816
BAC53220	bll7955
BAC46788	gapA
BAC50901	blr5636
BAC49827	blr4562
BAC49704	blr4439
BAC47107	rhcC2
BAC45771	bll0506
BAC52651	bll7386
BAC47065	rhcV
BAC48069	nrtB
BAC53020	bll7755
BAC46395	blr1130
BAC47838	nudF
BAC50840	blr5575
BAC47709	blr2444
BAC50981	blr5716
BAC48060	bll2795
BAC48170	bll2905
BAC46756	bll1491
BAC52958	bll7693
BAC53244	blr7979
BAC47710	bll2445
BAC51667	bll6402
BAC51324	blr6059
BAC47959	blr2694
BAC46289	bll1024
BAC51527	osmC
BAC45587	otsA
BAC51456	blr6191
BAC52518	blr7253
BAC46606	bll1341
BAC52433	bll7168
BAC48004	blr2739
BAC48000	bll2735
BAC52508	blr7243
BAC52422	bll7157
BAC50299	bsl5034
BAC46713	blr1448
BAC45878	amtB
BAC52021	bll6756
BAC49835	bll4570
BAC46759	bdhA
BAC49498	blr4233
BAC50839	blr5574
BAC50822	bll5557
BAC46288	bll1023
BAC46474	bll1209
BAC45795	blr0530
BAC49520	blr4255
BAC49825	bll4560
BAC50926	bll5661
BAC48556	blr3291
BAC47711	bll2446
BAC46915	blr1650
BAC45730	bll0465
BAC48506	bll3241
BAC48068	nrtA
BAC53005	blr7740
BAC48870	bll3605
BAC46780	acrA
BAC48074	nasA
BAC51174	blr5909
BAC51938	bll6673
BAC50498	hspB
BAC49889	blr4624
BAC49479	blr4214
BAC49972	bll4707
BAC48200	blr2935
BAC49137	bll3872
BAC47110	bsl1845
BAC50995	blr5730
BAC45637	blr0372
BAC51842	bll6577
BAC48504	bll3239
BAC51472	exaA
BAC46715	blr1450
BAC52880	dht
BAC50606	blr5341
BAC46787	pgk
BAC50838	blr5573
BAC47906	blr2641
BAC46510	blr1245
BAC51328	bll6063
BAC45770	bll0505
BAC53172	bll7907
BAC46513	blr1248
BAC47109	bll1844
BAC45440	bll0175
BAC48505	bll3240
BAC47108	basR
BAC52574	bll7309
BAC46377	bll1112
BAC51033	blr5768
BAC51025	bsr5760
BAC52282	bll7017
BAC47134	blr1869
BAC51455	blr6190
BAC46169	regR
BAC48619	blr3354
BAC52423	cysE
BAC51558	bll6293
BAC47063	bll1798
BAC53162	blr7897
BAC48551	bll3286
BAC45796	bll0531
BAC52689	bll7424
BAC48002	bll2737
BAC50160	bll4895
BAC52467	bll7202
BAC48070	nrtC
BAC48072	blr2807
BAC51473	blr6208
BAC51482	bsr6217
BAC50024	blr4759
BAC50788	blr5523
BAC52173	bll6908
BAC45877	glnK
BAC46113	blr0848
BAC53207	pcaB
BAC53214	phnM
BAC47141	blr1876
BAC46717	blr1452
BAC46609	bll1344
BAC46102	bll0837
BAC49989	blr4724
BAC45358	bsr0093
BAC51142	blr5878
BAC51843	blr6579
BAC52825	dhlB
BAC46518	blr1253
BAC50982	bsl5717
BAC46716	blr1451
BAC47068	bll1803
BAC46475	bll1210
BAC52684	bsr7419
BAC49193	blr3928
BAC52174	bll6909
BAC51463	bll6198
BAC49125	blr3860
BAC52471	bll7206
BAC52452	dctA
BAC50159	bll4894
BAC51933	bll6668
BAC47066	bll1801
BAC48586	blr3321
BAC47064	bll1799
BAC52538	bll7273
BAC47999	bll2734
BAC52291	blr7026
BAC46071	blr0806
BAC49836	bll4571
BAC47986	htrA
BAC53187	blr7922
BAC48066	bll2801
BAC53243	blr7978
BAC49434	glnII
BAC53186	bll7921
BAC53062	blr7797
BAC50424	bll5159
BAC50905	bll5640
BAC46519	blr1254
BAC50821	blr5556
BAC51968	blr6703
BAC53055	bll7790
BAC45541	blr0276
BAC50841	blr5576
BAC50925	bll5660
BAC51716	bll6451
BAC51047	bll5782
BAC51557	hlyD
BAC51425	blr6160
BAC51758	blr6493
BAC50977	blr5712
BAC52597	blr7332
BAC47062	bll1797
BAC48508	bll3243
BAC51045	bll5780
BAC49278	blr4013
BAC52555	hpaC
BAC52472	bll7207
BAC52292	blr7027
BAC53201	blr7936
BAC53042	blr7777
BAC47067	bll1802
BAC45397	bll0132
BAC51034	blr5769
BAC46917	bsl1652
BAC47406	bll2141
BAC48581	bll3316
BAC46380	blr1115
BAC52172	blr6907
BAC51730	blr6465
BAC47671	bsl2407
BAC50547	bll5282
BAC47498	blr2233
BAC45542	blr0277
BAC48617	blr3352
BAC46154	bll0889
BAC51914	bll6649
BAC46731	bll1466
BAC47985	blr2720
BAC51333	bll6068
BAC53212	phoC
BAC48874	blr3609
BAC51460	bll6196
BAC48612	bll3347
BAC52909	bll7644
BAC50270	blr5005
BAC50499	hspC
BAC48510	bll3245
BAC52945	blr7680
BAC52283	bll7018
BAC45626	bll0361
BAC50485	hspE
BAC52290	bll7025
BAC47998	bll2733
BAC51048	bll5783
BAC51437	blr6172
BAC48550	bll3285
BAC52331	blr7066
BAC49029	bll3764
BAC48557	blr3292
BAC46670	bsl1405
BAC46729	bll1464
BAC46730	bll1465
BAC47867	bsl2602
BAC48509	bll3244
BAC48552	bll3287
BAC50094	blr4829
BAC48587	blr3322
BAC51731	bsr6466
BAC52540	blr7275
BAC48616	cutM
BAC53061	bsr7796
BAC52424	bsl7159
BAC49279	bsl4014
BAC51518	blr6253
BAC49673	bsr4408
BAC48020	blr2755
BAC49991	bsr4726
BAC50477	blr5212
BAC50486	hspF
BAC48558	blr3293
BAC49509	bsr4244
BAC50493	blr5228
BAC51932	blr6667
BAC45463	bll0198
BAC48585	blr3320
BAC46292	bll1027
BAC52466	bll7201
BAC50487	blr5222
BAC47471	bsl2206
BAC47961	blr2696
BAC50999	nrtA
BAC50107	blr4842
BAC48620	blr3355
BAC49523	bsr4258
BAC46410	bll1145
BAC52515	blr7250
BAC45475	bsr0210
BAC48621	blr3356
BAC48061	bll2796
BAC50253	blr4988
BAC48871	bsl3606
BAC46840	blr1575
BAC52287	bll7022
BAC45570	blr0305
BAC53133	blr7868
BAC47866	bsr2601
BAC46733	blr1468
BAC51735	bll6470
BAC48578	bll3313
BAC50483	bll5218
BAC51838	bsr6573
BAC50564	bll5299
BAC49032	blr3767
BAC48611	bll3346
BAC48555	bll3290
BAC51024	bsr5759
BAC51668	bll6403
BAC48582	bll3317
BAC50492	groEL1
BAC52052	blr6787
BAC49888	bsl4623
BAC46842	bll1577
BAC50482	bll5217
BAC48579	bll3314
BAC45539	blr0274
BAC51836	hspH
BAC48832	blr3567
BAC48458	bll3193
BAC45540	bll0275
BAC51837	blr6572
BAC48831	blr3566
BAC49247	bll3982
BAC49497	bll4232
BAC46553	blr1288
BAC50563	bll5298
BAC46497	bsr1232
BAC48580	bll3315
BAC50491	groES1
BAC50489	bsl5224
BAC48583	bll3318
BAC52045	bsl6780
BAC48641	bll3376
BAC46119	blr0854
BAC50488	bsr5223
BAC53324	bsl8059
BAC48643	bll3378
BAC51902	blr6637
BAC52346	bll7081
BAC48644	bll3379
