# Supplementary material for: Hopanoid lipids promote soybean–Bradyrhizobium symbiosis
Source: mBio. 2024 Mar 6;15(4):e02478-23. doi: 10.1128/mbio.02478-23 (PMC11005386; doi:10.1128/mbio.02478-23)
Supplement: Table S6 — Downregulated DEGs in the Venn diagram. [file mbio.02478-23-s0007.xls]

## Sheet: Venn_Down
Pcu-shc-C/WT-C		Pcu-shc+C/WT+C		Pcu-shc+C/Pcu-shc-C		Pcu-shc-C/WT-C|Pcu-shc+C/WT+C		Pcu-shc-C/WT-C|WT+C/WT-C		Pcu-shc+C/Pcu-shc-C|Pcu-shc+C/WT+C		WT+C/WT-C|Pcu-shc+C/Pcu-shc-C
geneid	gene_name	geneid	gene_name	geneid	gene_name	geneid	gene_name	geneid	gene_name	geneid	gene_name	geneid	gene_name
BAC48269	shc	bll6959	BAC52224	blr0851	BAC46116	blr3005	BAC48270	bkdA1	BAC51596	blr2056	BAC47321	bsr4258	BAC49523
BAC46147	bll0882	blr6960	BAC52225	uppS	BAC46117	blr6965	BAC52230			bll2590	BAC47855	blr4259	BAC49524
BAC49974	blr4709	bll4819	BAC50084	bchE	BAC46118	bsr2822	BAC48087					blr4257	BAC49522
BAC52261	blr6996	bll4644	BAC49909	bll3144	BAC48409	bsl1965	BAC47230					bll4251	BAC49516
BAC50888	blr5623	blr4635	BAC49900	bll4983	BAC50248	blr0576	BAC45841					blr4262	BAC49527
BAC50894	bll5629	blr1289	BAC46554	bll7487	BAC52752	blr2975	BAC48240					blr4260	BAC49525
BAC51103	flgI	bsr4821	BAC50086	bll2736	BAC48001	blr2976	BAC48241					blr4261	BAC49526
BAC49979	blr4714	bll6069	BAC51334	blr0850	BAC46115	nirK	BAC52354					bll4252	BAC49517
BAC49715	blr4450	blr7345	BAC52610	ctpA	BAC50087	bll0330	BAC45595					blr4263	BAC49528
BAC45889	blr0624	bll4820	BAC50085	blr4226	BAC49491	bsr3155	BAC48420
BAC51092	flgF	blr6074	BAC51339	blr2753	BAC48018	bsl6958	BAC52223
BAC51094	blr5829	bll6957	BAC52222	bll3037	BAC48302	bll3117	BAC48382
BAC52135	bll6870	blr2988	BAC48253	blr1847	BAC47112	blr0369	BAC45634
BAC51146	blr5881	bsr4175	BAC49440	blr1539	BAC46804	bsr5054	BAC50319
BAC50922	bll5657	bll7551	BAC52816	blr1408	BAC46673	bll2471	BAC47736
BAC51117	bll5852	fixN	BAC48028	bll2752	BAC48017	bll3481	BAC48746
BAC52131	fla	hemN	BAC52351	blr2359	BAC47624	bll7787	BAC53052
BAC47570	bll2305	phbC	BAC51338	blr6219	BAC51484	bll4640	BAC49905
BAC52116	flhA	blr2762	BAC48027	blr2754	BAC48019	bll4506	BAC49771
BAC51290	bll6025	blr4638	BAC49903	bll6294	BAC51559	blr0497	BAC45762
BAC52134	flgH	blr4111	BAC49376	bll6471	BAC51736	bll7697	BAC52962
BAC52149	flgF	bll2518	BAC47783	bll4950	BAC50215	bsr6521	BAC51785
BAC52012	bll6747	bsl5177	BAC50442	blr4219	BAC49484	blr4641	BAC49906
BAC48439	blr3174	bll2330	BAC47595	blr2358	BAC47623	blr1508	BAC46773
BAC51191	bll5926	fixG	BAC48032	blr4417	BAC49682	blr1216	BAC46481
BAC48960	flaA	bll7083	BAC52348	blr4686	BAC49951	fixK2	BAC48022
BAC53421	bll8156	blr4240	BAC49505	bll7792	BAC53057	bll4639	BAC49904
BAC51192	rfaE	cycB	BAC51393	bll4243	BAC49508	nnrR	BAC52349
BAC51093	flgG	bll4634	BAC49899	blr0299	BAC45564	blr4657	BAC49922
BAC52845	bll7580	bll4412	BAC49677	blr2423	BAC47688	blr2761	BAC48026
BAC51119	bll5854	bsr6066	BAC51331	blr6167	BAC51432	blr7666	BAC52931
BAC51105	blr5840	blr3464	BAC48729	bll7080	BAC52345
BAC49725	bsl4460	blr4646	BAC49911	bll5108	BAC50373
BAC53003	blr7738	bll0498	BAC45763	bll2373	BAC47638
BAC50733	blr5468	bll3998	BAC49263	blr2372	BAC47637
BAC51104	blr5839	hemN1	BAC47272	blr3607	BAC48872
BAC51118	bll5853	bll6956	BAC52221	blr5346	BAC50611
BAC50944	bll5679	bll5655	BAC50920	bll4828	BAC50093
BAC52150	fliI	blr4174	BAC49439	bll1804	BAC47069
BAC50765	bll5500	blr4114	BAC49379	blr1806	BAC47071
BAC52146	bll6881	bll4645	BAC49910	blr1817	BAC47082
BAC51193	rfaD	blr7780	BAC53045	blr7144	BAC52409
BAC46478	blr1213	bll6893	BAC52158	bll4247	BAC49512
BAC51095	flgH	fixK	BAC51326	bll1212	BAC46477
BAC52262	flgD	rpoN1	BAC47148	blr1704	BAC46969
BAC51113	bll5848	blr5150	BAC50415	bll1810	BAC47075
BAC50923	blr5658	blr7872	BAC53137	blr3608	BAC48873
BAC53359	bll8094	ppsA	BAC49920	dop	BAC47856
BAC52148	blr6883	blr4241	BAC49506	bll5262	BAC50527
BAC46136	blr0871	bll4656	BAC49921	bll7160	BAC52425
BAC52765	blr7500	bsl7992	BAC53257	bll4218	BAC49483
BAC50921	bll5656	bll6075	BAC51340	blr4245	BAC49510
BAC52120	fliC	bll7553	BAC52818	bll5263	BAC50528
BAC51051	blr5786	blr3815	BAC49080	bll5261	BAC50526
BAC50766	bll5501	bsr6522	BAC51787	bll6754	BAC52019
BAC52132	fliP	blr6070	BAC51335	bll6574	BAC51839
BAC53358	bll8093	bll0818	BAC46083	bll4278	BAC49543
BAC49965	blr4700	blr4652	BAC49917	blr7741	BAC53006
BAC51114	bll5849	bll3463	BAC48728	bll2743	BAC48008
BAC52136	flgI	blr2756	BAC48021	bll5565	BAC50830
BAC52130	fla	bsr6520	BAC51786	bll1211	BAC46476
BAC52767	blr7502	blr4115	BAC49380	bsr6672	BAC51937
BAC50736	bll5471	bll2758	BAC48023	bll4089	BAC49354
BAC51111	bll5846	bll2647	BAC47912	blr6218	BAC51483
BAC51109	bll5844	blr2659	BAC47924	bll1840	BAC47105
BAC50834	blr5569	blr2611	BAC47876	bll7276	BAC52541
BAC49530	bll4265	blr7088	BAC52353	bll7562	BAC52827
BAC52115	fliR	bsl7085	BAC52350	bll5323	BAC50588
BAC45927	bsr0662	blr2987	BAC48252	blr1495	BAC46760
BAC52753	cyc1	dnaJ	BAC49918	rhcJ	BAC47078
BAC50375	bsl5110	blr6067	BAC51332	blr1492	BAC46757
BAC50079	bll4814	bll5081	BAC50346	bll1791	BAC47056
BAC50734	blr5469	bll7988	BAC53253	blr2360	BAC47625
BAC51800	bll6535	blr6062	BAC51327	bsr4225	BAC49490
BAC45629	blr0364	bll5773	BAC51038	blr4438	BAC49703
BAC53144	blr7879	bll7991	BAC53256	blr1854	BAC47119
BAC47613	cheR	bll6540	BAC51805	bll6468	BAC51733
BAC49774	blr4509	napD	BAC52302	bll6755	BAC52020
BAC49726	bll4461	bll7982	BAC53247	blr1496	BAC46761
BAC52754	lguL	bll5880	BAC51145	bll5510	BAC50775
BAC51115	bll5850	blr7053	BAC52318	bll1846	BAC47111
BAC52526	putA	bll7993	BAC53258	blr1328	BAC46593
BAC52099	bll6834	bsr5316	BAC50581	bll5373	BAC50638
BAC52766	blr7501	bll2516	BAC47781	bll6841	BAC52106
BAC52133	fliL	blr2852	BAC48117	bll1322	BAC46587
BAC52187	blr6922	napE	BAC52301	rhcN	BAC47081
BAC47614	cheB	blr2231	BAC47496	rhcQ	BAC47083
BAC46376	bsl1111	napA	BAC52303	blr5292	BAC50557
BAC51934	blr6669	blr1311	BAC46576	bsr6700	BAC51965
BAC49897	bll4632	bll6525	BAC51790	blr1649	BAC46914
BAC46140	bll0875	blr2230	BAC47495	bll7509	BAC52774
BAC52141	flgB	blr4637	BAC49902	blr1705	BAC46970
BAC52985	bsr7720	blr7346	BAC52611	blr2609	BAC47874
BAC49773	blr4508	bsl4647	BAC49912	blr1995	BAC47260
EBT00050756853	trnN-GUU	pcaI	BAC48727	bll4867	BAC50132
BAC49659	bll4394	fixH	BAC48033	bll4293	BAC49558
BAC49959	bsr4694	bsr7087	BAC52352	blr3353	BAC48618
BAC52756	blr7491	cy2	BAC47653	nolB	BAC47077
BAC48965	flgE	blr6541	BAC51806	bsl2574	BAC47839
BAC52101	uxuB	bsr1983	BAC47248	bsl1208	BAC46473
BAC47591	bll2326	mdcC	BAC45534	blr5739	BAC51004
BAC52114	bll6849			blr7694	BAC52959
BAC49456	blr4191			bll7976	BAC53241
BAC51087	bll5822			phoD	BAC53211
BAC52755	blr7490			dapE	BAC48329
BAC47506	xynA			bll4220	BAC49485
BAC45657	cheW			blr1752	BAC47017
BAC52100	bll6835			bll1207	BAC46472
BAC45598	bll0333			bll6220	BAC51485
BAC53357	bsl8092			bll6433	BAC51698
BAC52656	bsl7391			bll1026	BAC46291
BAC51602	bll6337			lspL	BAC47647
BAC46871	blr1606			bll6799	BAC52064
BAC48197	blr2932			bll1832	BAC47097
BAC46145	bll0880			blr1343	BAC46608
BAC51597	bkdA2			bsr4559	BAC49824
BAC52113	bll6848			blr3130	BAC48395
BAC49321	blr4056			bsr1831	BAC47096
BAC45996	bll0731			rhcR	BAC47084
BAC47615	blr2350			hyuA	BAC48503
BAC47387	blr2122			blr0521	BAC45786
BAC46458	mtbA			bll1877	BAC47142
BAC45590	blr0325			bll5511	BAC50776
BAC50739	blr5474			blr2808	BAC48073
BAC45597	bll0332			blr5502	BAC50767
BAC51601	bll6336			aglA	BAC46166
BAC52768	bsr7503			blr1839	BAC47104
BAC50731	bll5466			otsA	BAC45587
BAC47512	blr2247			bll5360	BAC50625
BAC47354	blr2089			rhcS	BAC47085
BAC51391	blr6126			bsr4471	BAC49736
BAC48961	blr3696			blr7436	BAC52701
BAC45654	bll0389			rhcC1	BAC47076
BAC51663	blr6399			bll4862	BAC50127
BAC49578	bll4313			bll3242	BAC48507
BAC49672	bsl4407			blr6629	BAC51894
BAC52257	blr6992			bsl6653	BAC51918
BAC48440	bsl3175			bsr1809	BAC47074
BAC52948	bsr7683			blr0529	BAC45794
BAC51901	blr6636			blr6894	BAC52159
BAC46479	blr1214			nolV	BAC47080
BAC45662	blr0397			nolU	BAC47079
BAC52084	bll6819			dadA	BAC47487
BAC51569	bll6304			bll2795	BAC48060
BAC52655	bsr7390			blr4982	BAC50247
BAC52269	bll7004			blr5563	BAC50828
BAC45903	blr0638			bll5579	BAC50844
BAC47344	blr2079			rhcU	BAC47087
BAC45663	bsr0398			bll4246	BAC49511
BAC47237	bsr1972			blr7980	BAC53245
BAC47252	bsl1987			bll6141	BAC51406
BAC49598	blr4333			blr0530	BAC45795
BAC47388	blr2123			bll6168	BAC51433
BAC47450	bll2185			bll6756	BAC52021
BAC48939	bsr3674			blr2806	BAC48071
BAC53340	bsl8075			bll6221	BAC51486
BAC50480	bsl5215			bll1844	BAC47109
BAC47337	bsr2072			blr1340	BAC46605
BAC49727	bsr4462			bll6402	BAC51667
BAC48918	bll3653			bll1848	BAC47113
BAC51085	bsr5820			bll2012	BAC47277
EBT00050756866	trnT-GGU			blr2140	BAC47405
BAC45613	bsl0348			blr5348	BAC50613
BAC49984	bll4719			bll6701	BAC51966
BAC47152	bsr1887			bll4570	BAC49835
BAC51374	bsr6109			bll7168	BAC52433
BAC52355	blr7090			blr7528	BAC52793
BAC47389	blr2124			nrtB	BAC48069
BAC50468	bll5203			rhcC2	BAC47107
BAC46806	bll1541			bsl5034	BAC50299
BAC52654	bsl7389			rhcT	BAC47086
BAC50349	bsr5084			bll1841	BAC47106
BAC47966	bll2701			bll2735	BAC48000
BAC51554	bsl6289			rhcV	BAC47065
BAC48502	bsr3237			bll3605	BAC48870
BAC48516	blr3251			bsl1845	BAC47110
BAC52967	bll7702			msrA	BAC52308
BAC49513	bsr4248			bll5372	BAC50637
BAC51600	bll6335			bll1209	BAC46474
BAC53339	bll8074			bll7252	BAC52517
BAC49538	bsr4273			bll0506	BAC45771
BAC48967	blr3702			osmC	BAC51527
BAC47200	blr1935			blr1869	BAC47134
BAC47429	bsr2164			bll1790	BAC47055
BAC52255	blr6990			bll0505	BAC45770
BAC50455	tspO			bioA	BAC47486
BAC47741	blr2476			blr1449	BAC46714
BAC47740	tspO			bll3286	BAC48551
BAC47562	polE			gapA	BAC46788
BAC47238	bll1973			bsl6734	BAC51999
BAC48419	cspA			blr0848	BAC46113
BAC49331	blr4066			nasA	BAC48074
BAC47132	blr1867			blr2935	BAC48200
BAC50454	bll5189			bll4985	BAC50250
BAC47207	bll1942			blr2218	BAC47483
BAC48966	bsr3701			blr7050	BAC52315
BAC50410	bll5145			bll6293	BAC51558
BAC48110	bll2845			bll4303	BAC49568
BAC48964	blr3699			blr2422	BAC47687
BAC50456	bll5191			blr3291	BAC48556
BAC48460	blr3195			basR	BAC47108
BAC47421	blr2156			bsr6683	BAC51948
BAC51660	bll6395			blr1206	BAC46471
BAC51006	blr5741			bll6673	BAC51938
BAC48805	bsr3540			blr2815	BAC48080
BAC49895	blr4630			blr4224	BAC49489
BAC47205	bll1940			bll4707	BAC49972
BAC50457	blr5192			blr5636	BAC50901
BAC47739	blr2474			bll4571	BAC49836
BAC47175	bsr1910			amtB	BAC45878
BAC47382	bll2117			blr7274	BAC52539
BAC46957	blr1692			blr4624	BAC49889
BAC47231	bsr1966			bll1801	BAC47066
BAC47247	bsr1982			bll1285	BAC46550
BAC52693	bsl7428			blr2592	BAC47857
				blr5564	BAC50829
				nrtA	BAC48068
				bll4234	BAC49499
				bll0556	BAC45821
				blr1448	BAC46713
				bll3240	BAC48505
				blr2219	BAC47484
				blr5574	BAC50839
				bll6668	BAC51933
				blr4795	BAC50060
				blr2887	BAC48152
				blr1656	BAC46921
				bll3241	BAC48506
				blr5713	BAC50978
				exaA	BAC51472
				blr5575	BAC50840
				blr3349	BAC48614
				blr1450	BAC46715
				blr0806	BAC46071
				bll1491	BAC46756
				bll3239	BAC48504
				bll6577	BAC51842
				blr2807	BAC48072
				blr5573	BAC50838
				bll7921	BAC53186
				bll6064	BAC51329
				bsl1808	BAC47073
				bll1798	BAC47063
				cutL	BAC48615
				glnII	BAC49434
				bll7206	BAC52471
				blr2694	BAC47959
				bsr5760	BAC51025
				blr7797	BAC53062
				bll1342	BAC46607
				blr5878	BAC51142
				blr2217	BAC47482
				nrtC	BAC48070
				bll2801	BAC48066
				bll0465	BAC45730
				blr2057	BAC47322
				blr1650	BAC46915
				bll7907	BAC53172
				bll1210	BAC46475
				blr1245	BAC46510
				blr7028	BAC52293
				bll7011	BAC52276
				blr3928	BAC49193
				blr3321	BAC48586
				bll4149	BAC49414
				bll4722	BAC49987
				blr4994	BAC50259
				bsr4236	BAC49501
				glnK	BAC45877
				blr6208	BAC51473
				dhlB	BAC52825
				blr5341	BAC50606
				ssuD	BAC52275
				htpx	BAC47715
				bll7157	BAC52422
				phnM	BAC53214
				bll7790	BAC53055
				bsl5717	BAC50982
				bll1466	BAC46731
				hlyD	BAC51557
				blr3860	BAC49125
				blr5768	BAC51033
				bll6649	BAC51914
				blr1452	BAC46717
				hspB	BAC50498
				blr1451	BAC46716
				bll1799	BAC47064
				blr0276	BAC45541
				blr5716	BAC50981
				blr7922	BAC53187
				bll5782	BAC51047
				blr4214	BAC49479
				bll2796	BAC48061
				bll3316	BAC48581
				bll6198	BAC51463
				bsr0093	BAC45358
				blr1876	BAC47141
				bll3872	BAC49137
				blr2641	BAC47906
				blr3609	BAC48874
				nrd	BAC50381
				blr2272	BAC47537
				dctA	BAC52452
				bll1803	BAC47068
				blr1130	BAC46395
				bll1802	BAC47067
				bsr7796	BAC53061
				bll7207	BAC52472
				bll6063	BAC51328
				blr3352	BAC48617
				bll0889	BAC46154
				bll4200	BAC49465
				blr7332	BAC52597
				bll2737	BAC48002
				bll2733	BAC47998
				blr5576	BAC50841
				bll1797	BAC47062
				bdhA	BAC52294
				blr6493	BAC51758
				blr0277	BAC45542
				blr2233	BAC47498
				blr3354	BAC48619
				bll7009	BAC52274
				bll0132	BAC45397
				bll1465	BAC46730
				bll0361	BAC45626
				bll3347	BAC48612
				bll5783	BAC51048
				blr7680	BAC52945
				bll6404	BAC51669
				blr7027	BAC52292
				bll1577	BAC46842
				bll3245	BAC48510
				bll3243	BAC48508
				bsl7159	BAC52424
				bll1027	BAC46292
				cysE	BAC52423
				blr4382	BAC49647
				bll3764	BAC49029
				bll3285	BAC48550
				htrA	BAC47986
				blr5712	BAC50977
				phoC	BAC53212
				nrtA	BAC50999
				blr7936	BAC53201
				bll7644	BAC52909
				blr6172	BAC51437
				blr2755	BAC48020
				blr4383	BAC49648
				bsl2407	BAC47671
				bll3287	BAC48552
				blr3320	BAC48585
				hspC	BAC50499
				bll2047	BAC47312
				blr0401	BAC45666
				blr4842	BAC50107
				blr6253	BAC51518
				bsr6466	BAC51731
				blr3568	BAC48833
				blr3322	BAC48587
				bll0198	BAC45463
				bll6406	BAC51671
				bll6449	BAC51714
				blr3293	BAC48558
				bsl3606	BAC48871
				blr7275	BAC52540
				bll6403	BAC51668
				blr3292	BAC48557
				bll6407	BAC51672
				bll7201	BAC52466
				bsr4408	BAC49673
				bll6470	BAC51735
				bsl2020	BAC47285
				bsr5759	BAC51024
				blr2696	BAC47961
				blr3567	BAC48832
				bll3317	BAC48582
				bll7021	BAC52286
				blr2076	BAC47341
				blr5212	BAC50477
				blr3570	BAC48835
				bll3346	BAC48611
				bll5890	BAC51155
				blr7250	BAC52515
				blr3566	BAC48831
				blr1468	BAC46733
				bll3314	BAC48579
				blr4988	BAC50253
				bll3193	BAC48458
				bsl5891	BAC51156
				bsr2601	BAC47866
				blr3312	BAC48577
				bll3313	BAC48578
				bsl2602	BAC47867
				bll3982	BAC49247
				blr0305	BAC45570
				cutM	BAC48616
				amaB	BAC48588
				blr0274	BAC45539
				bll6405	BAC51670
				bsr6573	BAC51838
				bll6065	BAC51330
				groEL1	BAC50492
				bsr3569	BAC48834
				blr6572	BAC51837
				bll5217	BAC50482
				bll5218	BAC50483
				bsl5224	BAC50489
				bll3315	BAC48580
				bll7634	BAC52899
				blr8060	BAC53325
				bsl6780	BAC52045
				bll3318	BAC48583
				groES1	BAC50491
				blr0854	BAC46119
				hspD	BAC50484
				bll3378	BAC48643
