# Supplementary material for: Hopanoid lipids promote soybean–Bradyrhizobium symbiosis
Source: mBio. 2024 Mar 6;15(4):e02478-23. doi: 10.1128/mbio.02478-23 (PMC11005386; doi:10.1128/mbio.02478-23)
Supplement: Table S7 — WT+C versus WT-C data sets. [file mbio.02478-23-s0008.xls]

## Sheet: Table.S 4 WT+C compared to WT-C
geneid	gene_name	log2FoldChange	pvalue	padj(FDR)	level
BAC45288	blr0023	0.002	0.9973	0.9993	NoDiff
BAC45343	bsr0078	0.095	0.3813	0.7102	NoDiff
BAC45344	bll0079	0.065	0.4587	0.7647	NoDiff
BAC45345	blr0080	0.167	0.08649	0.336	NoDiff
BAC45346	bll0081	-0.17	0.02844	0.1699	NoDiff
BAC45347	bll0082	-0.074	0.444	0.7525	NoDiff
BAC45348	bll0083	0.042	0.7595	0.918	NoDiff
BAC45349	blr0084	0.092	0.6169	0.8573	NoDiff
BAC45350	bll0085	0.021	0.8821	0.9642	NoDiff
BAC45351	bll0086	0.122	0.1972	0.5215	NoDiff
BAC45352	bll0087	0.133	0.003909	0.04254	NoDiff
BAC45353	bll0088	0.058	0.253	0.5908	NoDiff
BAC45354	bll0089	0.102	0.1698	0.4872	NoDiff
BAC45355	bll0090	-0.023	0.8312	0.9431	NoDiff
BAC45356	bll0091	-0.064	0.332	0.6731	NoDiff
BAC45357	blr0092	-0.073	0.2091	0.5387	NoDiff
BAC45358	bsr0093	0.084	0.5012	0.7911	NoDiff
BAC45359	blr0094	-0.065	0.2676	0.6046	NoDiff
BAC45360	blr0095	0.128	1	1	NoDiff
BAC45361	bll0096	0.025	0.8424	0.9484	NoDiff
BAC45362	blr0097	-0.052	0.4051	0.73	NoDiff
BAC45363	bsl0098	-0.087	0.2624	0.5991	NoDiff
BAC45364	glt	-0.113	0.009475	0.08005	NoDiff
BAC45365	bll0100	-0.189	0.06571	0.2874	NoDiff
BAC45366	blr0101	-0.1	0.07838	0.3184	NoDiff
BAC45367	gltI	-0.023	0.7624	0.9185	NoDiff
BAC45368	gltP	-0.094	0.2589	0.5955	NoDiff
BAC45369	blr0103	-0.039	0.6334	0.8651	NoDiff
BAC45370	blr0105	0.073	0.3053	0.6447	NoDiff
BAC45371	blr0106	-0.187	0.02058	0.1357	NoDiff
BAC45372	blr0107	-0.142	0.09804	0.3617	NoDiff
BAC45373	bll0108	-0.104	0.5057	0.7942	NoDiff
BAC45374	bll0109	-0.097	0.4454	0.7536	NoDiff
BAC45375	blr0110	-0.062	0.6182	0.8577	NoDiff
BAC45376	bll0111	-0.046	0.6237	0.8609	NoDiff
BAC45377	bll0112	-0.063	0.5215	0.8044	NoDiff
BAC45378	bll0113	-0.088	0.1786	0.5003	NoDiff
BAC45379	bll0114	-0.033	0.6434	0.8707	NoDiff
BAC45380	blr0115	-0.031	0.7945	0.9283	NoDiff
BAC45381	bll0116	-0.012	0.8933	0.9677	NoDiff
BAC45382	blr0117	0.414	1.037e-06	5.217e-05	NoDiff
BAC45383	bll0118	-0.011	0.8901	0.9668	NoDiff
BAC45384	blr0119	-0.06	0.5328	0.8105	NoDiff
BAC45385	blr0120	0.013	0.9183	0.975	NoDiff
BAC45386	bll0121	0.001	0.9929	0.9987	NoDiff
BAC45387	blr0122	0.163	0.5749	0.8341	NoDiff
BAC45388	blr0123	0.12	0.6964	0.8906	NoDiff
BAC45389	blr0124	-0.046	0.704	0.8937	NoDiff
BAC45390	bll0125	-0.051	0.572	0.8322	NoDiff
BAC45391	blr0126	-0.02	0.8281	0.9426	NoDiff
BAC45392	bsr0127	0.063	0.6628	0.8775	NoDiff
BAC45393	bll0128	0.154	0.1812	0.5026	NoDiff
BAC45394	bll0129	0.108	0.1445	0.4459	NoDiff
BAC45395	bll0130	0.057	0.3281	0.6691	NoDiff
BAC45396	bll0131	0.048	0.4222	0.7408	NoDiff
BAC45397	bll0132	-0.154	0.161	0.4745	NoDiff
BAC45398	bll0133	-0.183	0.0001439	0.003137	NoDiff
BAC45399	bll0134	-0.214	0.01051	0.08615	NoDiff
BAC45400	blr0135	-0.076	0.2404	0.5775	NoDiff
BAC45401	bsr0136	-0.071	0.2442	0.5808	NoDiff
BAC45402	bll0137	0.018	0.7302	0.9042	NoDiff
BAC45403	blr0138	0.195	0.0457	0.2296	NoDiff
BAC45404	blr0139	0.305	1.004e-05	0.000337	NoDiff
BAC45405	blr0140	0.253	0.002639	0.03188	NoDiff
BAC45406	bll0141	0.329	0.0002634	0.005089	NoDiff
BAC45407	bll0142	0.22	0.01311	0.0996	NoDiff
BAC45408	bll0143	0.259	0.005197	0.05323	NoDiff
BAC45409	bll0144	0.207	0.00643	0.06189	NoDiff
BAC45410	blr0145	-0.023	0.7743	0.9225	NoDiff
BAC45411	blr0146	-0.101	0.0241	0.1516	NoDiff
BAC45413	bll0148	-0.273	0.1181	0.4021	NoDiff
BAC45414	cyoA	-0.284	0.09961	0.364	NoDiff
BAC45415	cyoB	-0.227	0.1805	0.5023	NoDiff
BAC45416	cyoC	-0.227	0.2053	0.5332	NoDiff
BAC45417	cyoD	-0.229	0.1662	0.4823	NoDiff
BAC45418	blr0153	-0.163	0.305	0.6447	NoDiff
BAC45419	blr0154	-0.072	0.3522	0.688	NoDiff
BAC45420	blr0155	-0.024	0.8117	0.937	NoDiff
BAC45421	bll0156	-0.031	0.5685	0.8303	NoDiff
BAC45422	bll0157	-0.125	0.1541	0.464	NoDiff
BAC45423	bsl0158	-0.038	0.6791	0.8851	NoDiff
BAC45424	mgpS	-0.113	0.00231	0.02849	NoDiff
BAC45425	bsl0160	0.063	0.7001	0.8925	NoDiff
BAC45426	bll0161	-0.085	0.06616	0.288	NoDiff
BAC45427	rpmB	-0.058	0.2143	0.5468	NoDiff
BAC45428	bll0163	-0.027	0.7495	0.9143	NoDiff
BAC45429	blr0164	-0.047	0.7177	0.8982	NoDiff
BAC45430	blr0165	-0.04	0.6756	0.8826	NoDiff
BAC45431	ftsZ	-0.102	0.1271	0.4167	NoDiff
BAC45432	bll0167	0.026	0.6831	0.8858	NoDiff
BAC45433	bsl0168	-0.049	0.739	0.9091	NoDiff
BAC45434	bsl0169	0.041	0.8008	0.9312	NoDiff
BAC45435	bsl0170	0.345	0.0529	0.2534	NoDiff
BAC45436	blr0171	0.194	0.3299	0.6707	NoDiff
BAC45437	blr0172	-0.063	0.2736	0.6122	NoDiff
BAC45438	bsr0173	0.201	0.01128	0.08966	NoDiff
BAC45439	bll0174	0.857	0.001004	0.01493	NoDiff
BAC45440	bll0175	0.393	7.284e-06	0.0002582	NoDiff
BAC45441	bll0176	0.019	0.893	0.9677	NoDiff
BAC45442	bll0177	0.146	0.05547	0.2602	NoDiff
BAC45443	cobT	0.045	0.2789	0.6181	NoDiff
BAC45444	bll0179	0.099	0.1504	0.4575	NoDiff
BAC45445	cobS	0.056	0.4076	0.7307	NoDiff
BAC45446	blr0181	0.005	0.965	0.9908	NoDiff
BAC45447	cisZ	-0.029	0.7214	0.9007	NoDiff
BAC45448	cis	0.052	0.7254	0.9018	NoDiff
BAC45449	dnaJ	-0.105	0.03452	0.1925	NoDiff
BAC45450	bsr0185	-0.051	0.5296	0.8085	NoDiff
BAC45451	bll0186	-0.142	0.03442	0.1922	NoDiff
BAC45452	aroB	-0.125	0.03265	0.1852	NoDiff
BAC45453	bll0188	-0.124	0.1167	0.3997	NoDiff
BAC45454	bsr0189	-0.137	0.4739	0.7747	NoDiff
BAC45455	xerD	-0.029	0.7268	0.9022	NoDiff
BAC45456	accA	-0.15	0.0001116	0.002506	NoDiff
BAC45457	blr0192	-0.079	0.07061	0.2993	NoDiff
BAC45458	bll0193	0.031	0.8122	0.937	NoDiff
BAC45459	bll0194	0.273	0.1463	0.4501	NoDiff
BAC45460	bll0195	0.162	0.241	0.578	NoDiff
BAC45461	bll0196	0.178	0.06525	0.2866	NoDiff
BAC45462	bll0197	-0.107	0.4762	0.7767	NoDiff
BAC45463	bll0198	-0.053	0.7146	0.8966	NoDiff
BAC45464	bll0199	-0.005	0.968	0.9912	NoDiff
BAC45465	blr0200	-0.073	0.3439	0.6817	NoDiff
BAC45466	bsl0201	-0.043	0.5686	0.8303	NoDiff
BAC45467	bll0202	-0.007	0.9199	0.9759	NoDiff
BAC45468	bll0203	-0.081	0.1793	0.5004	NoDiff
BAC45469	secA	-0.13	0.04077	0.2142	NoDiff
BAC45470	blr0205	-0.153	0.01928	0.1315	NoDiff
BAC45471	argJ	-0.19	7.823e-06	0.0002726	NoDiff
BAC45472	blr0207	-0.081	0.139	0.4382	NoDiff
BAC45473	bll0208	-0.056	0.38	0.7099	NoDiff
BAC45474	comF	-0.102	0.354	0.6895	NoDiff
BAC45475	bsr0210	0.185	0.195	0.5204	NoDiff
BAC45476	blr0211	0.02	0.7945	0.9283	NoDiff
BAC45477	blr0212	0.075	0.2281	0.5645	NoDiff
BAC45478	bll0213	0.196	0.00483	0.05043	NoDiff
BAC45479	ubiG	0.006	0.9206	0.976	NoDiff
BAC45480	bll0215	-0.101	0.05916	0.2708	NoDiff
BAC45481	lysC	-0.188	0.003291	0.03758	NoDiff
BAC45482	ptsP	-0.134	0.003674	0.04065	NoDiff
BAC45483	prfA	-0.119	0.04757	0.2356	NoDiff
BAC45484	hemK	-0.09	0.2178	0.5517	NoDiff
BAC45485	blr0220	0.043	0.6226	0.8602	NoDiff
BAC45486	bll0221	-0.075	0.3466	0.6843	NoDiff
BAC45487	gloB	-0.201	0.006984	0.06516	NoDiff
BAC45488	blr0223	-0.17	0.0056	0.05609	NoDiff
BAC45489	bll0224	0.02	0.8217	0.9401	NoDiff
BAC45490	phbB	0.12	0.1424	0.4433	NoDiff
BAC45491	atoB	-0.067	0.2222	0.5583	NoDiff
BAC45492	blr0227	-0.227	0.1251	0.4136	NoDiff
BAC45493	blr0228	-0.039	0.6418	0.8691	NoDiff
BAC45494	ilvE	-0.092	0.1787	0.5003	NoDiff
BAC45495	blr0230	-0.097	0.08896	0.341	NoDiff
BAC45496	bsl0231	-0.045	0.5534	0.8208	NoDiff
BAC45497	blr0232	0.014	0.8965	0.9691	NoDiff
BAC45498	bll0233	-0.035	0.6771	0.8835	NoDiff
BAC45499	bll0234	-0.209	0.009491	0.08011	NoDiff
BAC45500	bll0235	-0.178	0.1803	0.5022	NoDiff
BAC45501	bll0236	-0.209	0.004499	0.04766	NoDiff
BAC45502	blr0237	-0.141	0.1732	0.4917	NoDiff
BAC45503	blr0238	-0.178	0.127	0.4167	NoDiff
BAC45504	blr0239	-0.139	0.07982	0.3216	NoDiff
BAC45505	bll0240	-0.121	0.2519	0.5896	NoDiff
BAC45506	blr0241	0.454	1.27e-13	2.24e-11	NoDiff
BAC45507	recQ	-0.03	0.4872	0.7838	NoDiff
BAC45508	bll0243	0.038	0.566	0.8289	NoDiff
BAC45509	bll0244	0.07	0.3053	0.6447	NoDiff
BAC45510	cysD	-0.077	0.2946	0.6336	NoDiff
BAC45511	bam	0.399	5.14e-17	1.44e-14	NoDiff
BAC45512	bsr0247	-0.067	0.8137	0.9374	NoDiff
BAC45513	blr0248	0	0.9996	0.9998	NoDiff
BAC45514	blr0249	-0.008	0.9682	0.9912	NoDiff
BAC45515	mocA	0.159	0.3263	0.6674	NoDiff
BAC45516	bll0251	-0.135	0.5875	0.841	NoDiff
BAC45517	blr0252	0	0.9987	0.9997	NoDiff
BAC45518	blr0253	0.043	0.3673	0.6998	NoDiff
BAC45519	bll0254	0.028	0.8081	0.9362	NoDiff
BAC45520	bsl0255	0.019	0.9086	0.9733	NoDiff
BAC45521	bll0256	-0.071	0.6483	0.8725	NoDiff
BAC45522	blr0257	0.084	0.1051	0.376	NoDiff
BAC45523	blr0258	0	0.995	0.9987	NoDiff
BAC45524	blr0259	-0.062	0.5375	0.8129	NoDiff
BAC45525	blr0260	-0.041	0.8416	0.9478	NoDiff
BAC45526	blr0261	-0.032	0.7532	0.9156	NoDiff
BAC45527	blr0262	0.113	0.4666	0.7699	NoDiff
BAC45528	bll0263	-0.405	0.2555	0.5934	NoDiff
BAC45529	mdcF	0.054	0.8535	0.9531	NoDiff
BAC45530	mdcB	0.119	0.7137	0.8964	NoDiff
BAC45531	mdcG	0.36	0.493	0.7876	NoDiff
BAC45532	mdcE	-0.001	0.9979	0.9995	NoDiff
BAC45533	mdcD	0.211	0.581	0.8366	NoDiff
BAC45534	mdcC	0.781	0.1066	0.3781	NoDiff
BAC45535	mdcA	-0.233	0.17	0.4873	NoDiff
BAC45536	bll0271	-0.226	0.5384	0.8133	NoDiff
BAC45537	bll0272	0.122	0.7319	0.9051	NoDiff
BAC45538	bsl0273	0.294	0.6216	0.8596	NoDiff
BAC45539	blr0274	0.228	0.5781	0.8347	NoDiff
BAC45540	bll0275	-0.29	0.2311	0.5665	NoDiff
BAC45541	blr0276	-0.025	0.8769	0.9618	NoDiff
BAC45542	blr0277	0.132	0.2321	0.5681	NoDiff
BAC45543	blr0278	0.093	0.6857	0.8864	NoDiff
BAC45544	blr0279	-0.106	0.2798	0.6185	NoDiff
BAC45545	fdhF	-0.139	0.3425	0.6805	NoDiff
BAC45546	blr0281	0.044	0.8311	0.9431	NoDiff
BAC45547	bll0282	-0.1	0.5611	0.8258	NoDiff
BAC45548	bll0283	-0.074	0.6506	0.8728	NoDiff
BAC45549	mqo	-0.052	0.766	0.9195	NoDiff
BAC45550	bll0285	0.072	0.8263	0.9421	NoDiff
BAC45551	fumC	0.063	0.764	0.9187	NoDiff
BAC45552	bll0287	-0.2	0.4807	0.7793	NoDiff
BAC45553	bll0288	0.377	0.2014	0.5279	NoDiff
BAC45554	bll0289	-0.07	0.8004	0.9312	NoDiff
BAC45555	bll0290	0.252	0.1092	0.3841	NoDiff
BAC45556	bll0291	0.333	0.1966	0.5215	NoDiff
BAC45557	bll0292	-0.126	0.4907	0.7859	NoDiff
BAC45558	blr0293	-0.107	0.5654	0.8284	NoDiff
BAC45559	blr0294	0.027	0.7583	0.9172	NoDiff
BAC45560	bll0295	0.09	0.3721	0.704	NoDiff
BAC45561	bsl0296	-0.23	0.439	0.7499	NoDiff
BAC45562	blr0297	0.191	0.08228	0.3266	NoDiff
BAC45563	blr0298	0.194	0.2079	0.5369	NoDiff
BAC45564	blr0299	-0.002	0.9731	0.9923	NoDiff
BAC45565	ragD	0.054	0.7322	0.9051	NoDiff
BAC45566	ragC	-0.097	0.4337	0.7472	NoDiff
BAC45567	rpoH3	0.226	0.2424	0.5791	NoDiff
BAC45568	ragB	0.244	0.316	0.6567	NoDiff
BAC45569	ragA	-0.178	0.4743	0.775	NoDiff
BAC45570	blr0305	-0.363	0.1717	0.4903	NoDiff
BAC45571	blr0306	0.189	0.2294	0.5649	NoDiff
BAC45572	bll0307	-0.157	0.04404	0.224	NoDiff
BAC45573	blr0308	-0.065	0.4059	0.7305	NoDiff
BAC45574	blr0309	0.031	0.8164	0.9381	NoDiff
BAC45575	blr0310	-0.254	0.08771	0.3384	NoDiff
BAC45576	blr0311	-0.05	0.7333	0.9056	NoDiff
BAC45577	blr0312	-0.063	0.4524	0.7603	NoDiff
BAC45578	bll0313	-0.055	0.5683	0.8303	NoDiff
BAC45579	nosR	0.888	7.343e-05	0.001745	NoDiff
BAC45580	nosZ	0.055	0.4091	0.7317	NoDiff
BAC45581	nosD	0.007	0.9499	0.9869	NoDiff
BAC45582	nosF	-0.023	0.8668	0.9589	NoDiff
BAC45583	nosY	0.242	0.09964	0.364	NoDiff
BAC45584	nosL	0.124	0.4112	0.7327	NoDiff
BAC45585	nosX	-0.01	0.893	0.9677	NoDiff
BAC45586	blr0321	-0.309	0.006514	0.06246	NoDiff
BAC45587	otsA	-0.146	0.08058	0.3229	NoDiff
BAC45588	otsB	-0.024	0.8427	0.9484	NoDiff
BAC45589	bll0324	-0.118	0.4078	0.7307	NoDiff
BAC45590	blr0325	-0.059	0.541	0.815	NoDiff
BAC45591	bll0326	-0.034	0.4732	0.7745	NoDiff
BAC45592	bll0327	-0.086	0.07384	0.3073	NoDiff
BAC45593	blr0328	-0.042	0.6065	0.8533	NoDiff
BAC45594	blr0329	0.114	0.256	0.5934	NoDiff
BAC45595	bll0330	1.012	0.0003117	0.005763	wtC UP
BAC45596	bll0331	0.027	0.8245	0.9414	NoDiff
BAC45597	bll0332	0.18	0.4106	0.7322	NoDiff
BAC45598	bll0333	0.173	0.4065	0.7305	NoDiff
BAC45599	bll0334	-0.119	0.2267	0.5631	NoDiff
BAC45600	blr0335	0.087	0.4079	0.7307	NoDiff
BAC45601	blr0336	0.109	0.03607	0.198	NoDiff
BAC45602	blr0337	0.035	0.615	0.8567	NoDiff
BAC45603	AMACR	-0.012	0.8123	0.937	NoDiff
BAC45604	bll0339	-0.438	1.07e-07	7.423e-06	NoDiff
BAC45605	blr0340	-0.121	0.1752	0.4944	NoDiff
BAC45606	blr0341	-0.089	0.4684	0.7715	NoDiff
BAC45607	fah	0.056	0.3447	0.6824	NoDiff
BAC45608	bll0343	0.008	0.9126	0.9745	NoDiff
BAC45609	bll0344	-0.041	0.6514	0.873	NoDiff
BAC45610	bsl0345	-0.065	0.6451	0.871	NoDiff
BAC45611	bll0346	-0.125	0.1574	0.4693	NoDiff
BAC45612	blr0347	-0.164	0.1067	0.3782	NoDiff
BAC45613	bsl0348	-0.242	0.1164	0.3994	NoDiff
BAC45614	blr0349	-0.04	0.8433	0.9486	NoDiff
BAC45615	bsr0350	-0.086	0.4778	0.7773	NoDiff
BAC45616	bll0351	0.043	0.6406	0.8685	NoDiff
BAC45617	blr0352	-0.026	0.6676	0.8793	NoDiff
BAC45618	blr0353	0.036	0.4776	0.7773	NoDiff
BAC45619	blr0354	-0.11	0.2205	0.5558	NoDiff
BAC45620	blr0355	-0.164	0.003287	0.03758	NoDiff
BAC45621	blr0356	-0.03	0.4922	0.7872	NoDiff
BAC45622	bll0357	-0.043	0.4629	0.7664	NoDiff
BAC45623	blr0358	-0.024	0.664	0.8781	NoDiff
BAC45624	blr0359	0.058	0.4041	0.7289	NoDiff
BAC45625	blr0360	-0.053	0.778	0.9244	NoDiff
BAC45626	bll0361	-0.173	0.1245	0.4125	NoDiff
BAC45627	bll0362	-0.067	0.5298	0.8085	NoDiff
BAC45628	bll0363	0.076	0.6298	0.8631	NoDiff
BAC45629	blr0364	-0.034	0.6256	0.8615	NoDiff
BAC45630	rps21	0.216	0.1983	0.5232	NoDiff
BAC45631	blr0366	0.221	0.1865	0.5097	NoDiff
BAC45632	blr0367	0.1	0.2979	0.638	NoDiff
BAC45633	blr0368	-0.013	0.9014	0.9705	NoDiff
BAC45634	blr0369	0.855	0.009669	0.08109	NoDiff
BAC45635	bll0370	-0.12	0.0006002	0.009788	NoDiff
BAC45636	blr0371	0.01	0.8349	0.9449	NoDiff
BAC45637	blr0372	-0.054	0.526	0.8068	NoDiff
BAC45638	blr0373	0.18	0.002234	0.02788	NoDiff
BAC45639	bll0374	0.096	0.1017	0.3679	NoDiff
BAC45640	bll0375	-0.045	0.4579	0.7639	NoDiff
BAC45641	ptrB	-0.034	0.6039	0.8519	NoDiff
BAC45642	bll0377	-0.027	0.7259	0.9018	NoDiff
BAC45643	ilvD	0.152	0.07771	0.3164	NoDiff
BAC45644	bll0379	0.116	0.395	0.7208	NoDiff
BAC45645	bll0380	0.142	0.2379	0.5747	NoDiff
BAC45646	bll0381	0.079	0.5497	0.8189	NoDiff
BAC45647	blr0382	-0.005	0.9531	0.9877	NoDiff
BAC45648	mcpK	-0.11	0.0999	0.3643	NoDiff
BAC45649	blr0384	-0.094	0.4561	0.7628	NoDiff
BAC45650	blr0385	0.039	0.422	0.7408	NoDiff
BAC45651	bll0386	-0.055	0.3133	0.6544	NoDiff
BAC45652	bll0387	-0.009	0.8835	0.9648	NoDiff
BAC45653	bll0388	-0.074	0.3262	0.6674	NoDiff
BAC45654	bll0389	-0.108	0.3127	0.6537	NoDiff
BAC45655	cheR1	-0.057	0.4424	0.7512	NoDiff
BAC45656	bll0391	-0.081	0.3576	0.6921	NoDiff
BAC45657	cheW	-0.09	0.2431	0.5798	NoDiff
BAC45658	bll0393	-0.007	0.8978	0.9693	NoDiff
BAC45659	bll0394	0.116	0.1679	0.485	NoDiff
BAC45660	blr0395	-0.102	0.2131	0.544	NoDiff
BAC45661	blr0396	-0.073	0.2885	0.6279	NoDiff
BAC45662	blr0397	-0.075	0.6307	0.8639	NoDiff
BAC45663	bsr0398	0.328	0.01134	0.08986	NoDiff
BAC45664	bll0399	0.387	0.04289	0.2212	NoDiff
BAC45665	blr0400	0.246	0.03338	0.188	NoDiff
BAC45666	blr0401	0.02	0.9016	0.9705	NoDiff
BAC45667	blr0402	-0.043	0.4612	0.7663	NoDiff
BAC45668	bll0403	-0.028	0.7953	0.9285	NoDiff
BAC45669	blr0404	-0.053	0.5168	0.8017	NoDiff
BAC45670	bll0405	-0.16	0.05104	0.247	NoDiff
BAC45671	bll0406	-0.038	0.6917	0.8892	NoDiff
BAC45672	blr0407	0.193	0.2851	0.6243	NoDiff
BAC45673	bll0408	0.185	0.4158	0.7365	NoDiff
BAC45674	bll0409	-0.038	0.8612	0.9567	NoDiff
BAC45675	blr0410	0.169	0.3577	0.6922	NoDiff
BAC45676	bll0411	-0.286	0.2068	0.5351	NoDiff
BAC45677	bll0412	-0.092	0.5439	0.8166	NoDiff
BAC45678	bll0413	-0.004	0.9738	0.9923	NoDiff
BAC45679	leuB	-0.239	0.2707	0.6085	NoDiff
BAC45680	leuD	0.159	0.6159	0.8568	NoDiff
BAC45681	leuC	0.136	0.3166	0.6569	NoDiff
BAC45682	bll0417	-0.048	0.4714	0.7738	NoDiff
BAC45683	blr0418	0.114	0.2328	0.5682	NoDiff
BAC45684	bll0419	-0.127	0.1893	0.5129	NoDiff
BAC45685	rplU	-0.08	0.06471	0.285	NoDiff
BAC45686	rpmA	0.01	0.8329	0.9443	NoDiff
BAC45687	blr0422	-0.183	8.531e-05	0.001981	NoDiff
BAC45688	bll0423	-0.077	0.3949	0.7208	NoDiff
BAC45689	blr0424	-0.143	0.1149	0.3962	NoDiff
BAC45690	cgtA	-0.058	0.136	0.433	NoDiff
BAC45691	blr0426	0.07	0.2159	0.5485	NoDiff
BAC45692	bll0427	-0.025	0.6711	0.88	NoDiff
BAC45693	proB	-0.167	0.005399	0.05461	NoDiff
BAC45694	proA	-0.008	0.8757	0.9609	NoDiff
BAC45695	nadD	0.036	0.5578	0.8232	NoDiff
BAC45696	bsr0431	0.099	0.206	0.5341	NoDiff
BAC45697	blr0432	0.052	0.3678	0.7004	NoDiff
BAC45698	blr0433	-0.002	0.9814	0.995	NoDiff
BAC45699	ctpA	-0.14	0.01374	0.1031	NoDiff
BAC45700	blr0435	-0.027	0.6035	0.8519	NoDiff
BAC45701	blr0436	0.03	0.7133	0.8963	NoDiff
BAC45702	blr0437	-0.119	0.04186	0.2183	NoDiff
BAC45703	bll0438	-0.148	0.01775	0.1241	NoDiff
BAC45704	atpC	-0.104	0.0626	0.2806	NoDiff
BAC45705	atpD	-0.08	0.06969	0.2972	NoDiff
BAC45706	atpG	-0.111	0.03228	0.1835	NoDiff
BAC45707	atpA	-0.146	0.0307	0.1774	NoDiff
BAC45708	atpH	-0.091	0.1354	0.4322	NoDiff
BAC45709	blr0444	0.077	0.2926	0.6317	NoDiff
BAC45710	priA	-0.14	0.01532	0.1117	NoDiff
BAC45711	xerC	-0.173	0.0107	0.08697	NoDiff
BAC45712	blr0447	-0.122	0.03941	0.2103	NoDiff
BAC45713	bll0448	-0.065	0.3164	0.6569	NoDiff
BAC45714	lpdA	-0.128	0.001869	0.02411	NoDiff
BAC45715	scdh1	-0.123	0.1392	0.4383	NoDiff
BAC45716	sucB	-0.012	0.8243	0.9413	NoDiff
BAC45717	sucA	-0.113	0.009856	0.08208	NoDiff
BAC45718	sucD	-0.058	0.1569	0.4685	NoDiff
BAC45719	bll0454	-0.126	0.09485	0.3549	NoDiff
BAC45720	sucC	-0.086	0.1236	0.4111	NoDiff
BAC45721	mdh	-0.207	0.03603	0.1979	NoDiff
BAC45722	bll0457	-0.018	0.7875	0.9261	NoDiff
BAC45723	ligT	-0.119	0.2037	0.5314	NoDiff
BAC45724	bll0459	0.051	0.4827	0.7813	NoDiff
BAC45725	blr0460	-0.093	0.2289	0.5647	NoDiff
BAC45726	blr0461	-0.02	0.7063	0.8952	NoDiff
BAC45727	blr0462	0.088	0.08742	0.3381	NoDiff
BAC45728	blr0463	0.055	0.4317	0.7469	NoDiff
BAC45729	bll0464	-0.01	0.8971	0.9693	NoDiff
BAC45730	bll0465	0.119	0.2108	0.5413	NoDiff
BAC45731	acnA	-0.049	0.4906	0.7859	NoDiff
BAC45732	ccmA	-0.085	0.1061	0.378	NoDiff
BAC45733	ccmB	-0.113	0.0613	0.2769	NoDiff
BAC45734	ccmC	0.439	0.0001798	0.003778	NoDiff
BAC45735	ccmD	0.196	0.2115	0.542	NoDiff
BAC45736	ccmG	0.028	0.7482	0.9137	NoDiff
BAC45737	bll0472	0.021	0.6295	0.8631	NoDiff
BAC45738	bll0473	-0.056	0.4766	0.7769	NoDiff
BAC45739	blr0474	-0.213	0.01744	0.1231	NoDiff
BAC45740	blr0475	-0.137	0.05073	0.2467	NoDiff
BAC45741	bll0476	-0.144	0.008505	0.07416	NoDiff
BAC45742	dapF	-0.165	0.007218	0.06665	NoDiff
BAC45743	blr0478	0.046	0.5754	0.8341	NoDiff
BAC45744	blr0479	-0.063	0.2328	0.5682	NoDiff
BAC45745	bll0480	-0.008	0.9135	0.9748	NoDiff
BAC45746	ffh	-0.133	0.0004134	0.007249	NoDiff
BAC45747	rpsP	-0.038	0.4724	0.7744	NoDiff
BAC45748	rimM	-0.083	0.1191	0.4036	NoDiff
BAC45749	bll0484	-0.007	0.9332	0.9801	NoDiff
BAC45750	blr0485	0.15	0.2488	0.5862	NoDiff
BAC45751	trmD	-0.065	0.3338	0.6743	NoDiff
BAC45752	rplS	-0.09	0.05366	0.2546	NoDiff
BAC45753	leuC	-0.181	0.0001428	0.00312	NoDiff
BAC45754	bll0489	-0.097	0.3451	0.6826	NoDiff
BAC45755	blr0490	-0.009	0.9267	0.9779	NoDiff
BAC45756	bll0491	-0.052	0.5392	0.8142	NoDiff
BAC45757	blr0492	-0.077	0.3016	0.6409	NoDiff
BAC45758	bll0493	-0.215	0.008218	0.07267	NoDiff
BAC45759	blr0494	-0.137	0.06737	0.2912	NoDiff
BAC45760	leuD	-0.102	0.181	0.5024	NoDiff
BAC45761	blr0496	-0.037	0.5136	0.799	NoDiff
BAC45762	blr0497	1.948	6.136e-05	0.001496	wtC UP
BAC45763	bll0498	0.674	0.001492	0.02024	NoDiff
BAC45764	citE	-0.234	0.001645	0.02199	NoDiff
BAC45765	cah	-0.211	0.001059	0.01551	NoDiff
BAC45766	asd	-0.216	0.005942	0.05844	NoDiff
BAC45767	blr0502	-0.043	0.4566	0.7634	NoDiff
BAC45768	leuB	-0.028	0.6222	0.86	NoDiff
BAC45769	blr0503	0.286	0.0003116	0.005763	NoDiff
BAC45770	bll0505	-0.07	0.4672	0.7705	NoDiff
BAC45771	bll0506	-0.087	0.3399	0.6789	NoDiff
BAC45772	bll0507	-0.057	0.5883	0.8413	NoDiff
BAC45773	bll0508	0.102	0.1601	0.4734	NoDiff
BAC45774	blr0509	-0.149	0.06747	0.2915	NoDiff
BAC45775	bll0510	-0.004	0.974	0.9923	NoDiff
BAC45776	gstR	-0.188	0.08857	0.3403	NoDiff
BAC45777	sdhC	-0.219	0.001253	0.01752	NoDiff
BAC45778	sdhD	-0.248	0.01243	0.09582	NoDiff
BAC45779	sdhA	-0.22	0.0005487	0.009094	NoDiff
BAC45780	sdhB	-0.261	0.005494	0.05526	NoDiff
BAC45781	blr0516	-0.122	0.06299	0.2813	NoDiff
BAC45782	blr0517	-0.138	0.2815	0.6202	NoDiff
BAC45783	blr0518	-0.187	0.000749	0.01174	NoDiff
BAC45784	blr0519	-0.192	0.02563	0.158	NoDiff
BAC45785	bsr0520	-0.196	0.01439	0.1073	NoDiff
BAC45786	blr0521	-0.044	0.544	0.8166	NoDiff
BAC45787	argG	-0.152	0.00288	0.03405	NoDiff
BAC45788	bll0523	-0.156	0.004269	0.04555	NoDiff
BAC45789	bll0524	-0.008	0.9464	0.9854	NoDiff
BAC45790	bll0525	-0.114	0.001652	0.02203	NoDiff
BAC45791	bll0526	-0.004	0.9567	0.989	NoDiff
BAC45792	bll0527	-0.215	0.03479	0.1932	NoDiff
BAC45793	blr0528	-0.16	0.04204	0.2189	NoDiff
BAC45794	blr0529	-0.329	1.405e-05	0.0004423	NoDiff
BAC45795	blr0530	-0.218	0.004015	0.04341	NoDiff
BAC45796	bll0531	-0.208	0.02213	0.1425	NoDiff
BAC45797	bll0532	-0.028	0.8109	0.9368	NoDiff
BAC45798	blr0533	-0.058	0.438	0.7495	NoDiff
BAC45799	blr0534	0.045	0.5524	0.8204	NoDiff
BAC45800	bll0535	0.023	0.9147	0.9748	NoDiff
BAC45801	blr0536	-0.062	0.7044	0.8939	NoDiff
BAC45802	blr0537	0.082	0.5174	0.8017	NoDiff
BAC45803	blr0538	-0.059	0.4566	0.7634	NoDiff
BAC45804	bsr0539	0.16	0.1841	0.5055	NoDiff
BAC45805	typA	-0.091	0.02893	0.1713	NoDiff
BAC45806	blr0541	-0.007	0.9171	0.975	NoDiff
BAC45807	bll0542	0.004	0.9454	0.9853	NoDiff
BAC45808	bll0543	-0.144	0.1682	0.4852	NoDiff
BAC45809	bll0544	-0.117	0.1808	0.5023	NoDiff
BAC45810	bll0545	-0.117	0.3959	0.7218	NoDiff
BAC45811	bll0546	-0.279	0.01901	0.1301	NoDiff
BAC45812	blr0547	-0.248	0.003192	0.03665	NoDiff
BAC45813	ppa	-0.191	0.0003234	0.005925	NoDiff
BAC45814	folD	-0.107	0.008706	0.07519	NoDiff
BAC45815	bsl0550	-0.215	0.001369	0.01885	NoDiff
BAC45816	bsl0551	-0.237	0.002239	0.02788	NoDiff
BAC45817	bll0552	-0.164	0.01591	0.115	NoDiff
BAC45818	guaA	-0.053	0.5962	0.8475	NoDiff
BAC45819	bll0554	0.172	0.01334	0.1008	NoDiff
BAC45820	bll0555	-0.067	0.358	0.6922	NoDiff
BAC45821	bll0556	-0.123	0.121	0.4069	NoDiff
BAC45822	bll0557	-0.237	0.001342	0.01858	NoDiff
BAC45823	bll0558	-0.137	0.02635	0.1608	NoDiff
BAC45824	blr0559	-0.204	0.002625	0.03183	NoDiff
BAC45825	bsl0560	-0.142	0.2001	0.526	NoDiff
BAC45826	bll0561	-0.022	0.8387	0.947	NoDiff
BAC45827	blr0562	-0.09	0.2578	0.5948	NoDiff
BAC45828	bll0563	-0.218	0.098	0.3617	NoDiff
BAC45829	bll0564	-0.144	0.01671	0.1192	NoDiff
BAC45830	bll0565	-0.182	0.01643	0.1175	NoDiff
BAC45831	bll0566	-0.119	0.147	0.4512	NoDiff
BAC45832	gcp	-0.121	0.02463	0.1534	NoDiff
BAC45833	gpsA	-0.069	0.2938	0.6332	NoDiff
BAC45834	blr0569	-0.138	0.1025	0.3703	NoDiff
BAC45835	bll0570	-0.072	0.455	0.762	NoDiff
BAC45836	blr0571	-0.001	0.9949	0.9987	NoDiff
BAC45837	bll0572	-0.043	0.6739	0.8811	NoDiff
BAC45838	blr0573	0.016	0.8512	0.9528	NoDiff
BAC45839	blr0574	-0.176	0.007943	0.07109	NoDiff
BAC45840	bll0575	-0.215	0.0002515	0.004929	NoDiff
BAC45841	blr0576	0.362	0.1254	0.4142	NoDiff
BAC45842	blr0577	-0.026	0.7698	0.9205	NoDiff
BAC45843	bsl0578	-0.086	0.5089	0.7967	NoDiff
BAC45844	sun	-0.006	0.9394	0.9825	NoDiff
BAC45845	blr0580	-0.156	9.923e-05	0.002272	NoDiff
BAC45846	purH	-0.051	0.5266	0.8074	NoDiff
BAC45847	bll0582	0.067	0.3209	0.6614	NoDiff
BAC45848	ggt	0.009	0.9029	0.9714	NoDiff
BAC45849	blr0584	0.019	0.6902	0.889	NoDiff
BAC45850	bll0585	-0.112	0.1255	0.4142	NoDiff
BAC45851	blr0586	-0.123	0.1549	0.4651	NoDiff
BAC45852	blr0587	0.054	0.6125	0.8554	NoDiff
BAC45853	blr0588	-0.244	0.1664	0.4825	NoDiff
BAC45854	blr0589	-0.003	0.9373	0.9818	NoDiff
BAC45855	bll0590	0.224	0.003047	0.03534	NoDiff
BAC45856	bll0591	0.23	0.0001693	0.003603	NoDiff
BAC45857	bsl0592	0.017	0.9048	0.9721	NoDiff
BAC45858	bll0593	-0.08	0.2475	0.5848	NoDiff
BAC45859	trxA	-0.197	0.02422	0.1519	NoDiff
BAC45860	blr0595	-0.048	0.4738	0.7747	NoDiff
BAC45861	bll0596	-0.062	0.3028	0.6425	NoDiff
BAC45862	bll0597	-0.062	0.4122	0.7337	NoDiff
BAC45863	bll0598	-0.16	0.117	0.4002	NoDiff
BAC45864	bll0599	-0.432	1.3e-08	1.149e-06	NoDiff
BAC45865	bll0600	-0.5	1e-07	7.109e-06	NoDiff
BAC45866	blr0602	-0.309	0.05828	0.2686	NoDiff
BAC45867	bsr0601	-0.128	0.1787	0.5003	NoDiff
BAC45868	bll0603	-0.076	0.1177	0.4016	NoDiff
BAC45869	tesB	-0.101	0.1061	0.378	NoDiff
BAC45870	bll0605	-0.042	0.3894	0.716	NoDiff
BAC45871	glnK	-0.188	0.02385	0.1504	NoDiff
BAC45872	blr0607	-0.091	0.2498	0.5871	NoDiff
BAC45873	blr0608	-0.121	0.2676	0.6046	NoDiff
BAC45874	blr0609	-0.137	0.08507	0.333	NoDiff
BAC45875	blr0610	-0.217	0.009793	0.08164	NoDiff
BAC45876	clpP	-0.187	0.04383	0.2235	NoDiff
BAC45877	glnK	-0.222	0.2483	0.5855	NoDiff
BAC45878	amtB	-0.136	0.4812	0.7799	NoDiff
BAC45879	blr0614	0.045	0.5798	0.8358	NoDiff
BAC45880	blr0615	-0.031	0.5898	0.8425	NoDiff
BAC45881	ftsK	-0.01	0.8229	0.9406	NoDiff
BAC45882	blr0617	-0.103	0.04315	0.2218	NoDiff
BAC45883	blr0618	-0.004	0.9552	0.9881	NoDiff
BAC45884	bll0619	-0.091	0.1167	0.3997	NoDiff
BAC45885	bll0620	-0.109	0.1544	0.4646	NoDiff
BAC45886	blr0621	0.054	0.5336	0.8112	NoDiff
BAC45887	blr0622	-0.161	0.04331	0.2219	NoDiff
BAC45888	bll0623	-0.104	0.1592	0.4719	NoDiff
BAC45889	blr0624	-0.03	0.4624	0.7664	NoDiff
BAC45890	bll0625	0.031	0.7098	0.8958	NoDiff
BAC45891	bll0626	0.005	0.9602	0.9896	NoDiff
BAC45892	leuS	-0.164	0.0008693	0.01332	NoDiff
BAC45893	blr0628	-0.138	0.001655	0.02203	NoDiff
BAC45894	blr0629	-0.078	0.2426	0.5791	NoDiff
BAC45895	parB	-0.166	0.001727	0.02267	NoDiff
BAC45896	parA	-0.191	0.001333	0.01848	NoDiff
BAC45897	gidB	-0.265	5.143e-05	0.001274	NoDiff
BAC45898	gidA	-0.183	0.002722	0.03269	NoDiff
BAC45899	thdF	-0.032	0.6815	0.8858	NoDiff
BAC45900	rho	0.005	0.9293	0.9791	NoDiff
BAC45901	bll0636	-0.074	0.3291	0.6702	NoDiff
BAC45902	blr0637	0.058	0.5006	0.791	NoDiff
BAC45903	blr0638	0.057	0.6607	0.8764	NoDiff
BAC45904	coaE	-0.111	0.03221	0.1834	NoDiff
BAC45905	dnaQ	-0.14	0.004718	0.04951	NoDiff
BAC45906	secB	-0.101	0.05541	0.2602	NoDiff
BAC45907	blr0642	-0.041	0.3473	0.6843	NoDiff
BAC45908	blr0643	0.014	0.8094	0.9367	NoDiff
BAC45909	blr0644	0.085	0.3892	0.716	NoDiff
BAC45910	bll0645	0.073	0.4594	0.7654	NoDiff
BAC45911	hslU	-0.095	0.03225	0.1835	NoDiff
BAC45912	bll0647	-0.013	0.8569	0.9542	NoDiff
BAC45913	bll0648	-0.072	0.5381	0.8129	NoDiff
BAC45914	hslV	-0.163	0.1316	0.4257	NoDiff
BAC45915	hisB	-0.156	0.008617	0.07458	NoDiff
BAC45916	blr0651	-0.025	0.747	0.9129	NoDiff
BAC45917	hisH	-0.188	0.009451	0.07993	NoDiff
BAC45918	hisA	-0.148	0.009611	0.08075	NoDiff
BAC45919	hisF	-0.123	0.02333	0.1481	NoDiff
BAC45920	hisE	-0.012	0.8532	0.9531	NoDiff
BAC45921	panK	-0.197	0.003669	0.04064	NoDiff
BAC45922	bll0657	-0.171	0.00344	0.03906	NoDiff
BAC45923	bll0658	-0.083	0.3598	0.6941	NoDiff
BAC45924	bll0659	-0.029	0.5149	0.8001	NoDiff
BAC45925	bll0660	-0.075	0.3044	0.6442	NoDiff
BAC45926	bll0661	-0.145	0.05383	0.2546	NoDiff
BAC45927	bsr0662	-0.049	0.4815	0.7803	NoDiff
BAC45928	blr0663	-0.005	0.9186	0.9752	NoDiff
BAC45929	ctpF	-0.062	0.1373	0.4354	NoDiff
BAC45930	pilV	-0.046	0.4114	0.7328	NoDiff
BAC45931	bll0666	-0.047	0.1954	0.5204	NoDiff
BAC45932	ctpC	-0.089	0.09011	0.3435	NoDiff
BAC45933	gshB	-0.034	0.603	0.8519	NoDiff
BAC45934	bll0669	-0.045	0.6835	0.8858	NoDiff
BAC45935	bll0670	0.077	0.2381	0.5748	NoDiff
BAC45936	blr0671	-0.059	0.2413	0.5782	NoDiff
BAC45937	hemN	-0.112	0.01491	0.1095	NoDiff
BAC45938	bll0673	-0.181	0.001047	0.01541	NoDiff
BAC45939	rph	-0.225	0.000642	0.01028	NoDiff
BAC45940	hrcA	-0.174	0.04509	0.2274	NoDiff
BAC45941	grpE	-0.16	0.02377	0.15	NoDiff
BAC45942	pncA	-0.097	0.06911	0.2963	NoDiff
BAC45943	bll0679	-0.107	0.02015	0.1346	NoDiff
BAC45944	dnaK	-0.142	0.1738	0.4923	NoDiff
BAC45945	dnaJ	-0.084	0.3403	0.6792	NoDiff
BAC45946	pmtA	-0.096	0.1029	0.3712	NoDiff
BAC45947	blr0682	-0.204	0.00105	0.01542	NoDiff
BAC45948	pyrF	-0.079	0.1414	0.4415	NoDiff
BAC45949	blr0684	-0.026	0.753	0.9156	NoDiff
BAC45950	dapB	-0.018	0.7504	0.9145	NoDiff
BAC45951	blr0686	-0.102	0.137	0.4351	NoDiff
BAC45952	bll0687	-0.009	0.845	0.9495	NoDiff
BAC45953	bll0688	-0.101	0.1243	0.4124	NoDiff
BAC45954	blr0689	-0.099	0.1005	0.3658	NoDiff
BAC45955	blr0690	-0.173	0.008593	0.07453	NoDiff
BAC45956	blr0691	-0.025	0.6737	0.8811	NoDiff
BAC45957	bll0692	-0.125	0.2747	0.6125	NoDiff
BAC45958	bll0693	-0.2	0.01255	0.09647	NoDiff
BAC45959	blr0694	-0.262	0.0259	0.1589	NoDiff
BAC45960	bll0695	-0.285	0.04402	0.224	NoDiff
BAC45961	bll0696	-0.112	0.2196	0.5542	NoDiff
BAC45962	blr0697	-0.206	0.04064	0.2137	NoDiff
BAC45963	blr0698	-0.129	0.1721	0.4904	NoDiff
BAC45964	nikR	-0.194	0.006839	0.06439	NoDiff
BAC45965	bll0700	-0.115	0.09457	0.3544	NoDiff
BAC45966	bsr0701	-0.042	0.6237	0.8609	NoDiff
BAC45967	bll0702	-0.049	0.2951	0.6341	NoDiff
BAC45968	blr0703	0.021	0.7609	0.9184	NoDiff
BAC45969	bll0704	-0.002	0.9755	0.9931	NoDiff
BAC45970	pheT	-0.08	0.05679	0.264	NoDiff
BAC45971	pheS	-0.106	0.07448	0.309	NoDiff
BAC45972	rplT	-0.074	0.1751	0.4944	NoDiff
BAC45973	rpmI	-0.04	0.6666	0.8792	NoDiff
BAC45974	blr0709	0.183	0.1083	0.3817	NoDiff
BAC45975	bll0710	-0.037	0.5375	0.8129	NoDiff
BAC45976	blr0711	-0.004	0.9223	0.9764	NoDiff
BAC45977	blr0712	-0.086	0.1879	0.511	NoDiff
BAC45978	bll0713	0.024	0.7671	0.9196	NoDiff
BAC45979	bll0714	-0.029	0.8186	0.9389	NoDiff
BAC45980	bll0715	-0.16	0.003588	0.04007	NoDiff
BAC45981	blr0716	-0.193	0.01198	0.09355	NoDiff
BAC45982	bll0717	-0.139	0.03923	0.2097	NoDiff
BAC45983	bll0718	-0.207	0.009617	0.08075	NoDiff
BAC45984	blr0719	-0.262	0.01029	0.08502	NoDiff
BAC45985	blr0720	-0.11	0.05736	0.2656	NoDiff
BAC45986	blr0721	-0.088	0.1108	0.3878	NoDiff
BAC45987	blr0722	-0.048	0.3608	0.6947	NoDiff
BAC45988	rpoN2	-0.084	0.03635	0.1991	NoDiff
BAC45989	blr0724	-0.129	0.05219	0.2516	NoDiff
BAC45990	ptsN	-0.183	0.00956	0.0806	NoDiff
BAC45991	bll0726	-0.191	0.01046	0.0858	NoDiff
BAC45992	blr0727	-0.082	0.2911	0.63	NoDiff
BAC45993	bsl0728	-0.115	0.2242	0.5606	NoDiff
BAC45994	hspH	-0.119	0.1272	0.4171	NoDiff
BAC45995	bll0730	0.191	0.001186	0.01688	NoDiff
BAC45996	bll0731	0.164	0.05813	0.2682	NoDiff
BAC45997	bll0732	0.209	0.002855	0.03384	NoDiff
BAC45998	bll0733	0.06	0.4967	0.7889	NoDiff
BAC45999	bll0734	0.145	0.06715	0.2906	NoDiff
BAC46000	bll0735	-0.367	7.45e-07	3.918e-05	NoDiff
BAC46001	blr0736	-0.189	0.02067	0.1361	NoDiff
BAC46002	bll0737	-0.222	0.03196	0.1824	NoDiff
BAC46003	aroA	0.007	0.8909	0.9669	NoDiff
BAC46004	cmk	-0.068	0.1915	0.5152	NoDiff
BAC46005	rpsA	-0.019	0.6585	0.8753	NoDiff
BAC46006	blr0741	-0.161	0.003088	0.03562	NoDiff
BAC46007	ihfB	-0.085	0.1297	0.4217	NoDiff
BAC46008	blr0743	-0.159	0.03791	0.2056	NoDiff
BAC46009	trpF	-0.143	0.0012	0.01691	NoDiff
BAC46010	trpB	-0.187	9.885e-05	0.00227	NoDiff
BAC46011	trpA	-0.175	0.0007731	0.0121	NoDiff
BAC46012	accD	-0.17	0.0003973	0.007042	NoDiff
BAC46013	folC	-0.065	0.1885	0.5118	NoDiff
BAC46014	blr0749	-0.064	0.5304	0.8087	NoDiff
BAC46015	blr0750	-0.171	0.006232	0.06063	NoDiff
BAC46016	trxA	-0.056	0.4945	0.7879	NoDiff
BAC46017	bll0752	-0.124	0.007387	0.06761	NoDiff
BAC46018	bll0753	-0.196	4.571e-06	0.0001801	NoDiff
BAC46019	galF	-0.119	0.02456	0.1534	NoDiff
BAC46020	bll0755	-0.048	0.4432	0.7516	NoDiff
BAC46021	bll0756	-0.072	0.1873	0.5107	NoDiff
BAC46022	bdfA	-0.104	0.01987	0.1341	NoDiff
BAC46023	dut	-0.259	0.0062	0.06054	NoDiff
BAC46024	dfp	-0.108	0.02095	0.1373	NoDiff
BAC46025	aarF	-0.085	0.08507	0.333	NoDiff
BAC46026	ubiE	-0.156	0.001292	0.01797	NoDiff
BAC46027	blr0762	-0.051	0.5495	0.8189	NoDiff
BAC46028	bll0763	0.104	0.3036	0.6435	NoDiff
BAC46029	bll0764	-0.046	0.5121	0.798	NoDiff
BAC46030	moeB	-0.186	0.005379	0.05452	NoDiff
BAC46031	bll0766	-0.213	0.007071	0.06559	NoDiff
BAC46032	blr0767	-0.076	0.3284	0.6695	NoDiff
BAC46033	irr	-0.083	0.358	0.6922	NoDiff
BAC46034	fabA	-0.094	0.0849	0.3328	NoDiff
BAC46035	fabB	-0.16	6.548e-05	0.001584	NoDiff
BAC46036	fabI	-0.126	0.0195	0.1323	NoDiff
BAC46037	blr0772	-0.055	0.4843	0.7822	NoDiff
BAC46038	bll0773	0.052	0.3433	0.681	NoDiff
BAC46039	bll0774	0.049	0.495	0.7883	NoDiff
BAC46040	bll0775	-0.003	0.9445	0.9849	NoDiff
BAC46041	bll0776	-0.028	0.808	0.9361	NoDiff
BAC46042	bll0777	-0.121	0.06823	0.2939	NoDiff
BAC46043	blr0778	-0.006	0.9065	0.9725	NoDiff
BAC46044	pnpA	0.049	0.4798	0.7788	NoDiff
BAC46045	rpsO	0.057	0.3471	0.6843	NoDiff
BAC46046	truB	-0.076	0.2499	0.5871	NoDiff
BAC46047	rbfA	-0.076	0.155	0.4651	NoDiff
BAC46048	infB	-0.023	0.5018	0.7915	NoDiff
BAC46049	bll0784	-0.071	0.01073	0.08701	NoDiff
BAC46050	nusA	-0.116	7.052e-05	0.001681	NoDiff
BAC46051	bll0786	-0.075	0.1393	0.4383	NoDiff
BAC46052	blr0787	-0.031	0.538	0.8129	NoDiff
BAC46053	bll0788	-0.085	0.2869	0.6261	NoDiff
BAC46054	bll0789	-0.148	0.004945	0.05127	NoDiff
BAC46055	bll0790	-0.22	1.013e-05	0.0003386	NoDiff
BAC46056	lnt	0.055	0.5067	0.7952	NoDiff
BAC46057	bll0792	0.082	0.3527	0.6883	NoDiff
BAC46058	bll0793	-0.086	0.2791	0.6181	NoDiff
BAC46059	phoH	-0.095	0.05616	0.2627	NoDiff
BAC46060	bll0795	-0.093	0.0689	0.296	NoDiff
BAC46061	bll0796	-0.09	0.1652	0.4805	NoDiff
BAC46062	fur	-0.159	0.004888	0.05097	NoDiff
BAC46063	bll0798	-0.069	0.3948	0.7207	NoDiff
BAC46064	bll0799	-0.281	0.001064	0.01555	NoDiff
BAC46065	bll0800	-0.161	0.001195	0.01689	NoDiff
BAC46066	bll0801	-0.14	0.06669	0.2892	NoDiff
BAC46067	trpS	-0.221	0.02193	0.1416	NoDiff
BAC46068	bll0803	-0.143	0.1072	0.3796	NoDiff
BAC46069	blr0804	-0.159	0.003271	0.03745	NoDiff
BAC46070	bll0805	0.085	0.02719	0.1642	NoDiff
BAC46071	blr0806	-0.02	0.8445	0.9493	NoDiff
BAC46072	blr0807	0.23	0.0002024	0.004128	NoDiff
BAC46073	bsl0808	0.221	0.005913	0.05836	NoDiff
BAC46074	bll0809	0.063	0.5221	0.8044	NoDiff
BAC46075	bsl0810	-0.054	0.6885	0.8884	NoDiff
BAC46076	bll0811	-0.029	0.6436	0.8707	NoDiff
BAC46077	purC	-0.15	0.003989	0.04325	NoDiff
BAC46078	bll0813	0.026	0.7098	0.8958	NoDiff
BAC46079	blr0814	-0.055	0.453	0.7607	NoDiff
BAC46080	blr0815	0.418	4.89e-05	0.001234	NoDiff
BAC46081	bll0816	0.344	1.03e-07	7.204e-06	NoDiff
BAC46082	blr0817	-0.004	0.9668	0.9912	NoDiff
BAC46083	bll0818	1.017	4.138e-05	0.001081	wtC UP
BAC46084	bll0819	0.141	0.2233	0.5597	NoDiff
BAC46085	bll0820	0.024	0.7467	0.9129	NoDiff
BAC46086	bll0821	-0.102	0.1922	0.5161	NoDiff
BAC46087	murA	-0.078	0.1094	0.3843	NoDiff
BAC46088	gyrB	-0.144	0.0004422	0.007655	NoDiff
BAC46089	bll0824	-0.042	0.8289	0.9426	NoDiff
BAC46090	bll0825	-0.219	0.09381	0.3533	NoDiff
BAC46091	bll0826	-0.037	0.713	0.8963	NoDiff
BAC46092	recF	-0.189	0.001559	0.02101	NoDiff
BAC46093	bll0828	-0.087	0.1101	0.3862	NoDiff
BAC46094	dnaN	-0.139	0.005766	0.05726	NoDiff
BAC46095	dnaA	-0.164	0.00107	0.01558	NoDiff
BAC46096	bll0831	-0.155	0.003257	0.03734	NoDiff
BAC46097	rpsT	-0.17	0.07595	0.313	NoDiff
BAC46098	blr0833	-0.21	0.01127	0.08966	NoDiff
BAC46099	msrA	-0.136	0.01493	0.1095	NoDiff
BAC46100	blr0835	-0.116	0.1293	0.4209	NoDiff
BAC46101	bll0836	0.023	0.839	0.947	NoDiff
BAC46102	bll0837	0.108	0.2046	0.532	NoDiff
BAC46103	bll0838	0.246	0.01703	0.121	NoDiff
BAC46104	bll0839	0.444	2.708e-05	0.000756	NoDiff
BAC46105	blr0840	0.018	0.8935	0.9677	NoDiff
BAC46106	blr0841	0.032	0.6963	0.8906	NoDiff
BAC46107	blr0842	-0.034	0.6106	0.8548	NoDiff
BAC46108	bll0843	0.018	0.7682	0.9199	NoDiff
BAC46109	bll0845	-0.069	0.4368	0.7487	NoDiff
BAC46110	blr0844	-0.048	0.5774	0.8346	NoDiff
BAC46111	blr0846	-0.05	0.6481	0.8723	NoDiff
BAC46112	blr0847	-0.233	0.08892	0.341	NoDiff
BAC46113	blr0848	-0.234	0.005897	0.05827	NoDiff
BAC46114	bll0849	-0.183	0.01727	0.1221	NoDiff
BAC46115	blr0850	-0.158	0.1465	0.4503	NoDiff
BAC46116	blr0851	-0.304	0.001855	0.02397	NoDiff
BAC46117	uppS	-0.446	2.062e-05	0.0006069	NoDiff
BAC46118	bchE	-0.422	0.0001727	0.003647	NoDiff
BAC46119	blr0854	0.172	0.6459	0.871	NoDiff
BAC46120	blr0855	-0.033	0.8278	0.9426	NoDiff
BAC46121	bll0856	-0.049	0.7029	0.8935	NoDiff
BAC46122	blr0857	0.015	0.8863	0.9654	NoDiff
BAC46123	bsr0858	-0.06	0.7901	0.9267	NoDiff
BAC46124	bsr0859	-0.193	0.3442	0.6819	NoDiff
BAC46125	blr0860	-0.291	0.07382	0.3073	NoDiff
BAC46126	dinP	0.065	0.4758	0.7765	NoDiff
BAC46127	bsr0862	-0.054	0.6105	0.8548	NoDiff
BAC46128	bll0863	-0.118	0.04797	0.237	NoDiff
BAC46129	blr0864	-0.093	0.06622	0.2881	NoDiff
BAC46130	blr0865	-0.014	0.7842	0.9253	NoDiff
BAC46131	blr0866	0.099	0.1232	0.4104	NoDiff
BAC46132	blr0867	0.059	0.3211	0.6614	NoDiff
BAC46133	blr0868	-0.102	0.1136	0.3933	NoDiff
BAC46134	bll0869	-0.028	0.8094	0.9367	NoDiff
BAC46135	bll0870	0.063	0.6139	0.8562	NoDiff
BAC46136	blr0871	-0.055	0.41	0.7322	NoDiff
BAC46137	blr0872	-0.002	0.9803	0.995	NoDiff
BAC46138	bll0873	0.028	0.7678	0.9198	NoDiff
BAC46139	parB	0.054	0.572	0.8322	NoDiff
BAC46140	bll0875	-0.14	0.08857	0.3403	NoDiff
BAC46141	blr0876	0.162	0.2234	0.5598	NoDiff
BAC46142	blr0877	0.041	0.6655	0.8786	NoDiff
BAC46143	bll0878	-0.097	0.1605	0.4737	NoDiff
BAC46144	bsl0879	-0.019	0.8673	0.9589	NoDiff
BAC46145	bll0880	0.016	0.854	0.9531	NoDiff
BAC46146	bll0881	0.012	0.8632	0.9578	NoDiff
BAC46147	bll0882	0.026	0.4961	0.7888	NoDiff
BAC46148	bll0883	0	0.9994	0.9998	NoDiff
BAC46149	bll0884	-0.003	0.9784	0.9944	NoDiff
BAC46150	bll0885	-0.038	0.6825	0.8858	NoDiff
BAC46151	bll0886	-0.063	0.4692	0.7724	NoDiff
BAC46152	bll0887	-0.023	0.8163	0.9381	NoDiff
BAC46153	bll0888	-0.067	0.5173	0.8017	NoDiff
BAC46154	bll0889	-0.021	0.8934	0.9677	NoDiff
BAC46155	bll0890	-0.143	0.01875	0.1288	NoDiff
BAC46156	bll0891	-0.123	0.02724	0.1644	NoDiff
BAC46157	bll0892	-0.038	0.4948	0.788	NoDiff
BAC46158	blr0893	0.066	0.2933	0.6327	NoDiff
BAC46159	bll0894	0.123	0.05969	0.2724	NoDiff
BAC46160	bll0895	0.313	0.0002347	0.004645	NoDiff
BAC46161	bll0896	-0.172	0.4488	0.7569	NoDiff
BAC46162	bll0897	-0.093	0.7274	0.9026	NoDiff
BAC46163	blr0898	-0.078	0.7521	0.9152	NoDiff
BAC46164	blr0899	-0.096	0.08544	0.334	NoDiff
BAC46165	bll0900	-0.029	0.6997	0.8923	NoDiff
BAC46166	aglA	-0.059	0.4697	0.7726	NoDiff
BAC46167	bll0902	-0.041	0.6804	0.8854	NoDiff
BAC46168	blr0903	0.021	0.8133	0.9374	NoDiff
BAC46169	regR	-0.103	0.2357	0.5717	NoDiff
BAC46170	regS	-0.08	0.2952	0.6343	NoDiff
BAC46171	nodI	0.035	0.5706	0.8312	NoDiff
BAC46172	blr0907	0.112	0.203	0.5297	NoDiff
BAC46173	blr0908	-0.089	0.1911	0.5144	NoDiff
BAC46174	blr0909	-0.016	0.7304	0.9042	NoDiff
BAC46175	pbpC	0.034	0.4397	0.7499	NoDiff
BAC46176	blr0911	0.11	0.3105	0.6514	NoDiff
BAC46177	bll0912	0.079	0.1814	0.5027	NoDiff
BAC46178	bll0913	0.027	0.7638	0.9186	NoDiff
BAC46179	bll0914	-0.164	0.226	0.5624	NoDiff
BAC46180	ogt	-0.099	0.4249	0.7421	NoDiff
BAC46181	glnD	-0.129	0.0002853	0.005448	NoDiff
BAC46182	blr0917	-0.199	0.394	0.7203	NoDiff
BAC46183	blr0918	-0.294	0.1594	0.472	NoDiff
BAC46184	blr0919	-0.021	0.8951	0.9683	NoDiff
BAC46185	blr0920	0.121	0.1735	0.4921	NoDiff
BAC46186	blr0921	0.07	0.3211	0.6614	NoDiff
BAC46187	bsr0922	0.21	0.1822	0.503	NoDiff
BAC46188	blr0923	-0.01	0.8773	0.962	NoDiff
BAC46189	mutS	-0.215	6.146e-05	0.001496	NoDiff
BAC46190	pcaF	-0.008	0.9155	0.9749	NoDiff
BAC46191	blr0926	0.026	0.7477	0.9132	NoDiff
BAC46192	pcaH	-0.033	0.6849	0.8863	NoDiff
BAC46193	pcaG	-0.111	0.1881	0.511	NoDiff
BAC46194	blr0929	-0.123	0.04457	0.2254	NoDiff
BAC46195	blr0930	-0.143	0.09077	0.3452	NoDiff
BAC46196	bll0931	0.45	2.59e-07	1.632e-05	NoDiff
BAC46197	bll0932	0.557	1.92e-08	1.648e-06	NoDiff
BAC46198	bll0933	0.539	1.618e-05	0.0004922	NoDiff
BAC46199	blr0934	0.137	0.05424	0.2561	NoDiff
BAC46200	blr0935	0.096	0.2119	0.5423	NoDiff
BAC46201	gcpE	-0.103	0.009743	0.0814	NoDiff
BAC46202	blr0937	-0.029	0.6994	0.8922	NoDiff
BAC46203	blr0938	-0.13	0.1983	0.5232	NoDiff
BAC46204	blr0939	0.272	0.0201	0.1345	NoDiff
BAC46205	bll0940	-0.087	0.2043	0.5319	NoDiff
BAC46206	bla	-0.196	0.06087	0.2761	NoDiff
BAC46207	bll0942	-0.335	0.04041	0.2133	NoDiff
BAC46208	blr0943	-0.176	0.01899	0.1301	NoDiff
BAC46209	blr0944	-0.051	0.4196	0.7395	NoDiff
BAC46210	bll0945	-0.143	0.0303	0.1761	NoDiff
BAC46211	ispA	-0.162	0.01904	0.1302	NoDiff
BAC46212	mtgA	0.004	0.9536	0.9877	NoDiff
BAC46213	rpmF	-0.126	0.06475	0.285	NoDiff
BAC46214	blr0949	-0.166	0.0008194	0.01275	NoDiff
BAC46215	bsl0950	-0.286	0.002196	0.02746	NoDiff
BAC46216	blr0951	-0.048	0.2787	0.6179	NoDiff
BAC46217	bll0952	0.03	0.7412	0.9099	NoDiff
BAC46218	bll0953	0.072	0.5776	0.8346	NoDiff
BAC46219	bll0954	0.039	0.6692	0.8798	NoDiff
BAC46220	bll0955	-0.121	0.04498	0.2271	NoDiff
BAC46221	bll0956	0.008	0.8663	0.9589	NoDiff
BAC46222	bll0957	-0.026	0.7149	0.8966	NoDiff
BAC46223	acd	-0.136	0.102	0.3691	NoDiff
BAC46224	bsr0959	-0.138	0.02828	0.1693	NoDiff
BAC46225	blr0960	-0.08	0.1055	0.3769	NoDiff
BAC46226	blr0961	-0.027	0.5895	0.8425	NoDiff
BAC46227	bll0962	0.032	0.489	0.7849	NoDiff
BAC46228	blr0963	-0.059	0.4312	0.7466	NoDiff
BAC46229	blr0964	0.206	0.0002896	0.005491	NoDiff
BAC46230	bll0965	0.164	0.2569	0.594	NoDiff
BAC46231	bll0966	0.093	0.5096	0.797	NoDiff
BAC46232	blr0967	0.092	0.6576	0.8747	NoDiff
BAC46233	blr0968	0.488	0.105	0.376	NoDiff
BAC46234	blr0969	-0.031	0.8565	0.9542	NoDiff
BAC46235	blr0970	0.009	0.9728	0.9923	NoDiff
BAC46236	blr0971	-0.097	0.7574	0.9172	NoDiff
BAC46237	blr0972	-0.125	0.2386	0.5754	NoDiff
BAC46238	blr0973	-0.034	0.8117	0.937	NoDiff
BAC46239	bll0974	0.058	0.4538	0.761	NoDiff
BAC46240	bll0975	0.294	7.759e-06	0.0002726	NoDiff
BAC46241	bll0976	-0.02	0.9239	0.9769	NoDiff
BAC46242	bll0977	0.359	0.07942	0.3209	NoDiff
BAC46243	blr0978	-0.086	0.3747	0.705	NoDiff
BAC46244	bll0979	0.106	0.3329	0.6739	NoDiff
BAC46245	bll0980	0.079	0.375	0.705	NoDiff
BAC46246	blr0981	0.043	0.7318	0.9051	NoDiff
BAC46247	blr0982	0.146	0.05227	0.2516	NoDiff
BAC46248	blr0983	0.029	0.7312	0.9049	NoDiff
BAC46249	blr0984	0.12	0.08225	0.3266	NoDiff
BAC46250	blr0985	0.224	0.1245	0.4125	NoDiff
BAC46251	mccB	0.58	0.00119	0.01688	NoDiff
BAC46252	mccA	0.283	0.0327	0.1854	NoDiff
BAC46253	blr0988	-0.082	0.5356	0.8119	NoDiff
BAC46254	bll0989	0.133	0.3742	0.7048	NoDiff
BAC46255	bll0990	-0.12	0.5207	0.8043	NoDiff
BAC46256	bll0991	-0.135	0.3	0.6401	NoDiff
BAC46257	bll0992	-0.17	0.425	0.7421	NoDiff
BAC46258	bll0993	-0.032	0.7296	0.9039	NoDiff
BAC46259	bll0994	0.003	0.9853	0.9966	NoDiff
BAC46260	bll0995	-0.213	0.1835	0.5045	NoDiff
BAC46261	blr0996	-0.061	0.4402	0.7502	NoDiff
BAC46262	blr0997	-0.021	0.7726	0.9218	NoDiff
BAC46263	blr0998	-0.107	0.1615	0.4752	NoDiff
BAC46264	bll0999	-0.035	0.6066	0.8533	NoDiff
BAC46265	bll1000	0.005	0.9685	0.9912	NoDiff
BAC46266	bll1001	0.046	0.6287	0.8631	NoDiff
BAC46267	bll1002	-0.055	0.625	0.8612	NoDiff
BAC46268	blr1003	0.017	0.834	0.9444	NoDiff
BAC46269	bll1004	0.523	6.27e-16	1.65e-13	NoDiff
BAC46270	bll1005	0.64	8.88e-15	1.86e-12	NoDiff
BAC46271	bsl1006	0.807	0.002011	0.02562	NoDiff
BAC46272	bll1007	0.01	0.9396	0.9825	NoDiff
BAC46273	bll1008	0.107	0.2894	0.6282	NoDiff
BAC46274	soxB	-0.068	0.1413	0.4415	NoDiff
BAC46275	bll1010	-0.074	0.3811	0.7102	NoDiff
BAC46276	soxA	-0.122	0.03465	0.1929	NoDiff
BAC46277	soxZ	-0.1	0.1235	0.4111	NoDiff
BAC46278	soxY	-0.141	0.05329	0.2546	NoDiff
BAC46279	soxX	-0.174	0.05089	0.247	NoDiff
BAC46280	blr1015	0.054	0.5058	0.7942	NoDiff
BAC46281	bll1016	0.043	0.4179	0.7385	NoDiff
BAC46282	blr1017	0.829	5.31e-15	1.2e-12	NoDiff
BAC46283	blr1018	0.391	0.000149	0.003214	NoDiff
BAC46284	bll1019	0.228	0.01032	0.08511	NoDiff
BAC46285	bll1020	-0.071	0.5327	0.8104	NoDiff
BAC46286	blr1021	0.009	0.8751	0.9609	NoDiff
BAC46287	blr1022	0.066	0.3366	0.6759	NoDiff
BAC46288	bll1023	-0.075	0.3146	0.6556	NoDiff
BAC46289	bll1024	-0.066	0.4409	0.7508	NoDiff
BAC46290	bll1025	0.06	0.5108	0.7973	NoDiff
BAC46291	bll1026	0.052	0.7946	0.9283	NoDiff
BAC46292	bll1027	-0.573	0.175	0.4944	NoDiff
BAC46293	carQ	0.05	0.6773	0.8835	NoDiff
BAC46294	bll1029	-0.063	0.1993	0.5244	NoDiff
BAC46295	bll1030	-0.079	0.1885	0.5118	NoDiff
BAC46296	bll1031	-0.056	0.4942	0.7879	NoDiff
BAC46297	bll1032	-0.164	0.06414	0.2837	NoDiff
BAC46298	blr1033	-0.167	0.01455	0.1079	NoDiff
BAC46299	blr1034	-0.126	0.1979	0.5229	NoDiff
BAC46300	blr1035	0.05	0.6268	0.8621	NoDiff
BAC46301	blr1036	-0.081	0.5143	0.7994	NoDiff
BAC46302	blr1037	0.064	0.7858	0.9255	NoDiff
BAC46303	blr1038	-0.181	0.3011	0.6408	NoDiff
BAC46304	blr1039	0.106	0.294	0.6332	NoDiff
BAC46305	bsr1040	0.001	0.9882	0.9979	NoDiff
BAC46306	blr1041	0.162	0.008872	0.07647	NoDiff
BAC46307	blr1042	0.18	0.003085	0.03562	NoDiff
BAC46308	blr1043	0.187	0.001368	0.01885	NoDiff
BAC46309	bll1044	-0.12	0.3476	0.6843	NoDiff
BAC46310	bll1045	0.064	0.5449	0.8166	NoDiff
BAC46311	blr1046	-0.067	0.4911	0.7864	NoDiff
BAC46312	bll1047	1.661	2.84e-102	7.73e-99	wtC UP
BAC46313	blr1048	4.455	1.65e-95	3.36e-92	wtC UP
BAC46314	fdx	4.203	6.6e-121	2.69e-117	wtC UP
BAC46315	blr1050	3.791	7.59e-250	6.19e-246	wtC UP
BAC46316	ndh	0.642	7.2e-15	1.54e-12	NoDiff
BAC46317	blr1052	0.106	0.336	0.6758	NoDiff
BAC46318	bll1053	0.018	0.7623	0.9185	NoDiff
BAC46319	bll1054	-0.026	0.77	0.9205	NoDiff
BAC46320	bll1055	-0.131	0.1355	0.4322	NoDiff
BAC46321	bll1056	-0.032	0.6998	0.8923	NoDiff
BAC46322	bll1057	0.018	0.8157	0.9378	NoDiff
BAC46323	bll1058	-0.026	0.704	0.8937	NoDiff
BAC46324	aroE	-0.048	0.3803	0.71	NoDiff
BAC46325	bll1060	0.012	0.9133	0.9748	NoDiff
BAC46326	bsl1061	-0.076	0.4853	0.7825	NoDiff
BAC46327	blr1062	-0.074	0.2103	0.5405	NoDiff
BAC46328	blr1063	-0.032	0.541	0.815	NoDiff
BAC46329	blr1064	0.065	0.5169	0.8017	NoDiff
BAC46330	blr1065	0.013	0.8893	0.9668	NoDiff
BAC46331	blr1066	0.046	0.6967	0.8908	NoDiff
BAC46332	blr1067	0.005	0.9583	0.9896	NoDiff
BAC46333	bll1068	0.289	0.06005	0.2736	NoDiff
BAC46334	bll1069	0.02	0.7697	0.9205	NoDiff
BAC46335	bll1070	-0.027	0.7433	0.9114	NoDiff
BAC46336	blr1071	-0.047	0.7148	0.8966	NoDiff
BAC46337	blr1072	-0.11	0.2399	0.577	NoDiff
BAC46338	bll1073	-0.216	0.04437	0.2249	NoDiff
BAC46339	bll1074	0.094	0.4208	0.7401	NoDiff
BAC46340	bll1075	0.037	0.7342	0.9059	NoDiff
BAC46341	bll1076	-0.048	0.6314	0.864	NoDiff
BAC46342	blr1077	0.009	0.9485	0.9865	NoDiff
BAC46343	blr1078	0.089	0.5098	0.797	NoDiff
BAC46344	blr1079	0.151	0.4322	0.7469	NoDiff
BAC46345	blr1080	-0.015	0.9288	0.9791	NoDiff
BAC46346	blr1081	0.042	0.68	0.8854	NoDiff
BAC46347	kduD	-0.143	0.03456	0.1926	NoDiff
BAC46348	bll1083	0.021	0.6007	0.8504	NoDiff
BAC46349	blr1084	-0.119	0.01988	0.1341	NoDiff
BAC46350	blr1085	-0.195	0.05712	0.2649	NoDiff
BAC46351	blr1086	0.127	0.2262	0.5625	NoDiff
BAC46352	blr1087	0.045	0.5339	0.8115	NoDiff
BAC46353	blr1088	-0.008	0.9465	0.9854	NoDiff
BAC46354	blr1089	-0.052	0.2599	0.5968	NoDiff
BAC46355	phoR	0.028	0.6099	0.8548	NoDiff
BAC46356	pstS	-0.119	0.02004	0.1345	NoDiff
BAC46357	pstC	0.027	0.7516	0.915	NoDiff
BAC46358	pstA	0.013	0.892	0.9675	NoDiff
BAC46359	pstB	-0.02	0.8036	0.9332	NoDiff
BAC46360	phoU	-0.108	0.1518	0.4602	NoDiff
BAC46361	phoB	-0.014	0.7879	0.9261	NoDiff
BAC46362	bll1097	-0.055	0.3258	0.6669	NoDiff
BAC46363	argD	-0.065	0.1605	0.4737	NoDiff
BAC46364	argF	-0.025	0.6218	0.8596	NoDiff
BAC46365	hslO	-0.049	0.3472	0.6843	NoDiff
BAC46366	apaG	-0.032	0.6653	0.8786	NoDiff
BAC46367	blr1102	-0.04	0.5025	0.7922	NoDiff
BAC46368	blr1103	-0.032	0.5923	0.844	NoDiff
BAC46369	blr1104	-0.11	0.03823	0.207	NoDiff
BAC46370	metZ	-0.277	0.01468	0.1084	NoDiff
BAC46371	dcd	-0.175	0.0002896	0.005491	NoDiff
BAC46372	blr1107	0.087	0.3233	0.6634	NoDiff
BAC46373	blr1108	0.737	8.78e-14	1.63e-11	NoDiff
BAC46374	bll1109	0.417	0.001662	0.02203	NoDiff
BAC46375	bll1110	-0.043	0.7114	0.8961	NoDiff
BAC46376	bsl1111	-0.154	0.0262	0.1601	NoDiff
BAC46377	bll1112	-0.152	0.08703	0.3372	NoDiff
BAC46378	bll1113	-0.132	0.1064	0.3781	NoDiff
BAC46379	ephA	-0.107	0.116	0.3986	NoDiff
BAC46380	blr1115	-0.114	0.2673	0.6046	NoDiff
BAC46381	blr1116	-0.202	0.3604	0.6947	NoDiff
BAC46382	blr1117	-0.257	0.1914	0.5149	NoDiff
BAC46383	blr1118	0.005	0.9607	0.9896	NoDiff
BAC46384	xylB	-0.092	0.3005	0.6405	NoDiff
BAC46385	xylA	-0.161	0.03504	0.194	NoDiff
BAC46386	blr1121	-0.087	0.3802	0.71	NoDiff
BAC46387	blr1122	-0.044	0.6283	0.8629	NoDiff
BAC46388	blr1123	-0.067	0.4511	0.7588	NoDiff
BAC46389	blr1124	-0.062	0.5006	0.791	NoDiff
BAC46390	blr1125	-0.154	0.1156	0.3979	NoDiff
BAC46391	bll1126	0.077	0.5777	0.8346	NoDiff
BAC46392	bll1127	0.113	0.1537	0.4633	NoDiff
BAC46393	bll1128	-0.073	0.436	0.748	NoDiff
BAC46394	bll1129	-0.151	0.07955	0.3209	NoDiff
BAC46395	blr1130	-0.126	0.2083	0.5375	NoDiff
BAC46396	blr1131	0.001	0.9904	0.9987	NoDiff
BAC46397	blr1132	-0.03	0.7079	0.8957	NoDiff
BAC46398	lysS	-0.146	0.006858	0.06442	NoDiff
BAC46399	bll1134	-0.143	0.06655	0.2888	NoDiff
BAC46400	bll1135	0.068	0.4595	0.7654	NoDiff
BAC46401	blr1136	-0.089	0.286	0.6251	NoDiff
BAC46402	cah	-0.205	0.03273	0.1854	NoDiff
BAC46403	bll1138	-0.046	0.6783	0.8844	NoDiff
BAC46404	blr1139	-0.02	0.7891	0.9264	NoDiff
BAC46405	pyrD	0.005	0.9448	0.9849	NoDiff
BAC46406	dinF	0.054	0.3456	0.6831	NoDiff
BAC46407	bll1142	-0.072	0.2527	0.5905	NoDiff
BAC46408	bll1143	0.059	0.509	0.7967	NoDiff
BAC46409	bll1144	-0.077	0.4777	0.7773	NoDiff
BAC46410	bll1145	-0.121	0.4032	0.7285	NoDiff
BAC46411	blr1146	-0.036	0.7024	0.8935	NoDiff
BAC46412	blr1147	-0.067	0.3724	0.7042	NoDiff
BAC46413	lhr	0.122	0.1286	0.4194	NoDiff
BAC46414	blr1149	-0.155	0.002664	0.03208	NoDiff
BAC46415	bll1150	-0.167	0.01351	0.1019	NoDiff
BAC46416	blr1151	-0.018	0.9315	0.9793	NoDiff
BAC46417	blr1152	-0.169	0.07382	0.3073	NoDiff
BAC46418	bll1153	0.006	0.9396	0.9825	NoDiff
BAC46419	bll1154	0.015	0.8742	0.9607	NoDiff
BAC46420	bll1155	-0.009	0.8336	0.9444	NoDiff
BAC46421	bll1156	-0.078	0.4186	0.7388	NoDiff
BAC46422	blr1157	-0.108	0.1587	0.4712	NoDiff
BAC46423	acd	-0.097	0.162	0.4756	NoDiff
BAC46424	blr1159	-0.077	0.2424	0.5791	NoDiff
BAC46425	fadB	-0.096	0.1041	0.3736	NoDiff
BAC46426	bsl1161	0.144	0.2214	0.557	NoDiff
BAC46427	attY	-0.01	0.855	0.9536	NoDiff
BAC46428	blr1163	-0.121	0.07055	0.2993	NoDiff
BAC46429	gshA	-0.123	0.001461	0.01994	NoDiff
BAC46430	blr1165	-0.062	0.3963	0.7221	NoDiff
BAC46431	bll1166	-0.091	0.2053	0.5332	NoDiff
BAC46432	sipS	-0.105	0.02031	0.1354	NoDiff
BAC46433	tldD	-0.132	0.003957	0.04301	NoDiff
BAC46434	bll1169	-0.11	0.005098	0.05242	NoDiff
BAC46435	coxB	-0.161	0.02578	0.1587	NoDiff
BAC46436	coxA	-0.068	0.2741	0.6123	NoDiff
BAC46437	coxE	-0.104	0.1081	0.3813	NoDiff
BAC46438	coxF	0.014	0.8699	0.9594	NoDiff
BAC46439	coxG	-0.002	0.9704	0.9917	NoDiff
BAC46440	coxC	0.013	0.8212	0.9401	NoDiff
BAC46441	blr1176	0.134	0.3661	0.6992	NoDiff
BAC46442	shb1	-0.05	0.5651	0.8283	NoDiff
BAC46443	blr1178	0.117	0.3106	0.6516	NoDiff
BAC46444	bll1179	0.052	0.3643	0.6975	NoDiff
BAC46445	elmR	-0.209	0.04462	0.2255	NoDiff
BAC46446	thrC	-0.08	0.1373	0.4354	NoDiff
BAC46447	mpp	-0.074	0.03475	0.1932	NoDiff
BAC46448	rimJ	-0.06	0.3231	0.6634	NoDiff
BAC46449	blr1184	-0.101	0.2259	0.5622	NoDiff
BAC46450	atpB	-0.071	0.1405	0.4401	NoDiff
BAC46451	atpB	-0.065	0.2447	0.5815	NoDiff
BAC46452	atpC	-0.167	0.006081	0.05959	NoDiff
BAC46453	atpA	-0.036	0.4424	0.7512	NoDiff
BAC46454	bsl1189	-0.067	0.649	0.8728	NoDiff
BAC46455	blr1190	-0.026	0.809	0.9367	NoDiff
BAC46456	blr1191	-0.133	0.1129	0.3925	NoDiff
BAC46457	blr1192	-0.139	0.1312	0.4249	NoDiff
BAC46458	mtbA	-0.065	0.4751	0.7757	NoDiff
BAC46459	tcsR	0.105	0.1826	0.5034	NoDiff
BAC46460	TtrR	0.057	0.3221	0.6622	NoDiff
BAC46461	ohr	0.426	0.007468	0.06803	NoDiff
BAC46462	blr1197	0.076	0.4227	0.7408	NoDiff
BAC46463	blr1198	0.083	0.3323	0.6733	NoDiff
BAC46464	bll1199	-0.003	0.9546	0.9878	NoDiff
BAC46465	hemA	0.543	6.261e-06	0.000231	NoDiff
BAC46466	blr1201	0.098	0.114	0.394	NoDiff
BAC46467	bll1202	0.123	0.03648	0.1998	NoDiff
BAC46468	bll1203	-0.156	0.009745	0.0814	NoDiff
BAC46469	bll1204	-0.107	0.355	0.6901	NoDiff
BAC46470	bll1205	-0.118	0.1184	0.4021	NoDiff
BAC46471	blr1206	-0.142	0.307	0.6461	NoDiff
BAC46472	bll1207	0.369	0.001194	0.01689	NoDiff
BAC46473	bsl1208	-0.046	0.6957	0.8906	NoDiff
BAC46474	bll1209	0.085	0.296	0.6353	NoDiff
BAC46475	bll1210	0.035	0.7341	0.9059	NoDiff
BAC46476	bll1211	-0.047	0.4836	0.7818	NoDiff
BAC46477	bll1212	0.013	0.851	0.9528	NoDiff
BAC46478	blr1213	-0.194	0.01786	0.1246	NoDiff
BAC46479	blr1214	0.238	0.1227	0.4097	NoDiff
BAC46480	blr1215	1.098	3.531e-06	0.0001484	wtC UP
BAC46481	blr1216	2.38	4.178e-05	0.001081	wtC UP
BAC46482	bll1217	0.378	0.02068	0.1361	NoDiff
BAC46483	blr1218	-0.23	0.1335	0.4291	NoDiff
BAC46484	blr1219	0.095	0.3432	0.681	NoDiff
BAC46485	bll1220	-0.043	0.783	0.9246	NoDiff
BAC46486	phnG	-0.308	0.1086	0.3825	NoDiff
BAC46487	phnH	-0.228	0.1152	0.3968	NoDiff
BAC46488	phnI	-0.185	0.1053	0.3764	NoDiff
BAC46489	phnJ	-0.137	0.291	0.63	NoDiff
BAC46490	phnK	-0.178	0.2018	0.5284	NoDiff
BAC46491	phnL	-0.189	0.104	0.3736	NoDiff
BAC46492	phnM	-0.195	0.004113	0.04424	NoDiff
BAC46493	gmk	-0.026	0.8343	0.9446	NoDiff
BAC46494	blr1229	-0.027	0.7663	0.9195	NoDiff
BAC46495	bll1230	-0.003	0.9772	0.9938	NoDiff
BAC46496	bll1231	0.205	0.4061	0.7305	NoDiff
BAC46497	bsr1232	-0.066	0.8439	0.9491	NoDiff
BAC46498	blr1233	-0.077	0.3812	0.7102	NoDiff
BAC46499	bll1234	-0.141	0.07977	0.3216	NoDiff
BAC46500	cysD	-0.102	0.164	0.4781	NoDiff
BAC46501	bll1236	-0.036	0.6121	0.855	NoDiff
BAC46502	blr1237	-0.065	0.4817	0.7803	NoDiff
BAC46503	blr1238	0.041	0.7295	0.9039	NoDiff
BAC46504	blr1239	-0.051	0.616	0.8568	NoDiff
BAC46505	hpcG	-0.11	0.2765	0.6147	NoDiff
BAC46506	blr1241	-0.265	0.09783	0.3615	NoDiff
BAC46507	blr1242	-0.078	0.2874	0.6271	NoDiff
BAC46508	bll1243	0.118	0.1354	0.4322	NoDiff
BAC46509	bll1244	0.158	0.05732	0.2655	NoDiff
BAC46510	blr1245	0.101	0.322	0.6622	NoDiff
BAC46511	blr1246	0.079	0.5057	0.7942	NoDiff
BAC46512	blr1247	0.076	0.3056	0.6447	NoDiff
BAC46513	blr1248	-0.05	0.5001	0.7909	NoDiff
BAC46514	blr1249	-0.077	0.2397	0.577	NoDiff
BAC46515	blr1250	0.063	0.2406	0.5779	NoDiff
BAC46516	blr1251	0.03	0.592	0.8438	NoDiff
BAC46517	bll1252	0.018	0.8312	0.9431	NoDiff
BAC46518	blr1253	-0.165	0.1304	0.423	NoDiff
BAC46519	blr1254	-0.07	0.4726	0.7745	NoDiff
BAC46520	blr1255	-0.004	0.9714	0.9923	NoDiff
BAC46521	hisD	-0.19	0.006228	0.06063	NoDiff
BAC46522	blr1257	-0.148	0.03111	0.1793	NoDiff
BAC46523	blr1258	-0.073	0.3578	0.6922	NoDiff
BAC46524	maf	-0.125	0.01054	0.08627	NoDiff
BAC46525	bsr1260	-0.08	0.4206	0.7401	NoDiff
BAC46526	blr1261	-0.077	0.213	0.544	NoDiff
BAC46527	blr1262	-0.002	0.9805	0.995	NoDiff
BAC46528	blr1263	0.008	0.929	0.9791	NoDiff
BAC46529	blr1264	0.031	0.6897	0.889	NoDiff
BAC46530	blr1265	-0.014	0.7909	0.9267	NoDiff
BAC46531	blr1266	0.002	0.9732	0.9923	NoDiff
BAC46532	blr1267	0.014	0.8322	0.9437	NoDiff
BAC46533	blr1268	0.078	0.31	0.6508	NoDiff
BAC46534	blr1269	0.044	0.4423	0.7512	NoDiff
BAC46535	bll1270	0.02	0.8098	0.9367	NoDiff
BAC46536	mdcH	0.142	0.3832	0.7119	NoDiff
BAC46537	mdcB	0.002	0.9922	0.9987	NoDiff
BAC46538	mdcG	-0.3	0.2303	0.5659	NoDiff
BAC46539	mdcE	-0.165	0.5687	0.8303	NoDiff
BAC46540	mdcD	-0.466	0.03515	0.1943	NoDiff
BAC46541	mdcA	-0.162	0.2537	0.5922	NoDiff
BAC46542	mdcL	-0.089	0.7671	0.9196	NoDiff
BAC46543	mdcM	-0.098	0.4137	0.7349	NoDiff
BAC46544	blr1279	-0.061	0.4215	0.7407	NoDiff
BAC46545	blr1280	-0.05	0.4321	0.7469	NoDiff
BAC46546	bll1281	-0.033	0.8596	0.9556	NoDiff
BAC46547	blr1282	0.352	8.319e-06	0.0002874	NoDiff
BAC46548	blr1283	0.311	0.0021	0.02665	NoDiff
BAC46549	blr1284	0.312	8.154e-05	0.001905	NoDiff
BAC46550	bll1285	0.08	0.4845	0.7822	NoDiff
BAC46551	bll1286	-0.086	0.2002	0.526	NoDiff
BAC46552	bll1287	0	0.9969	0.9992	NoDiff
BAC46553	blr1288	0.927	1.081e-05	0.0003584	NoDiff
BAC46554	blr1289	2.393	7.57e-07	3.957e-05	wtC UP
BAC46555	bll1290	0.054	0.545	0.8166	NoDiff
BAC46556	bll1291	0.059	0.2171	0.5505	NoDiff
BAC46557	bll1292	0.192	0.01306	0.09941	NoDiff
BAC46558	gctA	0.43	3.96e-07	2.389e-05	NoDiff
BAC46559	bll1294	0.325	0.001693	0.02234	NoDiff
BAC46560	bll1295	0.305	0.0001048	0.002375	NoDiff
BAC46561	bll1296	0.043	0.5715	0.8321	NoDiff
BAC46562	blr1297	-0.083	0.5257	0.8068	NoDiff
BAC46563	blr1298	-0.023	0.6567	0.8746	NoDiff
BAC46564	bll1299	-0.039	0.647	0.8717	NoDiff
BAC46565	blr1300	-0.13	0.1324	0.4269	NoDiff
BAC46566	blr1301	-0.025	0.7343	0.9059	NoDiff
BAC46567	blr1302	0.037	0.4381	0.7495	NoDiff
BAC46568	blr1303	0.06	0.5368	0.8129	NoDiff
BAC46569	blr1304	0.143	0.01297	0.0991	NoDiff
BAC46570	bll1305	0.109	0.08271	0.3277	NoDiff
BAC46571	bll1306	0.023	0.7297	0.9039	NoDiff
BAC46572	blr1307	-0.116	0.03067	0.1774	NoDiff
BAC46573	blr1308	0.07	0.4023	0.7281	NoDiff
BAC46574	acs	0.223	0.0008725	0.01335	NoDiff
BAC46575	bsr1310	-0.148	0.04162	0.2172	NoDiff
BAC46576	blr1311	1.192	0.0005398	0.009019	wtC UP
BAC46577	bsl1312	0.177	0.1015	0.3676	NoDiff
BAC46578	bll1313	-0.137	0.05915	0.2708	NoDiff
BAC46579	blr1314	-0.138	0.02587	0.1589	NoDiff
BAC46580	thrB	-0.16	0.003571	0.03997	NoDiff
BAC46581	blr1316	-0.03	0.4996	0.7908	NoDiff
BAC46582	bll1317	-0.174	0.06535	0.2868	NoDiff
BAC46583	bll1318	-0.022	0.7856	0.9255	NoDiff
BAC46584	fadD	-0.084	0.1782	0.5002	NoDiff
BAC46585	bll1320	-0.174	0.003601	0.04016	NoDiff
BAC46586	chvA	-0.05	0.3531	0.689	NoDiff
BAC46587	bll1322	0.238	0.0001399	0.003074	NoDiff
BAC46588	his2	-0.234	0.003047	0.03534	NoDiff
BAC46589	blr1324	0	0.9949	0.9987	NoDiff
BAC46590	blr1325	0.022	0.7349	0.906	NoDiff
BAC46591	aspA	0.011	0.8457	0.9497	NoDiff
BAC46592	blr1327	0.216	4.983e-05	0.00125	NoDiff
BAC46593	blr1328	-0.133	0.09746	0.3614	NoDiff
BAC46594	coaL	0.32	0.02508	0.1556	NoDiff
BAC46595	blr1330	0.01	0.9196	0.9758	NoDiff
BAC46596	blr1331	0.007	0.9143	0.9748	NoDiff
BAC46597	blr1332	-0.024	0.7034	0.8935	NoDiff
BAC46598	bsl1333	-0.054	0.8363	0.9452	NoDiff
BAC46599	bsl1334	0.232	0.3269	0.6677	NoDiff
BAC46600	bll1335	-0.024	0.8281	0.9426	NoDiff
BAC46601	bll1336	-0.073	0.3634	0.6964	NoDiff
BAC46602	bll1337	-0.119	0.05677	0.264	NoDiff
BAC46603	bll1338	-0.1	0.3646	0.6976	NoDiff
BAC46604	bll1339	0.041	0.8184	0.9389	NoDiff
BAC46605	blr1340	0.086	0.3172	0.6575	NoDiff
BAC46606	bll1341	0.331	1.474e-06	7.027e-05	NoDiff
BAC46607	bll1342	0.231	0.09503	0.3553	NoDiff
BAC46608	blr1343	-0.133	0.08841	0.3402	NoDiff
BAC46609	bll1344	0.059	0.4935	0.7877	NoDiff
BAC46610	blr1345	-0.124	0.3694	0.701	NoDiff
BAC46611	blr1346	-0.153	0.359	0.6935	NoDiff
BAC46612	blr1347	-0.276	0.1344	0.431	NoDiff
BAC46613	blr1348	0.268	0.03328	0.1878	NoDiff
BAC46614	blr1349	-0.075	0.1816	0.5028	NoDiff
BAC46615	bll1350	0.024	0.7833	0.9249	NoDiff
BAC46616	bll1351	-0.101	0.3012	0.6408	NoDiff
BAC46617	blr1352	0.335	1.192e-06	5.887e-05	NoDiff
BAC46618	blr1353	0.09	0.1707	0.489	NoDiff
BAC46619	blr1354	0.096	0.06451	0.2847	NoDiff
BAC46620	blr1355	0.219	0.004588	0.04839	NoDiff
BAC46621	blr1356	0.137	0.01361	0.1025	NoDiff
BAC46622	blr1357	0.113	0.004995	0.05162	NoDiff
BAC46623	bll1358	0.009	0.8568	0.9542	NoDiff
BAC46624	bll1359	-0.004	0.9546	0.9878	NoDiff
BAC46625	blr1360	-0.212	0.5045	0.7934	NoDiff
BAC46626	blr1361	-0.205	0.3918	0.7182	NoDiff
BAC46627	bll1362	0.113	0.08492	0.3328	NoDiff
BAC46628	bsl1363	0.045	0.8303	0.9428	NoDiff
BAC46629	blr1364	0.19	0.1657	0.4813	NoDiff
BAC46630	bgl	-0.132	0.2529	0.5908	NoDiff
BAC46631	bll1366	0.046	0.7089	0.8958	NoDiff
BAC46632	bll1367	-0.022	0.8076	0.9359	NoDiff
BAC46633	bll1368	0.052	0.5606	0.8254	NoDiff
BAC46634	bll1369	0.053	0.6028	0.8519	NoDiff
BAC46635	bll1370	-0.13	0.1159	0.3985	NoDiff
BAC46636	alkA	0.064	0.5513	0.8196	NoDiff
BAC46637	gltX	-0.018	0.8003	0.9312	NoDiff
BAC46638	blr1373	-0.124	0.07786	0.3168	NoDiff
BAC46639	bll1374	0.028	0.7199	0.8993	NoDiff
BAC46640	blr1375	0.039	0.7905	0.9267	NoDiff
BAC46641	blr1376	-0.063	0.3391	0.6783	NoDiff
BAC46642	etfS	-0.145	0.06626	0.2881	NoDiff
BAC46643	etfL	-0.072	0.3315	0.6728	NoDiff
BAC46644	hbdA	-0.005	0.8842	0.9648	NoDiff
BAC46645	tlpA	0.043	0.4174	0.7382	NoDiff
BAC46646	argH	-0.156	0.04753	0.2356	NoDiff
BAC46647	bsr1382	-0.131	0.02881	0.171	NoDiff
BAC46648	lysA	-0.055	0.2901	0.6287	NoDiff
BAC46649	bll1384	0.127	0.02425	0.1519	NoDiff
BAC46650	pcaC	0.237	0.005596	0.05609	NoDiff
BAC46651	blr1386	0.165	0.06417	0.2837	NoDiff
BAC46652	blr1387	0.138	0.0928	0.3501	NoDiff
BAC46653	bll1388	0.034	0.6681	0.8793	NoDiff
BAC46654	bll1389	0.025	0.6546	0.8742	NoDiff
BAC46655	ftsE	0.002	0.9758	0.9932	NoDiff
BAC46656	FtsX	-0.043	0.5796	0.8356	NoDiff
BAC46657	blr1392	0.047	0.5241	0.8058	NoDiff
BAC46658	plsC	-0.084	0.1394	0.4383	NoDiff
BAC46659	chaC	-0.077	0.3535	0.6891	NoDiff
BAC46660	blr1395	-0.034	0.6765	0.8831	NoDiff
BAC46661	tyrC	-0.064	0.09817	0.3617	NoDiff
BAC46662	hisC	-0.106	0.07613	0.3131	NoDiff
BAC46663	bll1398	-0.047	0.4106	0.7322	NoDiff
BAC46664	metX	-0.213	0.007056	0.06559	NoDiff
BAC46665	blr1400	-0.231	0.0313	0.1796	NoDiff
BAC46666	bll1401	-0.094	0.1929	0.5176	NoDiff
BAC46667	blr1402	-0.155	0.002288	0.02834	NoDiff
BAC46668	bll1403	0.005	0.9448	0.9849	NoDiff
BAC46669	clpB	0.002	0.9802	0.995	NoDiff
BAC46670	bsl1405	0.032	0.8101	0.9368	NoDiff
BAC46671	bll1406	0.083	0.1697	0.487	NoDiff
BAC46672	bll1407	-0.036	0.5535	0.8208	NoDiff
BAC46673	blr1408	-0.048	0.3888	0.716	NoDiff
BAC46674	blr1409	0.009	0.8838	0.9648	NoDiff
BAC46675	glpK	-0.1	0.1177	0.4017	NoDiff
BAC46676	blr1411	-0.066	0.3006	0.6405	NoDiff
BAC46677	bll1412	-0.087	0.2878	0.6275	NoDiff
BAC46678	bll1413	-0.192	0.001528	0.02066	NoDiff
BAC46679	blr1414	-0.352	0.0004909	0.008356	NoDiff
BAC46680	blr1415	-0.034	0.676	0.8829	NoDiff
BAC46681	bll1416	0.226	0.003644	0.04053	NoDiff
BAC46682	bll1417	0.095	0.1949	0.5204	NoDiff
BAC46683	metH	0.006	0.9514	0.9873	NoDiff
BAC46684	metF	-0.119	0.4779	0.7773	NoDiff
BAC46685	blr1420	0.163	0.004993	0.05162	NoDiff
BAC46686	pheA	-0.067	0.1074	0.3799	NoDiff
BAC46687	kdsB	-0.143	0.01534	0.1118	NoDiff
BAC46688	cycM	-0.153	0.0008394	0.01299	NoDiff
BAC46689	blr1424	-0.091	0.04019	0.2128	NoDiff
BAC46690	blr1425	-0.024	0.6299	0.8631	NoDiff
BAC46691	blr1426	-0.011	0.868	0.9592	NoDiff
BAC46692	blr1427	0.01	0.8656	0.9589	NoDiff
BAC46693	blr1428	0.011	0.868	0.9592	NoDiff
BAC46694	blr1429	0.024	0.7574	0.9172	NoDiff
BAC46695	bll1430	0.03	0.6413	0.8688	NoDiff
BAC46696	bll1431	-0.085	0.1831	0.5041	NoDiff
BAC46697	bsr1432	-0.029	0.7842	0.9253	NoDiff
BAC46698	blr1433	0.039	0.4718	0.7741	NoDiff
BAC46699	ctpI	0.074	0.1745	0.4933	NoDiff
BAC46700	ctpH	0.041	0.3813	0.7102	NoDiff
BAC46701	ctpG	0.07	0.2213	0.557	NoDiff
BAC46702	ctpF	0.04	0.4892	0.7849	NoDiff
BAC46703	ctpE	0.06	0.4214	0.7406	NoDiff
BAC46704	ctpD	0.029	0.5408	0.815	NoDiff
BAC46705	ctpC	0.021	0.6176	0.8575	NoDiff
BAC46706	ctpB	0.032	0.5916	0.8437	NoDiff
BAC46707	ctpA	0.09	0.4362	0.748	NoDiff
BAC46708	blr1443	-0.046	0.4548	0.762	NoDiff
BAC46709	blr1444	-0.107	0.1301	0.4221	NoDiff
BAC46710	cspA	0.053	0.4946	0.7879	NoDiff
BAC46711	infA	0.11	0.2547	0.5932	NoDiff
BAC46712	rhlE	0.273	0.225	0.5615	NoDiff
BAC46713	blr1448	-0.276	0.2076	0.5365	NoDiff
BAC46714	blr1449	-0.168	0.282	0.6203	NoDiff
BAC46715	blr1450	-0.387	0.01708	0.1212	NoDiff
BAC46716	blr1451	-0.155	0.3485	0.6852	NoDiff
BAC46717	blr1452	0.143	0.3689	0.701	NoDiff
BAC46718	ureD	0.041	0.601	0.8506	NoDiff
BAC46719	ureA	0.024	0.7922	0.927	NoDiff
BAC46720	ureB	0.145	0.1548	0.4651	NoDiff
BAC46721	blr1456	-0.048	0.5754	0.8341	NoDiff
BAC46722	ureC	-0.018	0.7979	0.9304	NoDiff
BAC46723	bsr1458	0.095	0.2144	0.5468	NoDiff
BAC46724	ureF	0.207	0.0123	0.09542	NoDiff
BAC46725	ureG	0.124	0.06279	0.2811	NoDiff
BAC46726	blr1461	-0.034	0.5635	0.8273	NoDiff
BAC46727	bll1462	0.013	0.814	0.9376	NoDiff
BAC46728	bll1463	-0.017	0.7943	0.9283	NoDiff
BAC46729	bll1464	0.092	0.5022	0.792	NoDiff
BAC46730	bll1465	-0.055	0.7471	0.9129	NoDiff
BAC46731	bll1466	-0.296	0.03996	0.2122	NoDiff
BAC46732	bll1467	-0.076	0.6669	0.8792	NoDiff
BAC46733	blr1468	-0.2	0.246	0.5826	NoDiff
BAC46734	blr1469	-0.116	0.2673	0.6046	NoDiff
BAC46735	bll1470	-0.088	0.09592	0.3576	NoDiff
BAC46736	bll1471	-0.046	0.6579	0.8748	NoDiff
BAC46737	bsr1472	-0.27	0.05883	0.2698	NoDiff
BAC46738	bsl1473	-0.157	0.03862	0.2083	NoDiff
BAC46739	glcB	-0.153	0.0523	0.2516	NoDiff
BAC46740	nodQ	-0.304	0.1094	0.3843	NoDiff
BAC46741	cysD	-0.375	0.1591	0.4719	NoDiff
BAC46742	blr1477	-0.205	0.05972	0.2724	NoDiff
BAC46743	blr1478	-0.178	0.0756	0.3124	NoDiff
BAC46744	blr1479	-0.211	0.062	0.2788	NoDiff
BAC46745	blr1480	-0.143	0.2423	0.5791	NoDiff
BAC46746	cysH	-0.133	0.1299	0.4219	NoDiff
BAC46747	blr1482	-0.168	0.06993	0.2976	NoDiff
BAC46748	blr1483	-0.183	0.08981	0.343	NoDiff
BAC46749	blr1484	-0.104	0.3248	0.6655	NoDiff
BAC46750	blr1485	-0.157	0.0839	0.3304	NoDiff
BAC46751	blr1486	-0.084	0.187	0.5101	NoDiff
BAC46752	blr1487	-0.091	0.07953	0.3209	NoDiff
BAC46753	bdhA	-0.072	0.1803	0.5022	NoDiff
BAC46754	bll1489	-0.069	0.4499	0.7578	NoDiff
BAC46755	bll1490	0.006	0.924	0.9769	NoDiff
BAC46756	bll1491	0.139	0.1242	0.4122	NoDiff
BAC46757	blr1492	0.056	0.3349	0.6751	NoDiff
BAC46758	tfdA	0.306	2.089e-05	0.0006126	NoDiff
BAC46759	bdhA	0.355	0.001306	0.01815	NoDiff
BAC46760	blr1495	-0.032	0.7075	0.8957	NoDiff
BAC46761	blr1496	-0.268	0.001656	0.02203	NoDiff
BAC46762	bll1497	-0.115	0.01223	0.09494	NoDiff
BAC46763	bll1498	0.007	0.8819	0.9641	NoDiff
BAC46764	exoN	-0.119	0.04844	0.2392	NoDiff
BAC46765	bll1500	-0.057	0.2282	0.5645	NoDiff
BAC46766	blr1501	0.009	0.9183	0.975	NoDiff
BAC46767	bll1502	-0.133	0.0003991	0.007059	NoDiff
BAC46768	qor	-0.055	0.4323	0.7469	NoDiff
BAC46769	bsr1504	-0.05	0.6823	0.8858	NoDiff
BAC46770	bsr1505	0.25	0.05393	0.2549	NoDiff
BAC46771	blr1506	-0.169	0.03288	0.1862	NoDiff
BAC46772	rpmE	-0.015	0.8812	0.9639	NoDiff
BAC46773	blr1508	1.369	0.01578	0.1143	NoDiff
BAC46774	bll1509	0.273	0.0269	0.163	NoDiff
BAC46775	motB	-0.011	0.8133	0.9374	NoDiff
BAC46776	bll1511	0.023	0.6497	0.8728	NoDiff
BAC46777	blr1512	-0.193	0.1365	0.434	NoDiff
BAC46778	blr1513	0.037	0.6794	0.8851	NoDiff
BAC46779	bsr1514	0.147	0.3231	0.6634	NoDiff
BAC46780	acrA	0.271	0.01589	0.1149	NoDiff
BAC46781	acrB	0.194	0.01462	0.1082	NoDiff
BAC46782	suhB	-0.115	0.01615	0.1162	NoDiff
BAC46783	bll1518	-0.115	0.02649	0.1612	NoDiff
BAC46784	bll1519	-0.182	0.007987	0.07133	NoDiff
BAC46785	bll1520	-0.172	0.005092	0.05242	NoDiff
BAC46786	bll1521	-0.129	0.0964	0.3587	NoDiff
BAC46787	pgk	-0.13	0.09963	0.364	NoDiff
BAC46788	gapA	-0.144	0.08645	0.336	NoDiff
BAC46789	tktA	-0.191	0.01423	0.1062	NoDiff
BAC46790	bsr1525	-0.173	0.04563	0.2293	NoDiff
BAC46791	blr1526	-0.106	0.1226	0.4095	NoDiff
BAC46792	blr1527	-0.071	0.4061	0.7305	NoDiff
BAC46793	blr1528	0.014	0.819	0.9392	NoDiff
BAC46794	bll1529	-0.119	0.1352	0.4322	NoDiff
BAC46795	bll1530	-0.048	0.4343	0.7473	NoDiff
BAC46796	bll1531	-0.171	0.1431	0.444	NoDiff
BAC46797	bll1532	-0.165	0.02326	0.1479	NoDiff
BAC46798	bll1533	-0.064	0.09696	0.3602	NoDiff
BAC46799	blr1534	-0.16	0.009172	0.07838	NoDiff
BAC46800	ruvC	-0.097	0.03656	0.2	NoDiff
BAC46801	ruvA	-0.006	0.951	0.9872	NoDiff
BAC46802	ruvB	0.012	0.8712	0.9595	NoDiff
BAC46803	blr1538	-0.046	0.6345	0.866	NoDiff
BAC46804	blr1539	-0.012	0.8583	0.955	NoDiff
BAC46805	bll1540	0.001	0.9918	0.9987	NoDiff
BAC46806	bll1541	-0.111	0.5301	0.8087	NoDiff
BAC46807	blr1542	1.153	0.1917	0.5155	NoDiff
BAC46809	bll1544	-0.033	0.8151	0.9378	NoDiff
BAC46810	bll1545	-0.058	0.6743	0.8814	NoDiff
BAC46811	blr1546	-0.089	0.6332	0.8651	NoDiff
BAC46812	bsr1547	-0.043	0.725	0.9018	NoDiff
BAC46813	blr1548	-0.173	0.321	0.6614	NoDiff
BAC46814	bll1549	-0.156	0.2237	0.56	NoDiff
BAC46815	pilA2	-0.062	0.7079	0.8957	NoDiff
BAC46816	blr1551	-0.011	0.8693	0.9592	NoDiff
BAC46817	mauG	-0.05	0.3807	0.7102	NoDiff
BAC46818	bsr1553	0.235	0.4387	0.7499	NoDiff
BAC46819	blr1554	-0.039	0.515	0.8001	NoDiff
BAC46820	bll1555	-0.121	0.2583	0.595	NoDiff
BAC46821	blr1556	0	0.9961	0.9991	NoDiff
BAC46822	bll1557	0.123	0.3741	0.7048	NoDiff
BAC46823	bll1558	-0.093	0.4022	0.7281	NoDiff
BAC46824	bll1559	-0.153	0.1282	0.419	NoDiff
BAC46825	bll1560	-0.055	0.6358	0.8667	NoDiff
BAC46826	bsr1561	0.103	0.4725	0.7745	NoDiff
BAC46827	bsr1562	0.139	0.5182	0.8021	NoDiff
BAC46828	blr1563	0.304	0.0371	0.2023	NoDiff
BAC46829	blr1564	0.049	0.5456	0.8166	NoDiff
BAC46830	bll1565	0.024	0.7905	0.9267	NoDiff
BAC46831	bll1566	-0.004	0.9397	0.9825	NoDiff
BAC46832	bll1567	0.033	0.6944	0.8903	NoDiff
BAC46833	bll1568	0.011	0.9045	0.972	NoDiff
BAC46834	bll1569	0.111	0.006542	0.06246	NoDiff
BAC46835	bll1570	0.082	0.08128	0.3239	NoDiff
BAC46836	blr1571	-0.041	0.4931	0.7876	NoDiff
BAC46837	bll1572	0.008	0.9249	0.9774	NoDiff
BAC46838	blr1573	0.178	0.2598	0.5967	NoDiff
BAC46839	bsr1574	0.373	0.1276	0.4178	NoDiff
BAC46840	blr1575	0.252	0.1435	0.4448	NoDiff
BAC46841	bll1576	0.348	0.01031	0.08505	NoDiff
BAC46842	bll1577	-0.036	0.8476	0.9508	NoDiff
BAC46843	blr1578	0.008	0.9662	0.9912	NoDiff
BAC46844	blr1579	-0.035	0.7253	0.9018	NoDiff
BAC46845	bll1580	0.104	0.2354	0.5717	NoDiff
BAC46846	bll1581	0.035	0.7166	0.8977	NoDiff
BAC46847	bll1582	-0.049	0.4227	0.7408	NoDiff
BAC46848	bll1583	0.019	0.7729	0.9218	NoDiff
BAC46849	bll1584	-0.157	0.1456	0.4484	NoDiff
BAC46850	bll1585	0.164	0.6023	0.8516	NoDiff
BAC46851	bll1586	0.103	0.6889	0.8888	NoDiff
BAC46852	bll1587	-0.046	0.6899	0.889	NoDiff
BAC46853	blr1588	-0.117	0.314	0.655	NoDiff
BAC46854	bsl1589	0.021	0.8901	0.9668	NoDiff
BAC46855	bsr1590	-0.009	0.9509	0.9872	NoDiff
BAC46856	bll1591	-0.108	0.2306	0.5659	NoDiff
BAC46857	bll1592	-0.015	0.7788	0.9244	NoDiff
BAC46858	bll1593	-0.01	0.8339	0.9444	NoDiff
BAC46859	bll1594	0.09	0.2231	0.5596	NoDiff
BAC46860	bll1595	-0.014	0.7767	0.9237	NoDiff
BAC46861	bsl1596	-0.282	0.02953	0.1736	NoDiff
BAC46862	bsl1597	-0.309	0.2191	0.5535	NoDiff
BAC46863	bsl1598	0.406	0.08532	0.3338	NoDiff
BAC46864	bsr1599	0.062	0.6696	0.8798	NoDiff
BAC46865	blr1600	-0.12	0.3295	0.6705	NoDiff
BAC46866	blr1601	-0.15	0.23	0.5655	NoDiff
BAC46867	blr1602	-0.106	0.2795	0.6185	NoDiff
BAC46868	blr1603	-0.11	0.3269	0.6677	NoDiff
BAC46869	blr1604	-0.042	0.5533	0.8208	NoDiff
BAC46870	bll1605	-0.154	0.005731	0.05698	NoDiff
BAC46871	blr1606	-0.065	0.4851	0.7825	NoDiff
BAC46872	bsr1607	0.309	0.04231	0.2199	NoDiff
BAC46874	bll1609	0.092	0.8702	0.9595	NoDiff
BAC46875	blr1610	0.05	0.6216	0.8596	NoDiff
BAC46876	blr1611	-0.187	0.1809	0.5024	NoDiff
BAC46877	ardC	0.32	0.2424	0.5791	NoDiff
BAC46878	blr1613	0.156	0.6464	0.8713	NoDiff
BAC46879	blr1614	0.388	0.6136	0.8559	NoDiff
BAC46880	blr1615	-0.257	0.5284	0.8081	NoDiff
BAC46881	blr1616	-0.543	0.2552	0.5934	NoDiff
BAC46882	trbL	0.513	0.1723	0.4904	NoDiff
BAC46883	trbF	-0.124	0.735	0.906	NoDiff
BAC46884	trbG	0.089	0.5635	0.8273	NoDiff
BAC46885	trbI	0.082	0.529	0.8081	NoDiff
BAC46886	bsr1621	-0.038	0.8833	0.9648	NoDiff
BAC46887	bsr1622	-0.117	0.5756	0.8341	NoDiff
BAC46888	bll1623	-0.17	0.296	0.6353	NoDiff
BAC46889	bsl1624	0.177	0.3385	0.6778	NoDiff
BAC46890	blr1625	-0.125	0.2343	0.5702	NoDiff
BAC46891	blr1626	-0.114	0.08091	0.3231	NoDiff
BAC46892	blr1627	0.029	0.7624	0.9185	NoDiff
BAC46893	bsr1628	-0.065	0.7404	0.9094	NoDiff
BAC46894	blr1629	-0.014	0.83	0.9428	NoDiff
BAC46895	nolK	-0.084	0.2584	0.5952	NoDiff
BAC46896	noeL	-0.155	0.03117	0.1794	NoDiff
BAC46897	nodM	0.047	0.4575	0.7637	NoDiff
BAC46898	noeD	0.025	0.8618	0.957	NoDiff
BAC46899	bll1634	0.084	0.3796	0.7096	NoDiff
BAC46900	blr1635	-0.059	0.4483	0.7567	NoDiff
BAC46901	bll1636	-0.01	0.9405	0.9825	NoDiff
BAC46902	bsl1637	-0.124	0.5114	0.7976	NoDiff
BAC46903	blr1638	0.339	0.3801	0.7099	NoDiff
BAC46904	bsl1639	0.561	0.1667	0.483	NoDiff
BAC46905	blr1640	-0.364	0.01193	0.09343	NoDiff
BAC46906	bll1641	-0.402	0.7105	0.8961	NoDiff
BAC46907	bll1642	0.064	0.8752	0.9609	NoDiff
BAC46908	bll1643	0.057	0.7234	0.9009	NoDiff
BAC46909	blr1644	0.568	0.0001824	0.003804	NoDiff
BAC46910	blr1645	0.068	0.6951	0.8906	NoDiff
BAC46911	bsr1646	0.205	0.5113	0.7976	NoDiff
BAC46912	bll1647	-0.013	0.8886	0.9668	NoDiff
BAC46913	bll1648	0.098	0.573	0.8333	NoDiff
BAC46914	blr1649	0.61	6.42e-11	7.93e-09	NoDiff
BAC46915	blr1650	0.387	0.0001819	0.003804	NoDiff
BAC46916	bsl1651	0.353	0.008578	0.07448	NoDiff
BAC46917	bsl1652	0.384	0.0004343	0.007566	NoDiff
BAC46918	blr1653	0.097	0.5906	0.8429	NoDiff
BAC46919	bsl1654	-0.091	0.8364	0.9452	NoDiff
BAC46920	blr1655	-0.238	0.2692	0.6074	NoDiff
BAC46921	blr1656	0.39	4.546e-06	0.0001799	NoDiff
BAC46922	blr1657	0.273	0.006596	0.06275	NoDiff
BAC46923	blr1658	-0.006	0.9655	0.9909	NoDiff
BAC46924	blr1659	0.033	0.6822	0.8858	NoDiff
BAC46925	bll1660	0.027	0.5605	0.8254	NoDiff
BAC46926	blr1661	-0.092	0.3002	0.6404	NoDiff
BAC46927	bsr1662	0.032	0.9492	0.9866	NoDiff
BAC46928	blr1663	-0.022	0.7631	0.9185	NoDiff
BAC46929	blr1664	-0.285	0.02967	0.1739	NoDiff
BAC46930	blr1665	-0.113	0.4587	0.7647	NoDiff
BAC46931	blr1666	0.003	0.961	0.9896	NoDiff
BAC46932	blr1667	-0.093	0.1897	0.5135	NoDiff
BAC46933	bll1668	-0.17	0.04044	0.2133	NoDiff
BAC46934	bll1669	-0.33	0.004949	0.05127	NoDiff
BAC46935	blr1670	-0.283	0.0008933	0.01349	NoDiff
BAC46936	blr1671	-0.27	0.0005279	0.008874	NoDiff
BAC46937	blr1672	-0.094	0.2426	0.5791	NoDiff
BAC46938	blr1673	-0.07	0.3442	0.6819	NoDiff
BAC46939	bll1674	0.212	0.08074	0.3229	NoDiff
BAC46940	bll1675	0.267	0.1396	0.4385	NoDiff
BAC46941	blr1676	0.321	0.001713	0.02256	NoDiff
BAC46942	bsr1677	0.213	0.02007	0.1345	NoDiff
BAC46943	bsl1678	0.202	0.04926	0.2421	NoDiff
BAC46944	blr1679	0.227	0.04314	0.2218	NoDiff
BAC46945	blr1680	0.277	0.0005531	0.009146	NoDiff
BAC46946	blr1681	0.36	0.5747	0.8341	NoDiff
BAC46947	bsr1682	0.078	0.7439	0.9117	NoDiff
BAC46948	bsr1683	0.076	0.6486	0.8728	NoDiff
BAC46949	bll1684	0.466	0.08181	0.3255	NoDiff
BAC46950	bll1685	0.056	0.7129	0.8963	NoDiff
BAC46951	blr1686	-0.013	0.8483	0.9509	NoDiff
BAC46952	bll1687	-0.05	0.3293	0.6702	NoDiff
BAC46953	bll1688	-0.049	0.494	0.7879	NoDiff
BAC46954	blr1689	0.16	0.7984	0.9306	NoDiff
BAC46955	bsr1690	0.145	0.2427	0.5794	NoDiff
BAC46957	blr1692	0.234	0.63	0.8631	NoDiff
BAC46958	blr1693	0.093	0.2391	0.5762	NoDiff
BAC46959	bll1694	1.28	0.2998	0.6401	NoDiff
BAC46960	bsr1695	0.195	0.9142	0.9748	NoDiff
BAC46962	bll1697	-0.697	0.6748	0.8819	NoDiff
BAC46963	blr1698	0.438	0.301	0.6408	NoDiff
BAC46964	blr1699	0.936	0.04204	0.2189	NoDiff
BAC46965	blr1700	0.248	0.05005	0.2448	NoDiff
BAC46966	trbG	0.407	0.02435	0.1523	NoDiff
BAC46967	blr1702	-0.464	0.2778	0.6167	NoDiff
BAC46968	bll1703	-0.018	0.8011	0.9313	NoDiff
BAC46969	blr1704	0.449	1.05e-07	7.344e-06	NoDiff
BAC46970	blr1705	0.444	4.3e-08	3.338e-06	NoDiff
BAC46971	blr1706	-0.133	0.6644	0.8781	NoDiff
BAC46972	blr1707	0.036	0.91	0.9738	NoDiff
BAC46973	bsl1708	0.275	0.01219	0.09486	NoDiff
BAC46974	blr1709	0.103	0.3232	0.6634	NoDiff
BAC46975	bll1710	1.594	0.1912	0.5146	NoDiff
BAC46976	bll1711	-0.059	0.7678	0.9198	NoDiff
BAC46977	blr1712	0.002	0.9955	0.9988	NoDiff
BAC46978	bsl1713	0.028	0.6909	0.889	NoDiff
BAC46979	nodW	0	0.9983	0.9997	NoDiff
BAC46980	nodV	0.013	0.8104	0.9368	NoDiff
BAC46981	blr1716	0.065	0.7882	0.9262	NoDiff
BAC46982	blr1717	0.005	0.9623	0.9898	NoDiff
BAC46983	dctA	0.067	0.3873	0.7156	NoDiff
BAC46984	modB	0.207	0.09688	0.36	NoDiff
BAC46985	hupS	0.027	0.7294	0.9039	NoDiff
BAC46986	hupL	0.033	0.6717	0.8801	NoDiff
BAC46987	hupC	0.017	0.8685	0.9592	NoDiff
BAC46988	hupD	0.09	0.529	0.8081	NoDiff
BAC46989	blr1724	-0.04	0.6529	0.8736	NoDiff
BAC46990	hupF	0.002	0.9879	0.9978	NoDiff
BAC46991	blr1726	0.001	0.9943	0.9987	NoDiff
BAC46992	hupH	0.096	0.543	0.8166	NoDiff
BAC46993	hupK	0.129	0.5821	0.8366	NoDiff
BAC46994	bsr1729	0.414	0.7405	0.9094	NoDiff
BAC46995	hypA	-0.171	0.7505	0.9145	NoDiff
BAC46996	hypB	-0.429	0.1756	0.4947	NoDiff
BAC46997	blr1732	-0.162	0.5779	0.8346	NoDiff
BAC46999	blr1734	0.113	0.6176	0.8575	NoDiff
BAC47000	hypF	-0.003	0.984	0.9959	NoDiff
BAC47001	hypD	0.085	0.4847	0.7822	NoDiff
BAC47002	hypE	0.088	0.4732	0.7745	NoDiff
BAC47003	aldA	0.079	0.4767	0.7769	NoDiff
BAC47004	bsr1739	0.117	0.3954	0.7214	NoDiff
BAC47005	blr1740	0.147	0.4953	0.7886	NoDiff
BAC47006	bll1741	0.032	0.8715	0.9595	NoDiff
BAC47007	bll1742	0.172	0.4083	0.7312	NoDiff
BAC47008	nifD	-0.077	0.335	0.6751	NoDiff
BAC47009	nifK	-0.037	0.6212	0.8596	NoDiff
BAC47010	nifE	0.003	0.9646	0.9905	NoDiff
BAC47011	nifN	0.015	0.8353	0.9449	NoDiff
BAC47012	nifX	0.043	0.6356	0.8667	NoDiff
BAC47013	blr1748	0.023	0.8461	0.9498	NoDiff
BAC47014	bsr1749	-0.027	0.9119	0.9745	NoDiff
BAC47015	fer3	-0.028	0.7971	0.93	NoDiff
BAC47016	bll1751	0.005	0.9679	0.9912	NoDiff
BAC47017	blr1752	0.361	0.0001471	0.00319	NoDiff
BAC47018	blr1753	0.214	0.06962	0.2972	NoDiff
BAC47019	bll1754	0.255	0.05795	0.2678	NoDiff
BAC47020	blr1755	0.12	0.4622	0.7664	NoDiff
BAC47021	nifS	0.184	0.1038	0.3736	NoDiff
BAC47022	fixU	0.327	0.1133	0.3928	NoDiff
BAC47023	bsr1758	0.068	0.7024	0.8935	NoDiff
BAC47024	nifB	-0.215	0.006732	0.0636	NoDiff
BAC47025	frxA	-0.139	0.3947	0.7207	NoDiff
BAC47026	nifZ	-0.017	0.8528	0.9531	NoDiff
BAC47027	bll1762	-0.024	0.8008	0.9312	NoDiff
BAC47028	blr1763	0.105	0.3471	0.6843	NoDiff
BAC47029	bsr1764	-0.163	0.1918	0.5155	NoDiff
BAC47030	fer2	0.08	0.4747	0.7754	NoDiff
BAC47031	bll1766	0.598	0.04316	0.2218	NoDiff
BAC47032	bll1767	0.061	0.7101	0.8958	NoDiff
BAC47033	blr1768	0.037	0.8154	0.9378	NoDiff
BAC47034	nifH	-0.05	0.4447	0.7533	NoDiff
BAC47035	nifQ	0.105	0.2614	0.5983	NoDiff
BAC47036	nifW	-0.182	0.06008	0.2736	NoDiff
BAC47037	bsl1772	-0.197	0.05837	0.2687	NoDiff
BAC47038	fixB	-0.016	0.8264	0.9421	NoDiff
BAC47039	fixC	-0.039	0.5278	0.8081	NoDiff
BAC47040	fixX	-0.117	0.1111	0.3886	NoDiff
BAC47041	ahpD	0.024	0.7889	0.9264	NoDiff
BAC47042	ahpC	-0.044	0.7323	0.9051	NoDiff
BAC47043	bll1778	0.07	0.5381	0.8129	NoDiff
BAC47044	bll1779	0.855	0.1297	0.4217	NoDiff
BAC47045	bll1780	0.072	0.4484	0.7567	NoDiff
BAC47046	blr1781	0.015	0.9829	0.9952	NoDiff
BAC47047	blr1782	0.271	0.8654	0.9589	NoDiff
BAC47048	blr1783	0.248	0.4151	0.736	NoDiff
BAC47049	bsr1784	0.225	0.3824	0.7111	NoDiff
BAC47050	blr1785	0.008	0.9217	0.9764	NoDiff
BAC47051	bll1786	0.409	0.0137	0.1031	NoDiff
BAC47052	blr1787	0.143	0.1714	0.4902	NoDiff
BAC47053	blr1788	0.15	0.2371	0.5736	NoDiff
BAC47054	blr1789	0.044	0.6687	0.8798	NoDiff
BAC47055	bll1790	0.029	0.6989	0.8921	NoDiff
BAC47056	bll1791	-0.086	0.2705	0.6083	NoDiff
BAC47057	bll1792	0.041	0.8406	0.9476	NoDiff
BAC47058	bll1793	0.011	0.9723	0.9923	NoDiff
BAC47059	bll1794	0.234	0.4797	0.7787	NoDiff
BAC47060	bll1795	-0.14	0.5008	0.7911	NoDiff
BAC47061	bll1796	0.143	0.1255	0.4142	NoDiff
BAC47062	bll1797	0.325	0.01203	0.0938	NoDiff
BAC47063	bll1798	0.349	0.002559	0.03123	NoDiff
BAC47064	bll1799	0.439	5.168e-05	0.001277	NoDiff
BAC47065	rhcV	0.304	0.0001998	0.004098	NoDiff
BAC47066	bll1801	0.189	0.06229	0.2798	NoDiff
BAC47067	bll1802	0.435	0.0002291	0.00456	NoDiff
BAC47068	bll1803	0.537	6.665e-06	0.0002404	NoDiff
BAC47069	bll1804	0.537	7.32e-10	8.07e-08	NoDiff
BAC47070	bll1805	0.047	0.6433	0.8707	NoDiff
BAC47071	blr1806	0.488	1.07e-08	9.83e-07	NoDiff
BAC47072	blr1807	0.267	0.01547	0.1125	NoDiff
BAC47073	bsl1808	0.385	3.962e-05	0.001042	NoDiff
BAC47074	bsr1809	0.263	0.02419	0.1518	NoDiff
BAC47075	bll1810	0.435	1.42e-07	9.532e-06	NoDiff
BAC47076	rhcC1	0.087	0.3365	0.6759	NoDiff
BAC47077	nolB	0.421	1.682e-06	7.745e-05	NoDiff
BAC47078	rhcJ	0.621	2.97e-15	7.12e-13	NoDiff
BAC47079	nolU	0.586	1.1e-10	1.34e-08	NoDiff
BAC47080	nolV	0.546	2.52e-09	2.45e-07	NoDiff
BAC47081	rhcN	0.511	1.87e-10	2.25e-08	NoDiff
BAC47082	blr1817	0.577	2.48e-15	6.13e-13	NoDiff
BAC47083	rhcQ	0.553	1.61e-09	1.66e-07	NoDiff
BAC47084	rhcR	0.6	1.32e-09	1.4e-07	NoDiff
BAC47085	rhcS	0.648	1.83e-09	1.82e-07	NoDiff
BAC47086	rhcT	0.381	5.103e-05	0.001268	NoDiff
BAC47087	rhcU	0.398	8.85e-08	6.444e-06	NoDiff
BAC47089	bll1824	0.029	0.9312	0.9791	NoDiff
BAC47090	blr1825	0.246	0.1163	0.3992	NoDiff
BAC47091	bll1826	0.007	0.9711	0.9922	NoDiff
BAC47092	blr1827	0.048	0.672	0.8801	NoDiff
BAC47093	bsl1828	0.065	0.5518	0.82	NoDiff
BAC47094	blr1829	0.178	0.6116	0.855	NoDiff
BAC47095	blr1830	-0.091	0.2158	0.5485	NoDiff
BAC47096	bsr1831	0.335	7.467e-05	0.001765	NoDiff
BAC47097	bll1832	0.421	2.87e-07	1.77e-05	NoDiff
BAC47098	blr1833	0.18	0.3712	0.7031	NoDiff
BAC47099	blr1834	-0.323	0.5626	0.8266	NoDiff
BAC47101	bll1836	0.072	0.6853	0.8864	NoDiff
BAC47102	blr1837	-0.046	0.8281	0.9426	NoDiff
BAC47103	blr1838	0.051	0.8186	0.9389	NoDiff
BAC47104	blr1839	0.202	0.01502	0.1099	NoDiff
BAC47105	bll1840	0.198	0.009325	0.07923	NoDiff
BAC47106	bll1841	0.323	0.0005159	0.008745	NoDiff
BAC47107	rhcC2	0.253	0.008521	0.07422	NoDiff
BAC47108	basR	0.129	0.2331	0.5682	NoDiff
BAC47109	bll1844	0.015	0.8933	0.9677	NoDiff
BAC47110	bsl1845	0.105	0.3583	0.6925	NoDiff
BAC47111	bll1846	0.411	4.173e-06	0.0001693	NoDiff
BAC47112	blr1847	0.252	0.0008819	0.0134	NoDiff
BAC47113	bll1848	0.386	4.946e-05	0.001245	NoDiff
BAC47114	bsl1849	0.107	0.3893	0.716	NoDiff
BAC47115	blr1850	0.074	0.7182	0.8985	NoDiff
BAC47116	blr1851	-0.114	0.2548	0.5932	NoDiff
BAC47117	blr1852	-0.042	0.6338	0.8656	NoDiff
BAC47118	blr1853	0.03	0.7092	0.8958	NoDiff
BAC47119	blr1854	0.291	0.001376	0.01889	NoDiff
BAC47120	bll1855	0.071	0.5399	0.8146	NoDiff
BAC47121	bsl1856	-0.154	0.05089	0.247	NoDiff
BAC47122	bsl1857	-0.04	0.6262	0.8619	NoDiff
BAC47123	bll1858	0.072	0.5396	0.8143	NoDiff
BAC47124	blr1859	0.154	0.1968	0.5215	NoDiff
BAC47125	bll1860	-0.005	0.9809	0.995	NoDiff
BAC47126	bll1861	0.27	0.005345	0.05427	NoDiff
BAC47127	bll1862	0.3	0.7764	0.9237	NoDiff
BAC47128	bsr1863	0.071	0.4826	0.7813	NoDiff
BAC47129	citA	0.059	0.5421	0.8159	NoDiff
BAC47130	blr1865	0.059	0.9373	0.9818	NoDiff
BAC47131	blr1866	-0.018	0.9736	0.9923	NoDiff
BAC47132	blr1867	-0.092	0.6677	0.8793	NoDiff
BAC47133	blr1868	0.036	0.8131	0.9374	NoDiff
BAC47134	blr1869	0.287	0.0005427	0.00903	NoDiff
BAC47135	bsl1870	0.113	0.3453	0.6827	NoDiff
BAC47136	bsl1871	0.153	0.2049	0.5326	NoDiff
BAC47137	bll1872	0.126	0.1516	0.4602	NoDiff
BAC47138	blr1873	-0.78	0.4019	0.7281	NoDiff
BAC47139	bsr1874	0.123	0.6491	0.8728	NoDiff
BAC47140	bll1875	0.166	0.1668	0.4831	NoDiff
BAC47141	blr1876	0.469	0.0006102	0.00993	NoDiff
BAC47142	bll1877	0.476	2.6e-07	1.632e-05	NoDiff
BAC47143	bsr1878	-0.201	0.2042	0.5319	NoDiff
BAC47144	blr1879	-0.148	0.3737	0.7045	NoDiff
BAC47145	blr1880	-0.093	0.2069	0.5351	NoDiff
BAC47146	blr1881	-0.184	0.1962	0.5215	NoDiff
BAC47147	blr1882	0.043	0.7314	0.905	NoDiff
BAC47148	rpoN1	1.214	3.568e-05	0.0009664	wtC UP
BAC47149	bsl1884	0.064	0.7082	0.8958	NoDiff
BAC47150	bsr1885	0.324	0.1361	0.433	NoDiff
BAC47151	bsr1886	-0.059	0.6704	0.8799	NoDiff
BAC47152	bsr1887	0.086	0.6089	0.8548	NoDiff
BAC47153	blr1888	0.056	0.5404	0.8149	NoDiff
BAC47154	blr1889	0.001	0.9949	0.9987	NoDiff
BAC47155	blr1890	-0.016	0.8405	0.9476	NoDiff
BAC47156	blr1891	0.128	0.07739	0.3156	NoDiff
BAC47157	rbsK	-0.031	0.7557	0.9167	NoDiff
BAC47158	fabG	-0.028	0.6645	0.8781	NoDiff
BAC47159	blr1894	-0.008	0.906	0.9721	NoDiff
BAC47160	blr1895	0.047	0.4357	0.748	NoDiff
BAC47161	blr1896	0.1	0.08932	0.3419	NoDiff
BAC47162	bll1897	0.025	0.6005	0.8502	NoDiff
BAC47163	bll1898	0.039	0.7849	0.9254	NoDiff
BAC47164	bll1899	0.758	0.118	0.4021	NoDiff
BAC47165	bll1900	0.093	0.6615	0.8765	NoDiff
BAC47166	blr1901	-0.036	0.7721	0.9213	NoDiff
BAC47167	blr1902	0.076	0.4779	0.7773	NoDiff
BAC47168	bsr1903	0.05	0.443	0.7515	NoDiff
BAC47169	blr1904	0.317	6.68e-07	3.583e-05	NoDiff
BAC47170	blr1905	0.466	0.0005768	0.009482	NoDiff
BAC47171	bll1906	-0.03	0.8408	0.9476	NoDiff
BAC47172	bsr1907	0.103	0.5978	0.8485	NoDiff
BAC47173	bsl1908	0.213	0.08995	0.343	NoDiff
BAC47174	bsr1909	0.371	0.4334	0.7472	NoDiff
BAC47175	bsr1910	-0.051	0.8871	0.9658	NoDiff
BAC47176	blr1911	-0.084	0.9095	0.9737	NoDiff
BAC47177	blr1912	-0.091	0.2888	0.628	NoDiff
BAC47178	blr1913	-0.126	0.7444	0.912	NoDiff
BAC47179	blr1914	-0.154	0.2479	0.5853	NoDiff
BAC47180	blr1915	0.076	0.06425	0.2838	NoDiff
BAC47181	blr1916	-0.017	0.8255	0.9421	NoDiff
BAC47182	bll1917	-0.07	0.641	0.8687	NoDiff
BAC47183	bll1918	-0.224	0.3613	0.6947	NoDiff
BAC47184	bll1919	0.047	0.6816	0.8858	NoDiff
BAC47185	bll1920	0.028	0.8978	0.9693	NoDiff
BAC47186	bll1921	0.317	0.1622	0.4756	NoDiff
BAC47188	blr1923	0.306	0.646	0.871	NoDiff
BAC47189	bll1924	-0.012	0.8798	0.9633	NoDiff
BAC47190	bll1925	-0.015	0.7711	0.921	NoDiff
BAC47191	bll1926	-0.017	0.772	0.9213	NoDiff
BAC47192	bll1927	-0.072	0.3411	0.6802	NoDiff
BAC47193	bll1928	0.024	0.7647	0.919	NoDiff
BAC47194	bll1929	0.057	0.5779	0.8346	NoDiff
BAC47195	bll1930	-0.058	0.2526	0.5904	NoDiff
BAC47196	blr1931	0.027	0.7787	0.9244	NoDiff
BAC47197	blr1932	-0.162	0.2287	0.5646	NoDiff
BAC47198	blr1933	-0.071	0.6436	0.8707	NoDiff
BAC47199	blr1934	0.165	0.5224	0.8044	NoDiff
BAC47200	blr1935	0.246	0.2221	0.5582	NoDiff
BAC47201	blr1936	0.099	0.4696	0.7726	NoDiff
BAC47202	bsl1937	0.121	0.6709	0.88	NoDiff
BAC47203	bll1938	0.426	0.2901	0.6287	NoDiff
BAC47204	bsl1939	0.606	0.465	0.7681	NoDiff
BAC47205	bll1940	-0.454	0.3163	0.6569	NoDiff
BAC47206	bsl1941	1.01	0.4077	0.7307	NoDiff
BAC47207	bll1942	0.02	0.9259	0.9776	NoDiff
BAC47208	bll1943	0.028	0.8813	0.964	NoDiff
BAC47209	bll1944	0.023	0.7013	0.893	NoDiff
BAC47210	blr1945	0.007	0.9583	0.9896	NoDiff
BAC47211	bll1946	-0.065	0.5197	0.8033	NoDiff
BAC47212	blr1947	-0.154	0.08815	0.3395	NoDiff
BAC47213	bll1948	-0.09	0.2357	0.5717	NoDiff
BAC47214	bll1949	0.034	0.7528	0.9156	NoDiff
BAC47215	blr1950	-0.274	0.0376	0.2046	NoDiff
BAC47216	bll1951	-0.194	0.02667	0.1619	NoDiff
BAC47217	blr1952	0.463	0.4282	0.7447	NoDiff
BAC47218	blr1953	-0.031	0.6995	0.8922	NoDiff
BAC47219	blr1954	-0.103	0.3665	0.6992	NoDiff
BAC47220	blr1955	-0.037	0.6874	0.8877	NoDiff
BAC47221	bsr1956	0.013	0.916	0.975	NoDiff
BAC47222	bll1957	0.115	0.7769	0.9237	NoDiff
BAC47223	blr1958	-0.238	0.1835	0.5045	NoDiff
BAC47224	bll1959	-0.205	0.7769	0.9237	NoDiff
BAC47225	bll1960	-0.731	0.501	0.7911	NoDiff
BAC47226	blr1961	0.106	0.5357	0.8119	NoDiff
BAC47227	bsr1962	-0.094	0.8276	0.9426	NoDiff
BAC47228	bll1963	0.061	0.8345	0.9446	NoDiff
BAC47229	blr1964	0.024	0.8625	0.9575	NoDiff
BAC47230	bsl1965	0.452	0.02754	0.1659	NoDiff
BAC47231	bsr1966	0.322	0.4981	0.7902	NoDiff
BAC47232	bsl1967	0.506	0.2922	0.631	NoDiff
BAC47233	blr1969	0.462	0.1867	0.5098	NoDiff
BAC47234	blr1968	1.134	0.1256	0.4142	NoDiff
BAC47235	blr1970	-0.212	0.5788	0.8353	NoDiff
BAC47236	blr1971	-0.037	0.5101	0.797	NoDiff
BAC47237	bsr1972	0.058	0.6973	0.8913	NoDiff
BAC47238	bll1973	-0.157	0.4126	0.7341	NoDiff
BAC47240	blr1975	0.235	0.229	0.5647	NoDiff
BAC47241	bsr1976	0.079	0.6375	0.8673	NoDiff
BAC47242	bll1977	-0.003	0.9734	0.9923	NoDiff
BAC47243	bll1978	0.001	0.9911	0.9987	NoDiff
BAC47244	bll1979	0.006	0.9585	0.9896	NoDiff
BAC47245	bll1980	0.012	0.9087	0.9733	NoDiff
BAC47246	bll1981	0.009	0.9357	0.9811	NoDiff
BAC47247	bsr1982	-0.452	0.301	0.6408	NoDiff
BAC47248	bsr1983	0.128	0.7539	0.916	NoDiff
BAC47249	blr1984	-0.042	0.7346	0.9059	NoDiff
BAC47250	hipA	-0.075	0.1425	0.4433	NoDiff
BAC47251	bsl1986	-0.023	0.8569	0.9542	NoDiff
BAC47252	bsl1987	-0.03	0.8532	0.9531	NoDiff
BAC47253	blr1988	-0.178	0.002884	0.03405	NoDiff
BAC47254	blr1989	-0.093	0.1933	0.5181	NoDiff
BAC47255	blr1990	-0.061	0.1387	0.4379	NoDiff
BAC47256	blr1991	0.057	0.3188	0.6592	NoDiff
BAC47257	blr1992	-0.109	0.2547	0.5932	NoDiff
BAC47258	blr1993	0.375	3.848e-05	0.001019	NoDiff
BAC47259	blr1994	0.347	4.148e-05	0.001081	NoDiff
BAC47260	blr1995	0.568	1.93e-07	1.246e-05	NoDiff
BAC47261	bll1996	-0.769	0.5904	0.8429	NoDiff
BAC47262	bll1997	-0.6	0.724	0.9012	NoDiff
BAC47263	blr1998	0.023	0.7996	0.9311	NoDiff
BAC47264	bsr1999	0.193	0.001463	0.01994	NoDiff
BAC47265	bll2000	0.038	0.8577	0.9546	NoDiff
BAC47266	blr2001	0.107	0.4449	0.7534	NoDiff
BAC47267	bll2002	0.158	0.2882	0.6278	NoDiff
BAC47268	bll2003	0.058	0.4835	0.7818	NoDiff
BAC47269	bll2004	-0.193	0.4531	0.7607	NoDiff
BAC47270	bsr2005	0.199	0.5552	0.8219	NoDiff
BAC47271	blr2006	0.028	0.7577	0.9172	NoDiff
BAC47272	hemN1	1.386	1.419e-05	0.0004451	wtC UP
BAC47273	bsr2008	-0.09	0.4898	0.7853	NoDiff
BAC47274	bll2009	-0.02	0.8664	0.9589	NoDiff
BAC47275	bsr2010	-0.122	0.5255	0.8067	NoDiff
BAC47276	blr2011	0.234	0.2541	0.5926	NoDiff
BAC47277	bll2012	0.124	0.1267	0.4162	NoDiff
BAC47278	bsr2013	0.076	0.5542	0.8209	NoDiff
BAC47279	bsl2014	-0.152	0.3293	0.6702	NoDiff
BAC47280	nolZ	0.097	0.5922	0.844	NoDiff
BAC47281	nolY	0.059	0.4482	0.7567	NoDiff
BAC47282	bll2017	0.105	0.2004	0.5263	NoDiff
BAC47283	bll2018	-0.001	0.9943	0.9987	NoDiff
BAC47284	nolA	-0.031	0.5839	0.8382	NoDiff
BAC47285	bsl2020	0.075	0.6073	0.8537	NoDiff
BAC47286	nodD2	0.194	0.08776	0.3385	NoDiff
BAC47287	blr2022	0.094	0.4403	0.7502	NoDiff
BAC47288	nodD1	-0.05	0.5137	0.799	NoDiff
BAC47289	nodY	0.184	0.3995	0.7258	NoDiff
BAC47290	nodA	0.024	0.9037	0.9719	NoDiff
BAC47291	nodB	-0.075	0.5527	0.8204	NoDiff
BAC47292	nodC	0.078	0.4467	0.755	NoDiff
BAC47293	nodS	-0.042	0.8121	0.937	NoDiff
BAC47294	nodU	-0.038	0.5681	0.8303	NoDiff
BAC47295	nodI	-0.077	0.5734	0.8334	NoDiff
BAC47296	nodJ	0.023	0.8277	0.9426	NoDiff
BAC47297	nolM	-0.092	0.6587	0.8753	NoDiff
BAC47298	nolN	-0.047	0.7034	0.8935	NoDiff
BAC47299	nolO	0.073	0.4257	0.7426	NoDiff
BAC47300	nodZ	-0.024	0.7625	0.9185	NoDiff
BAC47301	fixR	0.126	0.01007	0.08341	NoDiff
BAC47302	nifA	0.102	0.1541	0.464	NoDiff
BAC47303	fixA	0.022	0.6833	0.8858	NoDiff
BAC47304	blr2039	-0.024	0.7979	0.9304	NoDiff
BAC47305	bll2040	-0.002	0.9803	0.995	NoDiff
BAC47306	blr2041	-0.037	0.585	0.8391	NoDiff
BAC47307	blr2042	-0.002	0.9875	0.9978	NoDiff
BAC47308	blr2043	0.591	0.2895	0.6283	NoDiff
BAC47309	blr2044	0.129	0.3474	0.6843	NoDiff
BAC47310	bll2045	0.043	0.6785	0.8846	NoDiff
BAC47311	bll2046	0.09	0.3523	0.688	NoDiff
BAC47312	bll2047	0.021	0.8803	0.9633	NoDiff
BAC47313	bsl2048	0.075	0.5502	0.819	NoDiff
BAC47314	trpD	0.079	0.2638	0.6014	NoDiff
BAC47315	bsl2050	0.137	0.3515	0.6875	NoDiff
BAC47316	bsr2051	0.275	0.2516	0.5891	NoDiff
BAC47317	blr2052	0.224	0.08995	0.343	NoDiff
BAC47318	blr2053	-0.055	0.8689	0.9592	NoDiff
BAC47319	blr2054	-0.063	0.7551	0.9165	NoDiff
BAC47320	blr2055	0.286	0.1792	0.5003	NoDiff
BAC47321	blr2056	0.026	0.9543	0.9878	NoDiff
BAC47322	blr2057	-0.148	0.09236	0.3491	NoDiff
BAC47323	blr2058	0.09	0.2292	0.5647	NoDiff
BAC47324	groEL3	-0.124	0.1284	0.4194	NoDiff
BAC47325	groES3	-0.003	0.9825	0.9952	NoDiff
BAC47326	bsr2061	0.748	0.00732	0.06728	NoDiff
BAC47327	noeI	-0.183	0.2002	0.526	NoDiff
BAC47328	nrgC	0.119	0.2646	0.6017	NoDiff
BAC47329	bsl2064	0.108	0.3776	0.7081	NoDiff
BAC47330	icfA	0.148	0.06979	0.2974	NoDiff
BAC47331	bll2066	0.086	0.2931	0.6323	NoDiff
BAC47332	nfeC	-0.027	0.7579	0.9172	NoDiff
BAC47333	(EC 2.1.1.14)	0.045	0.4356	0.748	NoDiff
BAC47334	blr2069	0.164	0.19	0.5135	NoDiff
BAC47335	bsl2070	0.303	0.04382	0.2235	NoDiff
BAC47336	blr2071	0.078	0.3566	0.6912	NoDiff
BAC47337	bsr2072	0.055	0.6855	0.8864	NoDiff
BAC47338	blr2073	0.045	0.6597	0.876	NoDiff
BAC47339	blr2074	0.015	0.9119	0.9745	NoDiff
BAC47340	bll2075	0.412	0.01467	0.1084	NoDiff
BAC47341	blr2076	0.206	0.304	0.6439	NoDiff
BAC47342	blr2077	0.201	0.007066	0.06559	NoDiff
BAC47343	blr2078	0.085	0.4706	0.7734	NoDiff
BAC47344	blr2079	0.011	0.9323	0.9796	NoDiff
BAC47345	rtxC	-0.006	0.9417	0.983	NoDiff
BAC47346	blr2081	0.187	0.1703	0.4879	NoDiff
BAC47347	blr2082	-0.002	0.9826	0.9952	NoDiff
BAC47348	blr2083	-0.025	0.7338	0.9059	NoDiff
BAC47349	blr2084	0.09	0.2347	0.5708	NoDiff
BAC47350	bll2085	0.107	0.2341	0.57	NoDiff
[truncated: 6,156 more rows]
