# Supplementary material for: Hopanoid lipids promote soybean–Bradyrhizobium symbiosis
Source: mBio. 2024 Mar 6;15(4):e02478-23. doi: 10.1128/mbio.02478-23 (PMC11005386; doi:10.1128/mbio.02478-23)
Supplement: Table S8 — Pcu-shc+C versus Pcu0shc-C data sets. [file mbio.02478-23-s0009.xls]

## Sheet: Pcu-shc+C vs Pcu-shc-C
geneid	gene name	log2FoldChange	pvalue	padj	level
BAC46117	uppS	-4.411	0	0	shc UP
BAC48071	blr2806	-4.39	4.685e-61	1.256e-59	shc UP
BAC46116	blr0851	-4	0	0	shc UP
BAC48072	blr2807	-3.975	6.905e-39	1.108e-37	shc UP
BAC46118	bchE	-3.844	0	0	shc UP
BAC49523	bsr4258	-3.786	7.491e-155	1.198e-152	shc UP
BAC49522	blr4257	-3.615	1.339e-88	7.134e-87	shc UP
BAC46115	blr0850	-3.497	8.915e-276	7.268e-273	shc UP
BAC52425	bll7160	-3.429	2.081e-131	2.204e-129	shc UP
BAC46292	bll1027	-3.418	9.439e-19	7.172e-18	shc UP
BAC51432	blr6167	-3.403	1.638e-154	2.569e-152	shc UP
BAC49524	blr4259	-3.292	3.351e-87	1.686e-85	shc UP
BAC48068	nrtA	-3.232	5.117e-43	9.108e-42	shc UP
BAC46291	bll1026	-3.215	2.162e-77	8.728e-76	shc UP
BAC48018	blr2753	-3.194	8.147e-261	5.109e-258	shc UP
BAC49525	blr4260	-3.18	1.343e-81	5.984e-80	shc UP
BAC48074	nasA	-2.982	4.136e-48	8.368e-47	shc UP
BAC48073	blr2808	-2.968	1.268e-71	4.513e-70	shc UP
BAC48872	blr3607	-2.938	3.264e-149	4.51e-147	shc UP
BAC49526	blr4261	-2.918	8.957e-75	3.461e-73	shc UP
BAC49836	bll4571	-2.844	2.341e-44	4.289e-43	shc UP
BAC48070	nrtC	-2.843	9.034e-36	1.315e-34	shc UP
BAC50248	bll4983	-2.816	0	0	shc UP
BAC46713	blr1448	-2.813	1.227e-41	2.128e-40	shc UP
BAC48069	nrtB	-2.786	7.601e-56	1.823e-54	shc UP
BAC48066	bll2801	-2.769	1.022e-35	1.485e-34	shc UP
BAC52752	bll7487	-2.672	0	0	shc UP
BAC48579	bll3314	-2.669	1.66e-10	7.555e-10	shc UP
BAC48019	blr2754	-2.616	4.51e-197	1.268e-194	shc UP
BAC50526	bll5261	-2.594	4.215e-126	4.191e-124	shc UP
BAC49682	blr4417	-2.572	2.643e-176	5.525e-174	shc UP
BAC45878	amtB	-2.565	2.42e-44	4.424e-43	shc UP
BAC53006	blr7741	-2.552	5.573e-121	5.105e-119	shc UP
BAC50557	blr5292	-2.539	1.713e-91	9.311e-90	shc UP
BAC50527	bll5262	-2.538	6.95e-134	7.456e-132	shc UP
BAC49889	blr4624	-2.514	4.62e-44	8.37e-43	shc UP
BAC50839	blr5574	-2.457	1.949e-41	3.352e-40	shc UP
BAC48409	bll3144	-2.413	0	0	shc UP
BAC48302	bll3037	-2.413	2.61e-256	1.52e-253	shc UP
BAC48008	bll2743	-2.395	1.494e-120	1.353e-118	shc UP
BAC50528	bll5263	-2.387	6.355e-128	6.396e-126	shc UP
BAC48020	blr2755	-2.351	1.861e-16	1.252e-15	shc UP
BAC47112	blr1847	-2.342	7.864e-239	4.274e-236	shc UP
BAC48017	bll2752	-2.326	6.421e-219	2.617e-216	shc UP
BAC50767	blr5502	-2.29	1.844e-71	6.482e-70	shc UP
BAC51736	bll6471	-2.273	8.579e-187	2.186e-184	shc UP
BAC51966	bll6701	-2.246	2.822e-57	6.951e-56	shc UP
BAC49835	bll4570	-2.234	3.331e-57	8.18e-56	shc UP
BAC48556	blr3291	-2.204	1.727e-46	3.322e-45	shc UP
BAC45877	glnK	-2.185	1.389e-33	1.874e-32	shc UP
BAC50093	bll4828	-2.17	1.462e-148	1.955e-146	shc UP
BAC50828	blr5563	-2.133	7.316e-63	2.086e-61	shc UP
BAC47069	bll1804	-2.119	2.252e-144	2.869e-142	shc UP
BAC51965	bsr6700	-2.112	1.268e-90	6.848e-89	shc UP
BAC49516	bll4251	-2.094	6.809e-71	2.342e-69	shc UP
BAC46714	blr1449	-2.085	5.251e-49	1.092e-47	shc UP
BAC47071	blr1806	-2.067	2.668e-143	3.295e-141	shc UP
BAC53535	blr8270	-2.05	0.1293	0.1838	NoDiff
BAC46804	blr1539	-2.047	3.118e-230	1.496e-227	shc UP
BAC48551	bll3286	-2.036	6.755e-49	1.398e-47	shc UP
BAC48871	bsl3606	-2.018	2.19e-14	1.286e-13	shc UP
BAC52827	bll7562	-2.008	1.018e-110	7.759e-109	shc UP
BAC49490	bsr4225	-1.999	5.872e-108	4.163e-106	shc UP
BAC46969	blr1704	-1.992	6.62e-138	7.497e-136	shc UP
BAC48873	blr3608	-1.977	4.673e-135	5.149e-133	shc UP
BAC45539	blr0274	-1.977	8.458e-08	3.026e-07	shc UP
BAC47856	dop	-1.975	4.748e-134	5.161e-132	shc UP
BAC48581	bll3316	-1.972	1.278e-27	1.402e-26	shc UP
BAC47260	blr1995	-1.965	3.599e-86	1.778e-84	shc UP
BAC47638	bll2373	-1.962	1.492e-151	2.134e-149	shc UP
BAC47839	bsl2574	-1.955	1.034e-83	4.815e-82	shc UP
BAC49517	bll4252	-1.955	1.566e-60	4.173e-59	shc UP
BAC46473	bsl1208	-1.95	4.003e-83	1.833e-81	shc UP
BAC48586	blr3321	-1.949	2.507e-34	3.494e-33	shc UP
BAC49484	blr4219	-1.944	1.451e-181	3.197e-179	shc UP
BAC49527	blr4262	-1.943	7.504e-85	3.599e-83	shc UP
BAC46715	blr1450	-1.918	1.04e-39	1.702e-38	shc UP
BAC48001	bll2736	-1.894	1e-283	1.02e-280	shc UP
BAC47075	bll1810	-1.871	8.725e-137	9.745e-135	shc UP
BAC47119	blr1854	-1.87	9.146e-105	6.112e-103	shc UP
BAC48507	bll3242	-1.849	4.88e-67	1.554e-65	shc UP
BAC49951	blr4686	-1.842	1.07e-172	2.181e-170	shc UP
BAC50829	blr5564	-1.834	1.993e-43	3.564e-42	shc UP
BAC46760	blr1495	-1.817	1.526e-109	1.131e-107	shc UP
BAC51938	bll6673	-1.815	1.257e-45	2.366e-44	shc UP
BAC51559	bll6294	-1.804	5.549e-189	1.459e-186	shc UP
BAC49491	blr4226	-1.797	7.414e-266	5.037e-263	shc UP
BAC47074	bsr1809	-1.793	1.628e-64	4.863e-63	shc UP
BAC46472	bll1207	-1.781	3.848e-79	1.601e-77	shc UP
BAC47959	blr2694	-1.773	8.849e-37	1.329e-35	shc UP
BAC49528	blr4263	-1.771	3.957e-62	1.101e-60	shc UP
BAC50830	bll5565	-1.77	9.418e-118	8.346e-116	shc UP
BAC50373	bll5108	-1.767	3.246e-154	4.901e-152	shc UP
BAC47085	rhcS	-1.767	5.283e-70	1.758e-68	shc UP
BAC47083	rhcQ	-1.766	8.577e-94	4.693e-92	shc UP
BAC47111	bll1846	-1.765	3.544e-98	2.124e-96	shc UP
BAC46471	blr1206	-1.765	1.046e-45	1.975e-44	shc UP
BAC46914	blr1649	-1.762	2.283e-88	1.201e-86	shc UP
BAC51733	bll6468	-1.757	1.318e-101	8.462e-100	shc UP
BAC49434	glnII	-1.744	4.056e-37	6.193e-36	shc UP
BAC50844	bll5579	-1.74	8.736e-63	2.482e-61	shc UP
BAC48510	bll3245	-1.738	2.358e-19	1.856e-18	shc UP
BAC48618	blr3353	-1.733	2.893e-84	1.371e-82	shc UP
BAC51937	bsr6672	-1.73	6.603e-115	5.438e-113	shc UP
BAC47109	bll1844	-1.728	3.712e-59	9.576e-58	shc UP
BAC52159	blr6894	-1.726	9.559e-64	2.813e-62	shc UP
BAC48874	blr3609	-1.724	3.102e-27	3.354e-26	shc UP
BAC49483	bll4218	-1.717	9.422e-131	9.848e-129	shc UP
BAC52409	blr7144	-1.711	9.732e-142	1.167e-139	shc UP
BAC47082	blr1817	-1.71	5.539e-142	6.74e-140	shc UP
BAC53055	bll7790	-1.709	8.736e-31	1.076e-29	shc UP
BAC50840	blr5575	-1.704	2.3e-40	3.811e-39	shc UP
BAC47017	blr1752	-1.701	3.72e-79	1.556e-77	shc UP
BAC52345	bll7080	-1.7	2.093e-154	3.219e-152	shc UP
BAC47084	rhcR	-1.7	2.66e-74	1.004e-72	shc UP
BAC50638	bll5373	-1.69	7.731e-96	4.408e-94	shc UP
BAC48060	bll2795	-1.686	1.612e-63	4.66e-62	shc UP
BAC50838	blr5573	-1.685	7.217e-38	1.136e-36	shc UP
BAC46842	bll1577	-1.682	1.099e-19	8.815e-19	shc UP
BAC47637	blr2372	-1.68	1.836e-149	2.581e-147	shc UP
BAC46477	bll1212	-1.676	1.258e-138	1.445e-136	shc UP
BAC53245	blr7980	-1.675	2.833e-62	7.937e-61	shc UP
BAC48061	bll2796	-1.675	1.269e-27	1.395e-26	shc UP
BAC46716	blr1451	-1.672	1.252e-29	1.478e-28	shc UP
BAC48587	blr3322	-1.671	4.015e-15	2.478e-14	shc UP
BAC46761	blr1496	-1.67	4.364e-100	2.695e-98	shc UP
BAC47110	bsl1845	-1.668	1.339e-53	3.057e-52	shc UP
BAC46673	blr1408	-1.665	1.796e-227	8.135e-225	shc UP
BAC50215	bll4950	-1.663	1.256e-181	2.844e-179	shc UP
BAC49736	bsr4471	-1.661	1.991e-69	6.6e-68	shc UP
BAC49125	blr3860	-1.654	1.245e-30	1.517e-29	shc UP
BAC48617	blr3352	-1.652	3.473e-25	3.436e-24	shc UP
BAC47961	blr2696	-1.651	5.148e-12	2.625e-11	shc UP
BAC48506	bll3241	-1.649	1.198e-40	2.01e-39	shc UP
BAC47078	rhcJ	-1.647	1.712e-109	1.258e-107	shc UP
BAC49568	bll4303	-1.639	5.405e-47	1.054e-45	shc UP
BAC47321	blr2056	-1.639	0.00076	0.00169	shc UP
BAC47056	bll1791	-1.636	3.358e-108	2.423e-106	shc UP
BAC46717	blr1452	-1.626	2.666e-30	3.22e-29	shc UP
BAC47105	bll1840	-1.624	2.392e-111	1.857e-109	shc UP
BAC48505	bll3240	-1.622	1.286e-41	2.226e-40	shc UP
BAC48614	blr3349	-1.62	7.247e-40	1.189e-38	shc UP
BAC48000	bll2735	-1.619	1.215e-54	2.829e-53	shc UP
BAC47077	nolB	-1.617	3.907e-84	1.831e-82	shc UP
BAC48870	bll3605	-1.613	1.267e-53	2.902e-52	shc UP
BAC48504	bll3239	-1.606	2.644e-39	4.269e-38	shc UP
BAC45541	blr0276	-1.604	5.082e-29	5.886e-28	shc UP
BAC52064	bll6799	-1.603	3.36e-77	1.343e-75	shc UP
BAC48643	bll3378	-1.598	0.001106	0.002394	shc UP
BAC49354	bll4089	-1.583	1.118e-112	9.117e-111	shc UP
BAC46593	blr1328	-1.583	1.78e-96	1.022e-94	shc UP
BAC47486	bioA	-1.581	5.226e-49	1.09e-47	shc UP
BAC46607	bll1342	-1.579	1.685e-36	2.497e-35	shc UP
BAC48612	bll3347	-1.579	8.581e-22	7.547e-21	shc UP
BAC47142	bll1877	-1.569	6.767e-72	2.431e-70	shc UP
BAC49512	bll4247	-1.563	2.52e-140	2.977e-138	shc UP
BAC47081	rhcN	-1.555	5.555e-94	3.081e-92	shc UP
BAC53241	bll7976	-1.548	2.685e-80	1.152e-78	shc UP
BAC46730	bll1465	-1.548	3.568e-22	3.183e-21	shc UP
BAC48550	bll3285	-1.546	1.663e-17	1.179e-16	shc UP
BAC53505	blr8240	-1.539	0.181	0.2459	NoDiff
BAC52541	bll7276	-1.537	3.917e-111	3.013e-109	shc UP
BAC46731	bll1466	-1.531	1.004e-30	1.233e-29	shc UP
BAC49543	bll4278	-1.528	1.22e-121	1.131e-119	shc UP
BAC51483	blr6218	-1.525	5.789e-112	4.627e-110	shc UP
BAC46970	blr1705	-1.525	6.566e-88	3.367e-86	shc UP
BAC50588	bll5323	-1.519	1.202e-110	9.076e-109	shc UP
BAC50841	blr5576	-1.519	2.808e-24	2.693e-23	shc UP
BAC48503	hyuA	-1.518	1.644e-73	6.122e-72	shc UP
BAC52276	bll7011	-1.515	2.024e-34	2.831e-33	shc UP
BAC46550	bll1285	-1.511	5.159e-44	9.306e-43	shc UP
BAC52106	bll6841	-1.504	9.13e-96	5.169e-94	shc UP
BAC49824	bsr4559	-1.503	7.907e-75	3.07e-73	shc UP
BAC48580	bll3315	-1.497	2.2e-05	6.056e-05	shc UP
BAC50776	bll5511	-1.495	8.836e-72	3.16e-70	shc UP
BAC48582	bll3317	-1.492	8.955e-12	4.471e-11	shc UP
BAC46154	bll0889	-1.489	7.476e-25	7.343e-24	shc UP
BAC52275	ssuD	-1.479	1.05e-31	1.342e-30	shc UP
BAC49479	blr4214	-1.477	3.166e-28	3.575e-27	shc UP
BAC51667	bll6402	-1.474	6.266e-59	1.606e-57	shc UP
BAC53211	phoD	-1.473	7.105e-80	3.033e-78	shc UP
BAC50613	blr5348	-1.472	1.232e-57	3.054e-56	shc UP
BAC51331	bsr6066	-1.467	0.06147	0.0953	NoDiff
BAC51155	bll5890	-1.466	6.455e-11	3.035e-10	shc UP
BAC47096	bsr1831	-1.462	1.411e-74	5.35e-73	shc UP
BAC48552	bll3287	-1.459	2.754e-16	1.834e-15	shc UP
BAC48557	blr3292	-1.459	1.14e-13	6.453e-13	shc UP
BAC49508	bll4243	-1.455	4.769e-164	8.64e-162	shc UP
BAC47076	rhcC1	-1.455	2.481e-68	8.058e-67	shc UP
BAC47108	basR	-1.455	4.972e-46	9.45e-45	shc UP
BAC53187	blr7922	-1.453	1.022e-28	1.173e-27	shc UP
BAC51033	blr5768	-1.452	1.537e-30	1.871e-29	shc UP
BAC45564	blr0299	-1.444	1.136e-163	2.014e-161	shc UP
BAC47080	nolV	-1.444	9.964e-64	2.922e-62	shc UP
BAC47113	bll1848	-1.443	1.269e-58	3.234e-57	shc UP
BAC47097	bll1832	-1.44	9.657e-77	3.822e-75	shc UP
BAC47079	nolU	-1.436	1.07e-63	3.126e-62	shc UP
BAC51484	blr6219	-1.434	1.066e-205	3.218e-203	shc UP
BAC47857	blr2592	-1.434	1.495e-43	2.679e-42	shc UP
BAC48002	bll2737	-1.434	1.664e-24	1.615e-23	shc UP
BAC47107	rhcC2	-1.43	3.014e-55	7.124e-54	shc UP
BAC52293	blr7028	-1.425	7.73e-35	1.09e-33	shc UP
BAC46476	bll1211	-1.421	5.269e-116	4.475e-114	shc UP
BAC49987	bll4722	-1.418	4.057e-34	5.588e-33	shc UP
BAC52959	blr7694	-1.414	2.297e-80	9.91e-79	shc UP
BAC48615	cutL	-1.409	3.284e-37	5.042e-36	shc UP
BAC52315	blr7050	-1.398	1.792e-47	3.537e-46	shc UP
BAC52793	blr7528	-1.397	1.377e-56	3.362e-55	shc UP
BAC50498	hspB	-1.394	2.72e-30	3.28e-29	shc UP
BAC45587	otsA	-1.393	4.71e-70	1.58e-68	shc UP
BAC50901	blr5636	-1.391	1.332e-44	2.445e-43	shc UP
BAC48619	blr3354	-1.39	4.926e-23	4.549e-22	shc UP
BAC47141	blr1876	-1.386	2.964e-27	3.218e-26	shc UP
BAC47063	bll1798	-1.384	1.765e-37	2.736e-36	shc UP
BAC47341	blr2076	-1.383	1.051e-11	5.217e-11	shc UP
BAC50299	bsl5034	-1.382	3.901e-55	9.193e-54	shc UP
BAC47086	rhcT	-1.382	5.997e-55	1.409e-53	shc UP
BAC52422	bll7157	-1.38	2.902e-31	3.662e-30	shc UP
BAC47104	blr1839	-1.374	1.987e-70	6.724e-69	shc UP
BAC47623	blr2358	-1.373	5.115e-181	1.097e-178	shc UP
BAC46166	aglA	-1.373	1.958e-71	6.85e-70	shc UP
BAC51558	bll6293	-1.373	3.002e-47	5.883e-46	shc UP
BAC48831	blr3566	-1.373	1.392e-10	6.378e-10	shc UP
BAC50492	groEL1	-1.373	3.168e-07	1.071e-06	shc UP
BAC50087	ctpA	-1.372	7.075e-275	5.244e-272	shc UP
BAC52021	bll6756	-1.371	2.859e-61	7.717e-60	shc UP
BAC52539	blr7274	-1.369	2.818e-44	5.141e-43	shc UP
BAC47106	bll1841	-1.365	9.135e-55	2.14e-53	shc UP
BAC51714	bll6449	-1.365	1.038e-14	6.224e-14	shc UP
BAC51999	bsl6734	-1.363	1.359e-48	2.783e-47	shc UP
BAC53214	phnM	-1.363	5.099e-31	6.376e-30	shc UP
BAC46608	blr1343	-1.36	9.49e-76	3.72e-74	shc UP
BAC50250	bll4985	-1.357	1.553e-47	3.081e-46	shc UP
BAC48558	blr3293	-1.357	1.934e-14	1.141e-13	shc UP
BAC47482	blr2217	-1.353	7.157e-36	1.048e-34	shc UP
BAC50637	bll5372	-1.352	1.087e-52	2.427e-51	shc UP
BAC47625	blr2360	-1.351	3.836e-108	2.743e-106	shc UP
BAC47224	bll1959	-1.351	0.1239	0.1768	NoDiff
BAC51914	bll6649	-1.35	2.584e-30	3.126e-29	shc UP
BAC47998	bll2733	-1.343	2.117e-24	2.045e-23	shc UP
BAC49501	bsr4236	-1.342	1.267e-33	1.719e-32	shc UP
BAC47066	bll1801	-1.34	4.696e-44	8.49e-43	shc UP
BAC51918	bsl6653	-1.337	1.048e-64	3.142e-63	shc UP
BAC47405	blr2140	-1.336	2.517e-58	6.335e-57	shc UP
BAC49558	bll4293	-1.331	2.828e-85	1.373e-83	shc UP
BAC45770	bll0505	-1.33	3.226e-49	6.762e-48	shc UP
BAC50977	blr5712	-1.329	1.831e-17	1.292e-16	shc UP
BAC51671	bll6406	-1.327	5.6e-15	3.43e-14	shc UP
BAC51837	blr6572	-1.326	8.538e-07	2.748e-06	shc UP
BAC49489	blr4224	-1.318	7.315e-45	1.355e-43	shc UP
BAC50127	bll4862	-1.311	6.338e-68	2.051e-66	shc UP
BAC47483	blr2218	-1.309	1.635e-47	3.236e-46	shc UP
BAC51025	bsr5760	-1.309	8.983e-37	1.346e-35	shc UP
BAC53057	bll7792	-1.305	2.682e-172	5.333e-170	shc UP
BAC52774	bll7509	-1.301	3.419e-88	1.775e-86	shc UP
BAC52274	bll7009	-1.294	1.31e-22	1.191e-21	shc UP
BAC47874	blr2609	-1.293	6.15e-87	3.076e-85	shc UP
BAC48833	blr3568	-1.291	3.813e-15	2.357e-14	shc UP
BAC51839	bll6574	-1.29	4.058e-122	3.848e-120	shc UP
BAC46605	blr1340	-1.288	5.497e-59	1.414e-57	shc UP
BAC52540	blr7275	-1.287	6.23e-14	3.575e-13	shc UP
BAC51473	blr6208	-1.282	2.187e-32	2.858e-31	shc UP
BAC50247	blr4982	-1.28	2.478e-63	7.114e-62	shc UP
BAC47624	blr2359	-1.277	3.946e-208	1.34e-205	shc UP
BAC50611	blr5346	-1.277	4.703e-149	6.39e-147	shc UP
BAC45570	blr0305	-1.276	1.95e-08	7.381e-08	shc UP
BAC52020	bll6755	-1.275	5.666e-101	3.581e-99	shc UP
BAC48578	bll3313	-1.275	6.946e-10	2.998e-09	shc UP
BAC50484	hspD	-1.275	0.0007402	0.001651	shc UP
BAC47855	bll2590	-1.275	0.01124	0.02041	shc UP
BAC49485	bll4220	-1.273	2.969e-79	1.254e-77	shc UP
BAC47047	blr1782	-1.273	0.4005	0.4825	NoDiff
BAC50982	bsl5717	-1.272	9.963e-31	1.225e-29	shc UP
BAC50489	bsl5224	-1.272	2.106e-05	5.803e-05	shc UP
BAC51758	blr6493	-1.27	1.984e-23	1.853e-22	shc UP
BAC53062	blr7797	-1.269	9.026e-37	1.35e-35	shc UP
BAC45771	bll0506	-1.268	4.636e-52	1.019e-50	shc UP
BAC49137	bll3872	-1.267	3.071e-27	3.326e-26	shc UP
BAC51933	bll6668	-1.264	2.582e-41	4.432e-40	shc UP
BAC46071	blr0806	-1.262	1.165e-39	1.904e-38	shc UP
BAC50491	groES1	-1.259	0.0003178	0.0007482	shc UP
BAC45666	blr0401	-1.257	9.16e-16	5.909e-15	shc UP
BAC50978	blr5713	-1.256	1.521e-40	2.541e-39	shc UP
BAC50253	blr4988	-1.255	2.125e-10	9.592e-10	shc UP
BAC51329	bll6064	-1.253	9.137e-38	1.433e-36	shc UP
BAC50981	blr5716	-1.25	9.32e-29	1.072e-27	shc UP
BAC45786	blr0521	-1.249	1.509e-72	5.492e-71	shc UP
BAC53186	bll7921	-1.249	7.688e-38	1.208e-36	shc UP
BAC48832	blr3567	-1.247	6.17e-12	3.115e-11	shc UP
BAC47866	bsr2601	-1.246	4.363e-10	1.922e-09	shc UP
BAC51485	bll6220	-1.245	1.531e-78	6.303e-77	shc UP
BAC47277	bll2012	-1.243	1.338e-58	3.397e-57	shc UP
BAC51156	bsl5891	-1.24	3.964e-10	1.749e-09	shc UP
BAC52433	bll7168	-1.238	3.707e-57	9.077e-56	shc UP
BAC47671	bsl2407	-1.237	2.437e-16	1.627e-15	shc UP
BAC45358	bsr0093	-1.235	2.157e-27	2.345e-26	shc UP
BAC50483	bll5218	-1.234	3.503e-06	1.047e-05	shc UP
BAC52825	dhlB	-1.232	2.435e-32	3.171e-31	shc UP
BAC49510	blr4245	-1.227	5.639e-129	5.82e-127	shc UP
BAC46119	blr0854	-1.225	0.0004192	0.0009722	shc UP
BAC51669	bll6404	-1.224	8.743e-20	7.079e-19	shc UP
BAC53061	bsr7796	-1.223	7.392e-26	7.533e-25	shc UP
BAC48585	blr3320	-1.22	3.405e-16	2.253e-15	shc UP
BAC51433	bll6168	-1.218	6.547e-62	1.797e-60	shc UP
BAC47068	bll1803	-1.218	4.351e-27	4.637e-26	shc UP
BAC45794	blr0529	-1.217	2.507e-64	7.434e-63	shc UP
BAC47062	bll1797	-1.215	9.788e-24	9.215e-23	shc UP
BAC49703	blr4438	-1.214	3.931e-105	2.671e-103	shc UP
BAC49972	bll4707	-1.211	1.199e-44	2.207e-43	shc UP
BAC48577	blr3312	-1.211	6.142e-10	2.662e-09	shc UP
BAC51668	bll6403	-1.21	6.361e-14	3.642e-13	shc UP
BAC47065	rhcV	-1.208	1.224e-54	2.842e-53	shc UP
BAC53212	phoC	-1.206	2.724e-17	1.909e-16	shc UP
BAC48152	blr2887	-1.205	6.165e-41	1.041e-39	shc UP
BAC46475	bll1210	-1.203	5.19e-35	7.372e-34	shc UP
BAC47687	blr2422	-1.202	1.312e-46	2.534e-45	shc UP
BAC52517	bll7252	-1.201	2.429e-52	5.367e-51	shc UP
BAC51670	bll6405	-1.2	1.666e-07	5.804e-07	shc UP
BAC50482	bll5217	-1.2	2.734e-06	8.303e-06	shc UP
BAC46915	blr1650	-1.198	3.452e-35	4.937e-34	shc UP
BAC51328	bll6063	-1.194	1.787e-25	1.792e-24	shc UP
BAC48395	blr3130	-1.193	1.051e-74	4.043e-73	shc UP
BAC51472	exaA	-1.192	2.044e-40	3.402e-39	shc UP
BAC52292	blr7027	-1.19	9.974e-20	8.051e-19	shc UP
BAC48834	bsr3569	-1.189	3.315e-07	1.119e-06	shc UP
BAC48080	blr2815	-1.188	4.906e-45	9.131e-44	shc UP
BAC47688	blr2423	-1.187	7.825e-159	1.276e-156	shc UP
BAC47134	blr1869	-1.187	4.207e-51	9.147e-50	shc UP
BAC48458	bll3193	-1.186	3.264e-10	1.452e-09	shc UP
BAC46510	blr1245	-1.184	6.534e-35	9.232e-34	shc UP
BAC50999	nrtA	-1.183	2.942e-17	2.061e-16	shc UP
BAC51437	blr6172	-1.183	1.311e-16	8.885e-16	shc UP
BAC45795	blr0530	-1.181	5.376e-62	1.486e-60	shc UP
BAC47067	bll1802	-1.181	5.197e-26	5.323e-25	shc UP
BAC50060	blr4795	-1.179	3.535e-41	5.992e-40	shc UP
BAC51142	blr5878	-1.178	2.827e-36	4.176e-35	shc UP
BAC51406	bll6141	-1.176	3.288e-62	9.181e-61	shc UP
BAC46474	bll1209	-1.174	1.203e-52	2.679e-51	shc UP
BAC46788	gapA	-1.173	8.12e-49	1.676e-47	shc UP
BAC47087	rhcU	-1.169	9.452e-63	2.676e-61	shc UP
BAC53325	blr8060	-1.165	6.266e-05	0.0001636	shc UP
BAC51842	bll6577	-1.164	3.462e-39	5.578e-38	shc UP
BAC50381	nrd	-1.162	3.678e-27	3.941e-26	shc UP
BAC50775	bll5510	-1.161	2.079e-99	1.274e-97	shc UP
BAC46113	blr0848	-1.161	2.481e-48	5.07e-47	shc UP
BAC49247	bll3982	-1.16	3.29e-09	1.346e-08	shc UP
BAC46757	blr1492	-1.153	1.33e-108	9.685e-107	shc UP
BAC47064	bll1799	-1.153	1.641e-29	1.926e-28	shc UP
BAC46587	bll1322	-1.152	1.763e-95	9.915e-94	shc UP
BAC49647	blr4382	-1.148	1.271e-17	9.076e-17	shc UP
BAC51330	bll6065	-1.14	2.017e-07	6.951e-07	shc UP
BAC52471	bll7206	-1.139	7.444e-37	1.124e-35	shc UP
BAC47484	blr2219	-1.137	1.877e-41	3.235e-40	shc UP
BAC49648	blr4383	-1.137	2.331e-16	1.559e-15	shc UP
BAC52286	bll7021	-1.137	9.533e-12	4.748e-11	shc UP
BAC52515	blr7250	-1.137	7.263e-11	3.401e-10	shc UP
BAC52452	dctA	-1.134	4.034e-27	4.311e-26	shc UP
BAC51004	blr5739	-1.125	1.731e-80	7.507e-79	shc UP
BAC48616	cutM	-1.123	2.547e-08	9.551e-08	shc UP
BAC47487	dadA	-1.122	1.212e-63	3.528e-62	shc UP
BAC47073	bsl1808	-1.122	1.077e-37	1.682e-36	shc UP
BAC51557	hlyD	-1.12	1.137e-30	1.388e-29	shc UP
BAC50625	bll5360	-1.119	5.191e-70	1.734e-68	shc UP
BAC45730	bll0465	-1.119	1.703e-35	2.466e-34	shc UP
BAC47127	bll1862	-1.119	0.2891	0.3666	NoDiff
BAC51735	bll6470	-1.118	4.121e-12	2.121e-11	shc UP
BAC53172	bll7907	-1.114	4.618e-35	6.571e-34	shc UP
BAC52945	blr7680	-1.114	8.946e-21	7.535e-20	shc UP
BAC46756	bll1491	-1.111	2.578e-39	4.17e-38	shc UP
BAC47867	bsl2602	-1.107	1.865e-09	7.794e-09	shc UP
BAC52019	bll6754	-1.106	6.962e-123	6.678e-121	shc UP
BAC51948	bsr6683	-1.106	8.839e-46	1.672e-44	shc UP
BAC49673	bsr4408	-1.103	6.132e-13	3.32e-12	shc UP
BAC51024	bsr5759	-1.103	4.687e-12	2.402e-11	shc UP
BAC51838	bsr6573	-1.103	1.853e-07	6.413e-07	shc UP
BAC47906	blr2641	-1.101	3.072e-27	3.326e-26	shc UP
BAC47312	bll2047	-1.101	6.763e-16	4.407e-15	shc UP
BAC51894	blr6629	-1.099	2.267e-65	6.896e-64	shc UP
BAC52308	msrA	-1.099	5.676e-53	1.278e-51	shc UP
BAC52424	bsl7159	-1.099	4.115e-19	3.189e-18	shc UP
BAC47498	blr2233	-1.098	4.371e-23	4.05e-22	shc UP
BAC47715	htpx	-1.094	2.24e-31	2.84e-30	shc UP
BAC49465	bll4200	-1.094	7.626e-25	7.482e-24	shc UP
BAC52597	blr7332	-1.091	1.578e-24	1.533e-23	shc UP
BAC48508	bll3243	-1.088	3.499e-19	2.725e-18	shc UP
BAC48200	blr2935	-1.087	5.012e-48	1.006e-46	shc UP
BAC52045	bsl6780	-1.087	0.0002122	0.0005131	shc UP
BAC48611	bll3346	-1.083	4.665e-11	2.219e-10	shc UP
BAC51486	bll6221	-1.08	2.248e-59	5.837e-58	shc UP
BAC53201	blr7936	-1.08	3.171e-17	2.217e-16	shc UP
BAC47262	bll1997	-1.08	0.4867	0.5651	NoDiff
BAC49499	bll4234	-1.079	6.373e-43	1.132e-41	shc UP
BAC48583	bll3318	-1.076	0.0002739	0.0006529	shc UP
BAC52423	cysE	-1.073	5.331e-18	3.898e-17	shc UP
BAC50107	blr4842	-1.073	1.118e-15	7.132e-15	shc UP
BAC52899	bll7634	-1.072	3.018e-05	8.195e-05	shc UP
BAC47986	htrA	-1.071	1.768e-17	1.251e-16	shc UP
BAC46921	blr1656	-1.069	7.858e-41	1.324e-39	shc UP
BAC51527	osmC	-1.067	5.667e-52	1.242e-50	shc UP
BAC47537	blr2272	-1.064	3.756e-27	4.019e-26	shc UP
BAC50499	hspC	-1.064	5.766e-16	3.776e-15	shc UP
BAC52294	bdhA	-1.063	1.947e-23	1.821e-22	shc UP
BAC49029	bll3764	-1.063	1.302e-17	9.276e-17	shc UP
BAC52909	bll7644	-1.061	6.956e-17	4.814e-16	shc UP
BAC45463	bll0198	-1.059	4.697e-15	2.89e-14	shc UP
BAC51463	bll6198	-1.058	1.344e-27	1.471e-26	shc UP
BAC50606	blr5341	-1.057	2.905e-32	3.771e-31	shc UP
BAC51048	bll5783	-1.055	6.927e-21	5.877e-20	shc UP
BAC48588	amaB	-1.052	6.646e-08	2.403e-07	shc UP
BAC49193	blr3928	-1.051	2.13e-34	2.974e-33	shc UP
BAC51319	blr6054	-1.049	0.3775	0.4587	NoDiff
BAC48835	blr3570	-1.048	2.093e-11	1.016e-10	shc UP
BAC47055	bll1790	-1.047	1.631e-49	3.445e-48	shc UP
BAC49511	bll4246	-1.046	1.481e-62	4.165e-61	shc UP
BAC47322	blr2057	-1.041	2.115e-35	3.052e-34	shc UP
BAC47647	lspL	-1.035	3.108e-77	1.248e-75	shc UP
BAC52472	bll7207	-1.032	1.325e-25	1.342e-24	shc UP
BAC51731	bsr6466	-1.032	3.028e-15	1.882e-14	shc UP
BAC51672	bll6407	-1.032	1.878e-13	1.048e-12	shc UP
BAC52466	bll7201	-1.032	5.76e-13	3.126e-12	shc UP
BAC51047	bll5782	-1.031	1.892e-28	2.151e-27	shc UP
BAC53469	blr8204	-1.03	0.3954	0.4778	NoDiff
BAC50132	bll4867	-1.029	4.998e-86	2.44e-84	shc UP
BAC50259	blr4994	-1.025	4.657e-34	6.403e-33	shc UP
BAC45542	blr0277	-1.021	2.706e-23	2.515e-22	shc UP
BAC49414	bll4149	-1.019	3.318e-34	4.597e-33	shc UP
BAC47138	blr1873	-1.017	0.4216	0.5025	NoDiff
BAC46395	blr1130	-1.016	9.623e-27	1.012e-25	shc UP
BAC50477	blr5212	-1.016	1.659e-11	8.121e-11	shc UP
BAC45397	bll0132	-1.013	1.748e-22	1.58e-21	shc UP
BAC46733	blr1468	-1.013	1.415e-10	6.478e-10	shc UP
BAC52701	blr7436	-1.012	3.101e-69	1.024e-67	shc UP
BAC45626	bll0361	-1.012	4.978e-22	4.426e-21	shc UP
BAC51334	bll6069	-1.01	0.04437	0.07121	NoDiff
BAC48329	dapE	-1.008	2.795e-79	1.187e-77	shc UP
BAC45821	bll0556	-1.007	5.049e-42	8.89e-41	shc UP
BAC51518	blr6253	-1.007	1.626e-15	1.026e-14	shc UP
BAC47285	bsl2020	-1.007	4.306e-12	2.212e-11	shc UP
BAC51698	bll6433	-1.005	1.16e-77	4.705e-76	shc UP
BAC49971	bll4706	-0.998	4.021e-28	4.528e-27	NoDiff
BAC51730	blr6465	-0.994	3.551e-27	3.809e-26	NoDiff
EBT00050757003	trnR-CCG	-0.992	5.548e-09	2.223e-08	NoDiff
BAC46495	bll1230	-0.991	1.574e-25	1.588e-24	NoDiff
BAC48407	bll3142	-0.99	1.715e-51	3.749e-50	NoDiff
BAC50815	blr5550	-0.989	2.189e-60	5.795e-59	NoDiff
BAC48819	blr3554	-0.989	2.233e-19	1.768e-18	NoDiff
BAC51471	bll6206	-0.988	3.583e-26	3.693e-25	NoDiff
BAC48509	bll3244	-0.987	2.087e-10	9.428e-10	NoDiff
BAC47958	blr2693	-0.987	1.083e-09	4.6e-09	NoDiff
BAC46764	exoN	-0.985	6.092e-66	1.903e-64	NoDiff
BAC49567	bll4302	-0.985	1.073e-48	2.203e-47	NoDiff
BAC50563	bll5298	-0.983	3.543e-06	1.059e-05	NoDiff
BAC52591	blr7326	-0.983	0.03786	0.06179	NoDiff
BAC53471	bll8206	-0.982	0.03527	0.05804	NoDiff
BAC52309	blr7044	-0.977	1.122e-67	3.617e-66	NoDiff
BAC46674	blr1409	-0.975	5.823e-62	1.604e-60	NoDiff
BAC52574	bll7309	-0.975	2.973e-36	4.383e-35	NoDiff
BAC52508	blr7243	-0.974	4.745e-50	1.015e-48	NoDiff
BAC46514	blr1249	-0.973	3.602e-56	8.687e-55	NoDiff
BAC51034	blr5769	-0.973	4.559e-16	3.002e-15	NoDiff
BAC50094	blr4829	-0.973	1.575e-10	7.19e-10	NoDiff
BAC53220	bll7955	-0.971	2.927e-48	5.967e-47	NoDiff
BAC46102	bll0837	-0.971	2.878e-34	4.005e-33	NoDiff
BAC52898	bsr7633	-0.971	0.0001631	0.0004026	NoDiff
BAC50493	blr5228	-0.97	2.4e-12	1.26e-11	NoDiff
BAC47838	nudF	-0.969	7.683e-47	1.495e-45	NoDiff
BAC45506	blr0241	-0.967	1.414e-62	3.988e-61	NoDiff
BAC51482	bsr6217	-0.963	2.136e-25	2.134e-24	NoDiff
BAC48606	blr3341	-0.963	2.607e-24	2.512e-23	NoDiff
BAC53210	phoE	-0.963	4.111e-08	1.512e-07	NoDiff
BAC47648	ugdH	-0.961	2.066e-20	1.706e-19	NoDiff
BAC50418	bll5153	-0.96	1.025e-144	1.326e-142	NoDiff
BAC50916	bll5651	-0.96	5.565e-31	6.928e-30	NoDiff
BAC46729	bll1464	-0.96	1.473e-13	8.28e-13	NoDiff
BAC49988	blr4723	-0.959	4.872e-48	9.808e-47	NoDiff
BAC53021	dcp	-0.957	1.734e-60	4.604e-59	NoDiff
BAC48555	bll3290	-0.957	1.797e-08	6.835e-08	NoDiff
BAC46381	blr1116	-0.955	3.715e-06	1.107e-05	NoDiff
BAC52291	blr7026	-0.954	5.246e-21	4.469e-20	NoDiff
BAC52273	bll7008	-0.954	3.204e-19	2.504e-18	NoDiff
BAC50303	blr5038	-0.953	3.172e-75	1.237e-73	NoDiff
BAC52572	bll7307	-0.952	1.795e-26	1.869e-25	NoDiff
BAC46759	bdhA	-0.952	1.027e-22	9.385e-22	NoDiff
BAC52690	bll7425	-0.951	7.683e-33	1.018e-31	NoDiff
BAC47620	bll2355	-0.95	4.155e-86	2.04e-84	NoDiff
BAC52507	blr7242	-0.95	1.851e-40	3.085e-39	NoDiff
BAC45531	mdcG	-0.95	0.05653	0.08855	NoDiff
BAC52958	bll7693	-0.949	1.008e-43	1.81e-42	NoDiff
BAC45943	bll0679	-0.948	2.811e-106	1.942e-104	NoDiff
BAC51475	blr6210	-0.948	1.573e-67	5.031e-66	NoDiff
BAC52465	bll7200	-0.948	2.001e-20	1.655e-19	NoDiff
BAC53180	bsl7915	-0.947	3.105e-25	3.083e-24	NoDiff
BAC47999	bll2734	-0.945	3.435e-22	3.067e-21	NoDiff
BAC48456	bll3191	-0.944	5.089e-06	1.493e-05	NoDiff
BAC52173	bll6908	-0.943	2.645e-15	1.654e-14	NoDiff
BAC52467	bll7202	-0.941	3.898e-37	5.963e-36	NoDiff
BAC51931	bll6666	-0.934	2.314e-52	5.126e-51	NoDiff
BAC45744	blr0479	-0.932	4.118e-76	1.622e-74	NoDiff
BAC51174	blr5909	-0.931	3.877e-34	5.349e-33	NoDiff
BAC51460	bll6196	-0.929	3.023e-15	1.88e-14	NoDiff
BAC48575	blr3310	-0.929	3.268e-11	1.573e-10	NoDiff
BAC53145	bll7880	-0.927	3.43e-38	5.462e-37	NoDiff
BAC52421	ggt	-0.925	3.775e-65	1.136e-63	NoDiff
BAC49825	bll4560	-0.925	5.919e-34	8.083e-33	NoDiff
BAC47863	bll2598	-0.924	7.149e-85	3.449e-83	NoDiff
BAC49204	blr3939	-0.923	7.298e-24	6.911e-23	NoDiff
BAC52932	bsl7667	-0.92	0.001431	0.003048	NoDiff
BAC52893	bll7628	-0.919	0.1186	0.1702	NoDiff
BAC53020	bll7755	-0.917	1.552e-47	3.081e-46	NoDiff
BAC46585	bll1320	-0.915	1.395e-58	3.533e-57	NoDiff
BAC51451	blr6186	-0.914	4.422e-53	1.002e-51	NoDiff
BAC52408	bll7143	-0.911	1.426e-29	1.678e-28	NoDiff
BAC48199	ragC	-0.906	2.715e-41	4.64e-40	NoDiff
BAC46652	blr1387	-0.904	4.009e-31	5.037e-30	NoDiff
BAC48021	blr2756	-0.904	0.2681	0.3435	NoDiff
BAC45580	nosZ	-0.903	1.517e-46	2.924e-45	NoDiff
BAC49480	blr4215	-0.902	2.035e-29	2.378e-28	NoDiff
BAC46556	bll1291	-0.9	2.323e-88	1.214e-86	NoDiff
BAC52660	bll7395	-0.899	1.64e-104	1.087e-102	NoDiff
BAC53215	blr7950	-0.899	4.128e-14	2.391e-13	NoDiff
BAC46787	pgk	-0.898	2.978e-33	3.993e-32	NoDiff
BAC52700	blr7435	-0.897	3.323e-86	1.652e-84	NoDiff
BAC46844	blr1579	-0.897	1.624e-20	1.347e-19	NoDiff
BAC46289	bll1024	-0.896	1.581e-28	1.803e-27	NoDiff
BAC51462	blr6197	-0.895	2.448e-49	5.143e-48	NoDiff
BAC51526	bll6261	-0.895	6.106e-49	1.267e-47	NoDiff
BAC47089	bll1824	-0.895	0.005331	0.01033	NoDiff
BAC49566	bll4301	-0.893	9.81e-51	2.116e-49	NoDiff
BAC47169	blr1904	-0.893	9.486e-49	1.953e-47	NoDiff
BAC46917	bsl1652	-0.893	3.019e-18	2.245e-17	NoDiff
BAC51384	bsl6119	-0.893	7.382e-12	3.711e-11	NoDiff
BAC47090	blr1825	-0.893	3.189e-09	1.305e-08	NoDiff
BAC51532	blr6267	-0.891	1.234e-74	4.701e-73	NoDiff
BAC49165	blr3900	-0.89	3.286e-18	2.436e-17	NoDiff
BAC47212	blr1947	-0.889	2.79e-24	2.679e-23	NoDiff
BAC46758	tfdA	-0.888	3.423e-41	5.814e-40	NoDiff
BAC51410	dctA	-0.886	6.083e-11	2.872e-10	NoDiff
BAC53042	blr7777	-0.884	9.051e-19	6.884e-18	NoDiff
BAC47696	bll2431	-0.883	1.032e-41	1.802e-40	NoDiff
BAC45604	bll0339	-0.882	6.673e-29	7.684e-28	NoDiff
BAC51402	qor	-0.881	3.186e-30	3.837e-29	NoDiff
BAC47843	blr2578	-0.877	3.45e-24	3.305e-23	NoDiff
BAC52290	bll7025	-0.876	1.416e-17	1.007e-16	NoDiff
BAC51382	blr6117	-0.876	2.924e-13	1.612e-12	NoDiff
BAC53133	blr7868	-0.876	1.303e-09	5.509e-09	NoDiff
BAC50789	bll5524	-0.875	5.71e-45	1.06e-43	NoDiff
BAC51732	bll6467	-0.875	1.555e-23	1.457e-22	NoDiff
BAC50905	bll5640	-0.875	5.191e-14	2.991e-13	NoDiff
BAC49121	bll3856	-0.872	2.061e-26	2.143e-25	NoDiff
BAC51474	blr6209	-0.872	1.365e-14	8.136e-14	NoDiff
BAC47665	bsr2400	-0.871	0.005361	0.01038	NoDiff
BAC52506	bll7241	-0.869	1.162e-16	7.928e-16	NoDiff
BAC51953	bll6688	-0.868	1.339e-80	5.902e-79	NoDiff
BAC48065	bll2800	-0.867	1.357e-20	1.132e-19	NoDiff
BAC50806	blr5541	-0.863	1.956e-83	9.008e-82	NoDiff
BAC50821	blr5556	-0.863	5.381e-19	4.142e-18	NoDiff
BAC45549	mqo	-0.863	2.515e-07	8.586e-07	NoDiff
BAC50487	blr5222	-0.863	3.099e-06	9.33e-06	NoDiff
BAC46843	blr1578	-0.862	3.629e-06	1.083e-05	NoDiff
BAC50098	bll4833	-0.861	5.765e-31	7.165e-30	NoDiff
BAC52538	bll7273	-0.861	1.349e-19	1.075e-18	NoDiff
BAC47862	blr2597	-0.861	4.837e-12	2.473e-11	NoDiff
BAC50913	bll5648	-0.859	2.426e-15	1.519e-14	NoDiff
BAC51327	blr6062	-0.858	0.09345	0.1375	NoDiff
BAC51952	blr6687	-0.857	1.539e-94	8.597e-93	NoDiff
BAC50773	bsr5508	-0.855	5.947e-12	3.015e-11	NoDiff
BAC53326	bsr8061	-0.855	0.0004263	0.0009875	NoDiff
BAC52651	bll7386	-0.854	3.138e-26	3.239e-25	NoDiff
BAC47406	bll2141	-0.854	3.76e-19	2.919e-18	NoDiff
BAC53060	bll7795	-0.853	1.4e-42	2.481e-41	NoDiff
BAC46784	bll1519	-0.852	1.223e-39	1.995e-38	NoDiff
BAC51666	bll6401	-0.85	2.362e-31	2.991e-30	NoDiff
BAC49520	blr4255	-0.85	5.566e-31	6.928e-30	NoDiff
BAC51793	bsl6528	-0.85	0.03216	0.05343	NoDiff
BAC51203	bsr5938	-0.849	0.0005216	0.001191	NoDiff
BAC45588	otsB	-0.848	1.592e-13	8.91e-13	NoDiff
BAC48328	blr3063	-0.846	9.557e-62	2.606e-60	NoDiff
BAC49278	blr4013	-0.846	7.554e-18	5.45e-17	NoDiff
BAC46338	bll1073	-0.845	2.922e-16	1.943e-15	NoDiff
BAC45743	blr0478	-0.844	7.687e-28	8.492e-27	NoDiff
BAC46375	bll1110	-0.844	8.856e-15	5.348e-14	NoDiff
BAC48875	bll3610	-0.844	3.375e-14	1.957e-13	NoDiff
BAC46164	blr0899	-0.843	1.883e-56	4.57e-55	NoDiff
BAC45844	sun	-0.843	6.45e-32	8.281e-31	NoDiff
BAC52052	blr6787	-0.843	0.00261	0.005331	NoDiff
BAC51847	blr6582	-0.841	2.798e-47	5.497e-46	NoDiff
BAC50762	blr5497	-0.841	2.265e-19	1.79e-18	NoDiff
BAC52468	bll7203	-0.841	2.57e-12	1.345e-11	NoDiff
BAC48081	blr2816	-0.839	2.167e-35	3.121e-34	NoDiff
BAC50769	bll5504	-0.839	1.264e-32	1.668e-31	NoDiff
BAC50915	bll5650	-0.839	4.729e-19	3.651e-18	NoDiff
BAC50634	blr5369	-0.839	1.044e-13	5.922e-13	NoDiff
BAC47627	bll2362	-0.838	4.814e-208	1.57e-205	NoDiff
BAC48405	bll3140	-0.838	2.229e-98	1.346e-96	NoDiff
BAC52699	blr7434	-0.838	3.036e-06	9.151e-06	NoDiff
BAC53162	blr7897	-0.837	1.114e-26	1.166e-25	NoDiff
BAC47330	icfA	-0.837	9.396e-26	9.54e-25	NoDiff
BAC50837	bll5572	-0.837	2.888e-15	1.799e-14	NoDiff
BAC45348	bll0083	-0.837	1.624e-10	7.407e-10	NoDiff
BAC49420	blr4155	-0.836	3.089e-16	2.051e-15	NoDiff
BAC46382	blr1117	-0.836	3.902e-06	1.159e-05	NoDiff
BAC50777	blr5512	-0.835	2.327e-26	2.416e-25	NoDiff
BAC46554	blr1289	-0.835	0.07192	0.1093	NoDiff
BAC46157	bll0892	-0.834	2.277e-57	5.626e-56	NoDiff
BAC53277	bsl8012	-0.834	0.0001859	0.0004544	NoDiff
BAC47302	nifA	-0.833	1.698e-34	2.383e-33	NoDiff
BAC46781	acrB	-0.833	1.937e-28	2.199e-27	NoDiff
BAC51720	bll6455	-0.831	2.919e-06	8.824e-06	NoDiff
BAC46114	bll0849	-0.83	1.204e-29	1.422e-28	NoDiff
BAC46651	blr1386	-0.829	1.04e-22	9.496e-22	NoDiff
BAC49279	bsl4014	-0.829	3.789e-09	1.541e-08	NoDiff
BAC49559	bll4294	-0.827	1.031e-57	2.562e-56	NoDiff
BAC52514	bll7249	-0.827	2.545e-30	3.083e-29	NoDiff
BAC49514	blr4249	-0.827	8.379e-18	6.04e-17	NoDiff
BAC52413	bll7148	-0.826	2.195e-73	8.133e-72	NoDiff
BAC46549	blr1284	-0.825	4.475e-29	5.198e-28	NoDiff
BAC50914	bll5649	-0.825	6.247e-29	7.204e-28	NoDiff
BAC47997	bll2732	-0.825	2.142e-14	1.259e-13	NoDiff
BAC50562	csgB	-0.825	5.897e-06	1.718e-05	NoDiff
BAC52689	bll7424	-0.824	2.467e-21	2.135e-20	NoDiff
BAC53086	bll7821	-0.823	1.646e-25	1.657e-24	NoDiff
BAC46785	bll1520	-0.822	3e-45	5.623e-44	NoDiff
BAC45400	blr0135	-0.82	2.717e-41	4.64e-40	NoDiff
BAC50607	bll5342	-0.82	4.463e-35	6.361e-34	NoDiff
BAC50486	hspF	-0.82	9.293e-10	3.967e-09	NoDiff
BAC52676	bll7411	-0.819	1.341e-20	1.12e-19	NoDiff
BAC49097	blr3832	-0.818	2.764e-40	4.562e-39	NoDiff
BAC53200	blr7935	-0.818	1.082e-17	7.757e-17	NoDiff
BAC46482	bll1217	-0.816	2.167e-07	7.437e-07	NoDiff
BAC47034	nifH	-0.815	2.561e-39	4.151e-38	NoDiff
BAC53276	bll8011	-0.815	3.387e-34	4.681e-33	NoDiff
BAC49120	bll3855	-0.815	4.388e-27	4.671e-26	NoDiff
BAC46631	bll1366	-0.814	1.445e-12	7.686e-12	NoDiff
BAC52051	blr6786	-0.814	0.1405	0.1974	NoDiff
BAC52928	bll7663	-0.813	2.623e-26	2.718e-25	NoDiff
BAC52470	bll7205	-0.813	7.3e-10	3.144e-09	NoDiff
BAC45565	ragD	-0.813	1.185e-07	4.183e-07	NoDiff
BAC51005	bll5740	-0.812	2.068e-20	1.706e-19	NoDiff
BAC49888	bsl4623	-0.812	1.866e-06	5.79e-06	NoDiff
BAC48154	blr2889	-0.811	2.743e-24	2.637e-23	NoDiff
BAC47865	bll2600	-0.811	1.381e-07	4.836e-07	NoDiff
BAC46609	bll1344	-0.809	6.863e-24	6.506e-23	NoDiff
BAC52935	bll7670	-0.809	1.802e-11	8.801e-11	NoDiff
BAC48386	blr3121	-0.807	3.611e-43	6.441e-42	NoDiff
BAC52381	aqpZ	-0.807	8.157e-34	1.11e-32	NoDiff
BAC48713	blr3448	-0.807	3.415e-13	1.876e-12	NoDiff
BAC51478	mxaF	-0.806	3.77e-31	4.743e-30	NoDiff
BAC46795	bll1530	-0.805	5.696e-42	1.001e-40	NoDiff
BAC49498	blr4233	-0.805	5.437e-22	4.823e-21	NoDiff
BAC47061	bll1796	-0.805	2.213e-19	1.753e-18	NoDiff
BAC52069	blr6804	-0.805	1.497e-14	8.888e-14	NoDiff
BAC46916	bsl1651	-0.805	2.495e-10	1.119e-09	NoDiff
BAC52811	bsl7546	-0.803	2.651e-32	3.447e-31	NoDiff
BAC49949	blr4684	-0.803	9.301e-30	1.104e-28	NoDiff
BAC46112	blr0847	-0.802	7.059e-10	3.045e-09	NoDiff
BAC46509	bll1244	-0.801	2.269e-28	2.573e-27	NoDiff
BAC50105	blr4840	-0.801	5.937e-12	3.012e-11	NoDiff
BAC49495	blr4230	-0.801	1.311e-08	5.075e-08	NoDiff
BAC46780	acrA	-0.8	6.963e-14	3.978e-13	NoDiff
BAC50485	hspE	-0.8	5.95e-07	1.954e-06	NoDiff
BAC47635	blr2370	-0.799	2.893e-60	7.609e-59	NoDiff
BAC49268	blr4003	-0.799	1.995e-25	1.998e-24	NoDiff
BAC46078	bll0813	-0.797	4.687e-32	6.046e-31	NoDiff
BAC46670	bsl1405	-0.797	3.037e-11	1.463e-10	NoDiff
BAC49269	blr4004	-0.795	1.418e-16	9.602e-16	NoDiff
BAC47672	blr2406	-0.794	1.002e-41	1.754e-40	NoDiff
BAC45637	blr0372	-0.794	4.329e-23	4.015e-22	NoDiff
BAC47352	bll2087	-0.793	4.657e-66	1.46e-64	NoDiff
BAC51326	fixK	-0.792	0.08426	0.1255	NoDiff
BAC46946	blr1681	-0.791	0.287	0.3644	NoDiff
BAC49827	blr4562	-0.79	4.569e-37	6.949e-36	NoDiff
BAC52573	bll7308	-0.79	6.7e-19	5.134e-18	NoDiff
BAC52551	poxB	-0.789	2.484e-36	3.676e-35	NoDiff
BAC49704	blr4439	-0.789	7.81e-31	9.662e-30	NoDiff
BAC49632	bll4367	-0.789	3.485e-21	3e-20	NoDiff
BAC50262	bll4997	-0.788	7.742e-36	1.131e-34	NoDiff
BAC48234	hpcD	-0.788	1.884e-10	8.549e-10	NoDiff
BAC48621	blr3356	-0.788	6.533e-07	2.136e-06	NoDiff
BAC46753	bdhA	-0.787	5.333e-54	1.232e-52	NoDiff
BAC47170	blr1905	-0.787	4.54e-09	1.837e-08	NoDiff
BAC45853	blr0588	-0.786	2.845e-06	8.62e-06	NoDiff
BAC52473	blr7208	-0.785	9.448e-16	6.084e-15	NoDiff
BAC52174	bll6909	-0.785	4.786e-14	2.761e-13	NoDiff
BAC51994	blr6729	-0.784	8.683e-71	2.975e-69	NoDiff
BAC48604	blr3339	-0.783	7.389e-09	2.93e-08	NoDiff
BAC49635	blr4370	-0.78	3.007e-08	1.123e-07	NoDiff
BAC47499	aph	-0.779	2.358e-64	7.017e-63	NoDiff
BAC47213	bll1948	-0.779	4.872e-27	5.178e-26	NoDiff
BAC50816	bll5551	-0.778	3.328e-19	2.597e-18	NoDiff
BAC46380	blr1115	-0.778	8.372e-17	5.765e-16	NoDiff
BAC48711	blr3446	-0.777	2.253e-18	1.687e-17	NoDiff
BAC47861	bsl2596	-0.777	3.533e-09	1.44e-08	NoDiff
BAC46582	bll1317	-0.776	5.356e-18	3.913e-17	NoDiff
BAC46288	bll1023	-0.774	4.867e-28	5.443e-27	NoDiff
BAC52878	bll7613	-0.774	3.859e-05	0.000103	NoDiff
BAC52063	blr6798	-0.773	4.452e-24	4.25e-23	NoDiff
BAC48265	bll3000	-0.772	1.054e-29	1.247e-28	NoDiff
BAC50471	bsr5206	-0.772	0.09411	0.1383	NoDiff
BAC47628	bll2363	-0.769	7.249e-69	2.374e-67	NoDiff
BAC46388	blr1123	-0.769	2.309e-19	1.822e-18	NoDiff
BAC49494	bll4229	-0.769	2.589e-13	1.433e-12	NoDiff
BAC52331	blr7066	-0.767	3.53e-12	1.831e-11	NoDiff
BAC53056	blr7791	-0.766	7.611e-28	8.42e-27	NoDiff
BAC53165	blr7900	-0.765	1.671e-25	1.68e-24	NoDiff
BAC49685	mccB	-0.764	1.807e-29	2.117e-28	NoDiff
BAC46290	bll1025	-0.764	9.673e-19	7.336e-18	NoDiff
BAC45854	blr0589	-0.763	8.947e-74	3.346e-72	NoDiff
BAC47730	bll2465	-0.763	4.121e-45	7.705e-44	NoDiff
BAC52684	bsr7419	-0.763	4.275e-19	3.31e-18	NoDiff
BAC47981	cyoC	-0.763	9.84e-05	0.0002501	NoDiff
BAC47636	cysE	-0.762	1.498e-40	2.508e-39	NoDiff
BAC53019	bll7754	-0.762	1.064e-37	1.666e-36	NoDiff
BAC46786	bll1521	-0.762	5.798e-25	5.709e-24	NoDiff
BAC46367	blr1102	-0.761	1.328e-41	2.294e-40	NoDiff
BAC48279	bll3014	-0.761	1.992e-11	9.704e-11	NoDiff
BAC47404	bll2139	-0.761	0.07277	0.1103	NoDiff
BAC51836	hspH	-0.76	0.0005277	0.001204	NoDiff
BAC49488	blr4223	-0.759	2.753e-14	1.607e-13	NoDiff
BAC52032	blr6767	-0.758	7.214e-50	1.532e-48	NoDiff
BAC46432	sipS	-0.757	5.657e-71	1.954e-69	NoDiff
BAC46575	bsr1310	-0.757	7.53e-28	8.342e-27	NoDiff
BAC50580	bll5315	-0.756	1.23e-13	6.945e-13	NoDiff
BAC50529	blr5264	-0.754	3.823e-25	3.778e-24	NoDiff
BAC48712	blr3447	-0.754	1.326e-15	8.428e-15	NoDiff
BAC48576	blr3311	-0.754	1.297e-05	3.647e-05	NoDiff
BAC49452	bsl4187	-0.753	1.141e-24	1.113e-23	NoDiff
BAC47710	bll2445	-0.752	6.608e-12	3.33e-11	NoDiff
BAC48572	blr3307	-0.752	5.671e-05	0.000149	NoDiff
BAC46841	bll1576	-0.751	4.671e-09	1.887e-08	NoDiff
BAC48063	bll2798	-0.748	4.477e-20	3.654e-19	NoDiff
BAC51702	blr6437	-0.748	6.082e-15	3.7e-14	NoDiff
BAC52023	blr6758	-0.747	8.232e-31	1.017e-29	NoDiff
BAC51003	bll5738	-0.746	0.0001246	0.0003125	NoDiff
BAC52960	blr7695	-0.743	3.569e-32	4.619e-31	NoDiff
BAC49521	bll4256	-0.743	2.649e-15	1.655e-14	NoDiff
BAC49482	blr4217	-0.742	2.768e-26	2.864e-25	NoDiff
BAC51716	bll6451	-0.742	1.756e-12	9.272e-12	NoDiff
BAC46511	blr1246	-0.74	4.128e-11	1.971e-10	NoDiff
BAC49032	blr3767	-0.739	4.781e-06	1.405e-05	NoDiff
BAC46541	mdcA	-0.738	1.618e-07	5.644e-07	NoDiff
BAC52529	bll7264	-0.736	1.045e-41	1.82e-40	NoDiff
BAC46660	blr1395	-0.736	4.339e-21	3.708e-20	NoDiff
BAC49201	bll3936	-0.736	5.35e-10	2.348e-09	NoDiff
BAC50925	bll5660	-0.735	4.058e-16	2.679e-15	NoDiff
BAC51939	bll6674	-0.734	4.545e-28	5.091e-27	NoDiff
BAC50242	blr4977	-0.734	5.985e-12	3.031e-11	NoDiff
BAC49734	blr4469	-0.73	6.477e-15	3.929e-14	NoDiff
BAC51143	blr5877	-0.73	8.854e-11	4.118e-10	NoDiff
BAC46456	blr1191	-0.729	5.009e-20	4.084e-19	NoDiff
BAC51154	bll5889	-0.729	3.002e-15	1.868e-14	NoDiff
BAC51525	bll6260	-0.728	2.021e-29	2.363e-28	NoDiff
BAC47694	blr2429	-0.727	8.378e-31	1.033e-29	NoDiff
BAC52384	bll7119	-0.726	2.558e-71	8.912e-70	NoDiff
BAC46530	blr1265	-0.725	6.261e-46	1.187e-44	NoDiff
BAC49631	bll4366	-0.722	2.124e-17	1.496e-16	NoDiff
BAC46272	bll1007	-0.721	1.524e-08	5.866e-08	NoDiff
BAC48248	blr2983	-0.72	1.126e-19	9.027e-19	NoDiff
BAC47308	blr2043	-0.719	0.2126	0.2821	NoDiff
BAC49515	blr4250	-0.718	2.233e-14	1.311e-13	NoDiff
BAC45540	bll0275	-0.718	0.0007344	0.001638	NoDiff
BAC48857	bll3592	-0.717	1.414e-20	1.178e-19	NoDiff
BAC48158	paaC	-0.717	2.212e-09	9.167e-09	NoDiff
BAC48033	fixH	-0.717	0.1989	0.2669	NoDiff
BAC53005	blr7740	-0.716	3.789e-12	1.958e-11	NoDiff
BAC50589	bll5324	-0.716	1.885e-09	7.872e-09	NoDiff
BAC51910	blr6645	-0.715	3.944e-44	7.161e-43	NoDiff
BAC53043	bll7778	-0.715	3.622e-21	3.115e-20	NoDiff
BAC52289	bll7024	-0.715	5.98e-15	3.644e-14	NoDiff
BAC47471	bsl2206	-0.715	1.559e-05	4.345e-05	NoDiff
BAC46253	blr0988	-0.714	1.46e-08	5.634e-08	NoDiff
BAC48620	blr3355	-0.714	1.444e-05	4.035e-05	NoDiff
BAC52043	kdpB	-0.713	6.087e-12	3.078e-11	NoDiff
BAC49989	blr4724	-0.712	6.565e-20	5.336e-19	NoDiff
BAC51470	bll6205	-0.711	8.666e-30	1.03e-28	NoDiff
BAC50396	bll5131	-0.711	2.276e-28	2.577e-27	NoDiff
BAC47493	bll2228	-0.711	2.811e-19	2.205e-18	NoDiff
BAC52464	bll7199	-0.71	3.234e-19	2.525e-18	NoDiff
BAC51905	bll6640	-0.71	3.039e-08	1.133e-07	NoDiff
BAC46072	blr0807	-0.709	5.557e-34	7.602e-33	NoDiff
BAC53113	blr7848	-0.708	3.479e-48	7.056e-47	NoDiff
EBT00050756914	trnT-UGU	-0.708	0.00224	0.004621	NoDiff
BAC46433	tldD	-0.705	1.108e-59	2.894e-58	NoDiff
BAC47759	bll2494	-0.705	1.781e-17	1.259e-16	NoDiff
BAC52346	bll7081	-0.705	0.07964	0.1194	NoDiff
BAC47181	blr1916	-0.704	1.095e-22	9.971e-22	NoDiff
BAC53063	bll7798	-0.704	3.861e-21	3.306e-20	NoDiff
BAC45558	blr0293	-0.704	0.0001082	0.0002735	NoDiff
BAC52787	bll7522	-0.703	1.191e-74	4.559e-73	NoDiff
BAC52803	bll7538	-0.703	1.56e-20	1.297e-19	NoDiff
BAC50995	blr5730	-0.702	1.305e-21	1.141e-20	NoDiff
BAC46734	blr1469	-0.702	1.405e-13	7.909e-13	NoDiff
BAC49637	blr4372	-0.702	0.000656	0.001475	NoDiff
BAC46206	bla	-0.701	1.685e-12	8.909e-12	NoDiff
BAC46553	blr1288	-0.701	0.0004661	0.001072	NoDiff
BAC49203	bsl3938	-0.699	0.03516	0.05788	NoDiff
BAC50356	bll5091	-0.698	1.03e-19	8.29e-19	NoDiff
BAC47258	blr1993	-0.698	7.593e-16	4.937e-15	NoDiff
BAC48159	paaD	-0.698	1.575e-06	4.935e-06	NoDiff
BAC47752	blr2487	-0.697	3.202e-36	4.713e-35	NoDiff
BAC53244	blr7979	-0.697	1.014e-24	9.917e-24	NoDiff
BAC48602	blr3337	-0.697	1.952e-22	1.763e-21	NoDiff
BAC48574	blr3309	-0.697	1.673e-06	5.229e-06	NoDiff
BAC48260	blr2995	-0.696	4.15e-13	2.266e-12	NoDiff
BAC47248	bsr1983	-0.696	0.1231	0.1756	NoDiff
BAC52516	bll7251	-0.695	1.579e-36	2.345e-35	NoDiff
BAC52031	blr6766	-0.693	2.463e-30	2.989e-29	NoDiff
BAC49686	mccA	-0.693	1.417e-25	1.433e-24	NoDiff
BAC48802	blr3537	-0.693	7.159e-08	2.58e-07	NoDiff
BAC50085	bll4820	-0.693	6.044e-05	0.0001583	NoDiff
BAC52338	exbB	-0.693	0.01141	0.02071	NoDiff
BAC52258	bll6993	-0.692	5.926e-12	3.01e-11	NoDiff
BAC51315	bll6050	-0.691	2.381e-16	1.591e-15	NoDiff
BAC50565	csgA	-0.691	1.722e-08	6.575e-08	NoDiff
BAC46732	bll1467	-0.691	3.084e-05	8.362e-05	NoDiff
BAC46962	bll1697	-0.691	0.6325	0.6994	NoDiff
BAC47762	bll2497	-0.69	4.925e-31	6.168e-30	NoDiff
BAC45856	bll0591	-0.689	3.35e-32	4.342e-31	NoDiff
BAC45863	bll0598	-0.689	1.13e-12	6.039e-12	NoDiff
BAC50028	ilvD	-0.688	3.544e-51	7.727e-50	NoDiff
BAC50926	bll5661	-0.687	3.239e-23	3.008e-22	NoDiff
BAC52172	blr6907	-0.687	2.361e-13	1.311e-12	NoDiff
BAC51707	blr6442	-0.687	5.75e-13	3.123e-12	NoDiff
BAC53224	blr7959	-0.687	0.005392	0.01043	NoDiff
BAC52602	rpoH2	-0.685	5.791e-35	8.196e-34	NoDiff
BAC52044	kdpA	-0.683	5.126e-08	1.872e-07	NoDiff
BAC49129	blr3864	-0.683	0.001474	0.003132	NoDiff
BAC49466	bll4201	-0.683	0.001815	0.003803	NoDiff
BAC53470	bll8205	-0.683	0.1799	0.2446	NoDiff
BAC47282	bll2017	-0.682	1.571e-17	1.117e-16	NoDiff
BAC48457	bll3192	-0.682	1.486e-08	5.724e-08	NoDiff
BAC52824	chrC	-0.682	1.188e-07	4.19e-07	NoDiff
BAC48170	bll2905	-0.681	1.19e-21	1.043e-20	NoDiff
BAC50902	blr5637	-0.68	7.429e-28	8.24e-27	NoDiff
BAC46796	bll1531	-0.679	9.055e-10	3.874e-09	NoDiff
BAC51517	bll6252	-0.678	2.798e-22	2.507e-21	NoDiff
BAC52310	bsr7045	-0.678	1.499e-20	1.247e-19	NoDiff
BAC51673	blr6408	-0.678	1.187e-12	6.328e-12	NoDiff
BAC53090	blr7825	-0.678	1.25e-10	5.745e-10	NoDiff
BAC53213	blr7948	-0.678	0.0007528	0.001676	NoDiff
BAC53324	bsl8059	-0.678	0.06521	0.1004	NoDiff
BAC48004	blr2739	-0.677	6.146e-21	5.22e-20	NoDiff
BAC48859	bll3594	-0.677	3.724e-08	1.375e-07	NoDiff
BAC47408	blr2143	-0.675	0.05924	0.09244	NoDiff
BAC49735	blr4470	-0.674	1.278e-21	1.118e-20	NoDiff
BAC50357	bll5092	-0.674	3.171e-07	1.071e-06	NoDiff
BAC46606	bll1341	-0.673	3.023e-25	3.005e-24	NoDiff
BAC46169	regR	-0.673	3.646e-16	2.409e-15	NoDiff
BAC52344	hmuV	-0.673	3.326e-07	1.122e-06	NoDiff
BAC48253	blr2988	-0.673	0.008903	0.01652	NoDiff
BAC50027	bll4762	-0.672	2.608e-53	5.922e-52	NoDiff
BAC48610	blr3345	-0.672	1.586e-09	6.667e-09	NoDiff
BAC47632	blr2367	-0.671	4.772e-38	7.555e-37	NoDiff
BAC48838	blr3573	-0.671	0.0003458	0.00081	NoDiff
BAC51917	blr6652	-0.67	1.624e-32	2.135e-31	NoDiff
BAC49263	bll3998	-0.67	0.1465	0.2044	NoDiff
BAC52750	blr7485	-0.669	6.011e-19	4.614e-18	NoDiff
BAC52936	bll7671	-0.669	1.305e-08	5.054e-08	NoDiff
BAC48645	bll3380	-0.669	2.816e-05	7.671e-05	NoDiff
BAC50463	bll5198	-0.669	0.0002757	0.0006567	NoDiff
BAC45914	hslV	-0.667	7.342e-11	3.436e-10	NoDiff
BAC51457	blr6192	-0.665	7.477e-16	4.865e-15	NoDiff
BAC47810	blr2545	-0.664	1.26e-36	1.875e-35	NoDiff
BAC53089	blr7824	-0.664	8.799e-16	5.689e-15	NoDiff
BAC48278	bll3013	-0.664	2.456e-09	1.014e-08	NoDiff
BAC45953	bll0688	-0.661	1.066e-26	1.117e-25	NoDiff
BAC51897	blr6632	-0.661	1.55e-14	9.195e-14	NoDiff
BAC49634	blr4369	-0.661	1.921e-05	5.321e-05	NoDiff
BAC53248	bll7983	-0.66	1.14e-10	5.262e-10	NoDiff
BAC52954	bll7689	-0.658	3.135e-18	2.326e-17	NoDiff
BAC53083	bll7818	-0.657	7.154e-31	8.865e-30	NoDiff
BAC53206	bll7941	-0.657	2.408e-28	2.723e-27	NoDiff
BAC53091	blr7826	-0.657	3.726e-19	2.896e-18	NoDiff
BAC45581	nosD	-0.657	3.329e-11	1.6e-10	NoDiff
BAC47454	bll2189	-0.656	2.379e-58	6.006e-57	NoDiff
BAC52776	bll7511	-0.656	4.179e-18	3.072e-17	NoDiff
BAC51481	blr6216	-0.656	1.416e-14	8.423e-14	NoDiff
BAC48609	blr3344	-0.655	6.219e-10	2.692e-09	NoDiff
BAC51133	blr5868	-0.654	1.136e-31	1.449e-30	NoDiff
BAC48492	blr3227	-0.653	2.945e-08	1.1e-07	NoDiff
BAC45401	bsr0136	-0.651	6.499e-31	8.065e-30	NoDiff
BAC49684	acd	-0.649	4.779e-29	5.542e-28	NoDiff
BAC47933	blr2668	-0.649	1.486e-13	8.341e-13	NoDiff
BAC51333	bll6068	-0.649	6.108e-08	2.218e-07	NoDiff
BAC51902	blr6637	-0.649	0.1494	0.2081	NoDiff
BAC48016	blr2751	-0.648	8.221e-32	1.052e-30	NoDiff
BAC48858	bll3593	-0.648	5.789e-16	3.788e-15	NoDiff
BAC47538	bll2273	-0.648	4.498e-13	2.451e-12	NoDiff
BAC48608	blr3343	-0.648	6.554e-08	2.371e-07	NoDiff
BAC47864	bll2599	-0.647	2.657e-66	8.364e-65	NoDiff
BAC51476	blr6211	-0.647	6.84e-27	7.233e-26	NoDiff
BAC47649	blr2384	-0.647	9.782e-22	8.594e-21	NoDiff
BAC45796	bll0531	-0.647	5.499e-15	3.371e-14	NoDiff
BAC52285	bll7020	-0.647	0.0001265	0.000317	NoDiff
BAC52081	blr6816	-0.646	1.023e-10	4.738e-10	NoDiff
BAC49098	bsr3833	-0.646	0.0001691	0.000417	NoDiff
BAC49132	bsr3867	-0.646	0.006525	0.01243	NoDiff
BAC47032	bll1767	-0.645	0.0001075	0.0002721	NoDiff
BAC45470	blr0205	-0.644	4.048e-25	3.991e-24	NoDiff
BAC51454	blr6189	-0.643	1.102e-20	9.253e-20	NoDiff
BAC51456	blr6191	-0.643	9.167e-17	6.291e-16	NoDiff
BAC49202	bll3937	-0.643	5.475e-10	2.397e-09	NoDiff
BAC48710	blr3445	-0.642	1.729e-24	1.675e-23	NoDiff
BAC52826	blr7561	-0.641	7.057e-15	4.275e-14	NoDiff
BAC51968	blr6703	-0.641	7.642e-12	3.832e-11	NoDiff
BAC48434	blr3169	-0.64	9.013e-06	2.578e-05	NoDiff
BAC52287	bll7022	-0.64	2.154e-05	5.934e-05	NoDiff
BAC50260	blr4995	-0.639	9.463e-35	1.33e-33	NoDiff
BAC52518	blr7253	-0.639	2.812e-19	2.205e-18	NoDiff
BAC53166	blr7901	-0.639	6.269e-14	3.592e-13	NoDiff
BAC47273	bsr2008	-0.639	4.054e-07	1.354e-06	NoDiff
BAC52802	blr7537	-0.638	9.243e-35	1.302e-33	NoDiff
BAC47072	blr1807	-0.638	1.827e-09	7.648e-09	NoDiff
BAC47286	nodD2	-0.637	4.559e-09	1.844e-08	NoDiff
BAC48622	blr3357	-0.637	8.572e-05	0.0002195	NoDiff
BAC49817	bll4552	-0.636	1.701e-28	1.937e-27	NoDiff
BAC51885	bll6620	-0.636	2.645e-14	1.546e-13	NoDiff
BAC50884	bll5619	-0.635	1.728e-35	2.498e-34	NoDiff
BAC46497	bsr1232	-0.635	0.02285	0.03917	NoDiff
BAC52666	serA	-0.634	3.136e-05	8.494e-05	NoDiff
BAC52396	blr7131	-0.633	1.126e-28	1.29e-27	NoDiff
BAC48473	blr3208	-0.633	8.368e-17	5.765e-16	NoDiff
BAC46337	blr1072	-0.633	1.911e-12	1.007e-11	NoDiff
BAC46890	blr1625	-0.633	2.137e-10	9.641e-10	NoDiff
BAC53007	bll7742	-0.632	8.141e-12	4.08e-11	NoDiff
BAC48105	blr2840	-0.632	1.169e-11	5.792e-11	NoDiff
BAC49636	blr4371	-0.632	7.572e-09	2.994e-08	NoDiff
BAC45855	bll0590	-0.63	5.188e-18	3.797e-17	NoDiff
BAC48853	bll3588	-0.63	3.244e-06	9.742e-06	NoDiff
BAC50393	blr5128	-0.629	7.055e-18	5.11e-17	NoDiff
BAC46794	bll1529	-0.629	1.595e-16	1.075e-15	NoDiff
BAC49472	bll4207	-0.629	5.051e-07	1.675e-06	NoDiff
BAC52667	serC	-0.629	2.437e-06	7.459e-06	NoDiff
BAC48157	paaB	-0.629	0.003669	0.007309	NoDiff
BAC47626	bll2361	-0.628	1.514e-55	3.599e-54	NoDiff
BAC51908	blr6643	-0.628	8.789e-36	1.282e-34	NoDiff
BAC51924	thiC	-0.628	5.436e-23	5.002e-22	NoDiff
BAC48233	attK	-0.627	1.846e-21	1.607e-20	NoDiff
BAC49038	bll3773	-0.627	1.53e-16	1.033e-15	NoDiff
BAC45586	blr0321	-0.627	6.115e-09	2.436e-08	NoDiff
BAC51882	bsl6617	-0.626	0.0006285	0.001418	NoDiff
BAC47284	nolA	-0.625	5.805e-30	6.929e-29	NoDiff
BAC49196	blr3931	-0.625	8.189e-12	4.101e-11	NoDiff
BAC48396	blr3131	-0.624	1.697e-27	1.855e-26	NoDiff
BAC45859	trxA	-0.624	5.696e-14	3.275e-13	NoDiff
BAC52395	blr7130	-0.623	1.912e-65	5.883e-64	NoDiff
BAC45848	ggt	-0.623	3.505e-18	2.588e-17	NoDiff
BAC50424	bll5159	-0.623	6.855e-10	2.96e-09	NoDiff
BAC51388	blr6123	-0.622	0.003429	0.006865	NoDiff
BAC50996	bll5731	-0.621	1.134e-15	7.227e-15	NoDiff
BAC49821	blr4556	-0.62	1.732e-08	6.609e-08	NoDiff
BAC51304	bll6039	-0.62	0.0006757	0.001517	NoDiff
BAC51438	blr6173	-0.619	7.991e-16	5.183e-15	NoDiff
BAC46552	bll1287	-0.619	1.002e-11	4.98e-11	NoDiff
BAC47633	blr2368	-0.618	5.306e-24	5.048e-23	NoDiff
BAC50035	blr4770	-0.617	8.272e-33	1.095e-31	NoDiff
BAC52550	blr7285	-0.617	2.91e-14	1.697e-13	NoDiff
BAC49822	blr4557	-0.617	4.71e-12	2.412e-11	NoDiff
BAC47639	blr2374	-0.616	5.613e-38	8.852e-37	NoDiff
BAC53111	blr7846	-0.616	9.903e-15	5.954e-14	NoDiff
BAC51916	blr6651	-0.615	2.511e-25	2.503e-24	NoDiff
BAC48130	blr2865	-0.615	1.574e-20	1.307e-19	NoDiff
BAC48869	blr3604	-0.613	2.367e-12	1.244e-11	NoDiff
BAC45571	blr0306	-0.613	2.922e-05	7.942e-05	NoDiff
BAC45754	bll0489	-0.612	2.153e-10	9.707e-10	NoDiff
BAC50820	bll5555	-0.612	2.715e-05	7.41e-05	NoDiff
BAC50086	bsr4821	-0.612	0.0002134	0.0005159	NoDiff
BAC50372	bsl5107	-0.612	0.0004685	0.001076	NoDiff
BAC45550	bll0285	-0.612	0.05878	0.09177	NoDiff
BAC49372	bll4107	-0.611	2.72e-41	4.64e-40	NoDiff
BAC47535	blr2270	-0.611	2.004e-11	9.756e-11	NoDiff
BAC47018	blr1753	-0.611	6.923e-08	2.5e-07	NoDiff
BAC52042	kdpC	-0.611	3.095e-06	9.323e-06	NoDiff
BAC47058	bll1793	-0.611	0.04136	0.06683	NoDiff
BAC46431	bll1166	-0.61	5.149e-19	3.968e-18	NoDiff
BAC47641	bll2376	-0.61	1.698e-14	1.006e-13	NoDiff
BAC46111	blr0846	-0.61	6.075e-09	2.421e-08	NoDiff
BAC49639	pdxA	-0.61	2.988e-07	1.013e-06	NoDiff
BAC53243	blr7978	-0.609	3.599e-13	1.972e-12	NoDiff
BAC47275	bsr2010	-0.609	0.0008142	0.001803	NoDiff
BAC50853	bll5588	-0.608	1.259e-14	7.524e-14	NoDiff
BAC46671	bll1406	-0.607	1.027e-26	1.078e-25	NoDiff
BAC46377	bll1112	-0.607	2.386e-13	1.324e-12	NoDiff
BAC50851	cysE	-0.607	1.266e-05	3.566e-05	NoDiff
BAC45526	blr0261	-0.606	8.81e-10	3.773e-09	NoDiff
BAC46929	blr1664	-0.606	9.986e-07	3.194e-06	NoDiff
BAC51002	bll5737	-0.606	0.01031	0.01887	NoDiff
BAC45561	bsl0296	-0.606	0.03982	0.06465	NoDiff
BAC51967	bll6702	-0.605	6.545e-11	3.075e-10	NoDiff
BAC45534	mdcC	-0.604	0.2264	0.2979	NoDiff
BAC47698	blr2433	-0.603	2.873e-37	4.419e-36	NoDiff
BAC52683	blr7418	-0.603	1.603e-19	1.276e-18	NoDiff
BAC48490	blr3225	-0.603	0.0002481	0.0005952	NoDiff
BAC46551	bll1286	-0.602	1.795e-21	1.563e-20	NoDiff
BAC50500	degP	-0.602	1.01e-12	5.412e-12	NoDiff
BAC48714	blr3449	-0.602	3.561e-10	1.579e-09	NoDiff
BAC49900	blr4635	-0.602	0.1424	0.1995	NoDiff
BAC50673	bll5408	-0.601	4.99e-72	1.8e-70	NoDiff
BAC48201	bll2936	-0.601	6.424e-12	3.239e-11	NoDiff
BAC53134	blr7869	-0.601	5.231e-09	2.103e-08	NoDiff
BAC51137	gudD	-0.6	3.116e-18	2.314e-17	NoDiff
BAC51202	blr5937	-0.6	1.233e-07	4.338e-07	NoDiff
BAC48607	blr3342	-0.6	4.873e-07	1.619e-06	NoDiff
BAC46251	mccB	-0.6	0.0005895	0.001335	NoDiff
BAC52775	bsr7510	-0.599	8.656e-18	6.229e-17	NoDiff
BAC50792	bll5527	-0.599	5.514e-06	1.612e-05	NoDiff
BAC50791	bsr5526	-0.599	2.856e-05	7.774e-05	NoDiff
BAC47534	blr2269	-0.598	1.229e-07	4.328e-07	NoDiff
BAC45791	bll0526	-0.597	3.544e-20	2.901e-19	NoDiff
BAC52426	bll7161	-0.597	6.003e-17	4.165e-16	NoDiff
BAC47925	bll2660	-0.597	6.697e-11	3.145e-10	NoDiff
BAC52927	bsr7662	-0.597	0.001671	0.003522	NoDiff
BAC46356	pstS	-0.596	5.655e-35	8.019e-34	NoDiff
BAC51990	blr6725	-0.596	1.927e-19	1.532e-18	NoDiff
BAC46309	bll1044	-0.596	7.932e-07	2.564e-06	NoDiff
BAC47496	blr2231	-0.596	0.4696	0.5492	NoDiff
BAC52024	blr6759	-0.595	3.075e-34	4.271e-33	NoDiff
BAC46159	bll0894	-0.595	5.768e-22	5.112e-21	NoDiff
BAC51521	bll6256	-0.595	4.524e-17	3.15e-16	NoDiff
BAC52225	blr6960	-0.595	7.548e-07	2.449e-06	NoDiff
BAC46016	trxA	-0.594	2.475e-14	1.451e-13	NoDiff
BAC51455	blr6190	-0.594	2.918e-12	1.519e-11	NoDiff
BAC52641	blr7376	-0.594	7.001e-11	3.286e-10	NoDiff
BAC50572	bll5307	-0.593	2.318e-32	3.023e-31	NoDiff
BAC48444	blr3179	-0.593	4.709e-15	2.895e-14	NoDiff
BAC50805	blr5540	-0.592	4.379e-21	3.738e-20	NoDiff
BAC49918	dnaJ	-0.592	0.01415	0.02522	NoDiff
BAC46070	bll0805	-0.591	1.936e-59	5.042e-58	NoDiff
BAC45885	bll0620	-0.59	4.938e-16	3.241e-15	NoDiff
BAC49297	bll4032	-0.59	2.671e-10	1.195e-09	NoDiff
BAC49674	blr4409	-0.589	8.703e-24	8.222e-23	NoDiff
BAC47536	blr2271	-0.588	3.747e-10	1.656e-09	NoDiff
BAC46720	ureB	-0.588	5.676e-10	2.479e-09	NoDiff
BAC49136	bll3871	-0.588	1.917e-07	6.626e-07	NoDiff
BAC47729	bll2464	-0.587	3.193e-30	3.84e-29	NoDiff
BAC46261	blr0996	-0.587	1.58e-15	9.988e-15	NoDiff
BAC50940	blr5675	-0.587	1.337e-14	7.974e-14	NoDiff
BAC52610	blr7345	-0.587	0.3375	0.4179	NoDiff
BAC46675	glpK	-0.586	6.978e-22	6.157e-21	NoDiff
BAC51324	blr6059	-0.586	8.566e-17	5.894e-16	NoDiff
BAC51930	blr6665	-0.586	1.045e-16	7.149e-16	NoDiff
BAC53066	bll7801	-0.586	3.673e-11	1.76e-10	NoDiff
BAC46922	blr1657	-0.586	5.452e-10	2.39e-09	NoDiff
BAC48151	blr2886	-0.586	1.891e-05	5.242e-05	NoDiff
BAC49572	mrcA	-0.585	3.027e-65	9.141e-64	NoDiff
BAC45882	blr0617	-0.585	1.27e-33	1.72e-32	NoDiff
BAC53092	blr7827	-0.584	1.497e-16	1.012e-15	NoDiff
BAC50636	blr5371	-0.583	2.626e-11	1.268e-10	NoDiff
BAC52592	blr7327	-0.582	0.2094	0.2788	NoDiff
BAC48446	bll3181	-0.581	8.456e-06	2.425e-05	NoDiff
BAC51072	bll5807	-0.579	1.412e-32	1.859e-31	NoDiff
BAC48064	blr2799	-0.579	6.954e-21	5.894e-20	NoDiff
BAC48678	blr3413	-0.579	2.149e-07	7.377e-07	NoDiff
BAC46591	aspA	-0.577	1.819e-27	1.985e-26	NoDiff
BAC53084	bll7819	-0.577	1.88e-14	1.111e-13	NoDiff
BAC45415	cyoB	-0.577	0.0003563	0.0008332	NoDiff
BAC48488	blr3223	-0.577	0.006975	0.0132	NoDiff
BAC45738	bll0473	-0.576	9.545e-15	5.751e-14	NoDiff
BAC46518	blr1253	-0.576	5.388e-09	2.161e-08	NoDiff
BAC52880	dht	-0.575	2.511e-12	1.317e-11	NoDiff
BAC52956	bsl7691	-0.575	0.04955	0.07868	NoDiff
BAC50798	blr5533	-0.574	6.882e-30	8.203e-29	NoDiff
BAC47691	blr2426	-0.574	9.594e-11	4.452e-10	NoDiff
BAC49731	blr4466	-0.573	2.392e-05	6.564e-05	NoDiff
BAC52729	bsl7464	-0.572	9.659e-21	8.127e-20	NoDiff
BAC49487	blr4222	-0.572	1.434e-15	9.075e-15	NoDiff
BAC50488	bsr5223	-0.572	0.03111	0.05185	NoDiff
BAC53082	bll7817	-0.571	4.874e-30	5.827e-29	NoDiff
BAC48765	blr3500	-0.571	2.605e-23	2.424e-22	NoDiff
BAC47311	bll2046	-0.571	1.131e-09	4.796e-09	NoDiff
BAC52469	bll7204	-0.571	0.0002232	0.0005381	NoDiff
BAC52033	glgB	-0.57	1.283e-39	2.088e-38	NoDiff
BAC51534	blr6269	-0.57	3.24e-08	1.202e-07	NoDiff
BAC52079	bll6814	-0.57	0.08073	0.1208	NoDiff
BAC49463	blr4198	-0.569	2.773e-35	3.973e-34	NoDiff
BAC51701	bll6436	-0.569	7.715e-07	2.5e-06	NoDiff
BAC45414	cyoA	-0.569	0.0005161	0.001179	NoDiff
BAC51468	blr6203	-0.568	1.096e-20	9.216e-20	NoDiff
BAC48641	bll3376	-0.568	0.05844	0.0913	NoDiff
BAC49471	bll4206	-0.567	0.0003278	0.0007704	NoDiff
BAC48232	bll2967	-0.566	3.405e-18	2.517e-17	NoDiff
BAC52748	blr7483	-0.565	9.015e-34	1.225e-32	NoDiff
BAC46632	bll1367	-0.565	2.376e-11	1.149e-10	NoDiff
BAC51907	blr6642	-0.565	1.726e-07	6e-07	NoDiff
BAC49986	bsr4721	-0.564	1.291e-10	5.923e-10	NoDiff
BAC51045	bll5780	-0.564	1.858e-09	7.77e-09	NoDiff
BAC49296	blr4031	-0.564	1.978e-07	6.829e-07	NoDiff
BAC46207	bll0942	-0.564	0.0002902	0.0006878	NoDiff
BAC45957	bll0692	-0.563	2.075e-07	7.128e-07	NoDiff
BAC46923	blr1658	-0.563	2.578e-05	7.053e-05	NoDiff
BAC49687	hmgL	-0.562	2.334e-11	1.13e-10	NoDiff
BAC47126	bll1861	-0.562	1.367e-09	5.767e-09	NoDiff
BAC46722	ureC	-0.561	2.644e-17	1.855e-16	NoDiff
BAC46959	bll1694	-0.561	0.599	0.6692	NoDiff
BAC49887	bsl4622	-0.559	9.928e-06	2.83e-05	NoDiff
BAC45737	bll0472	-0.558	3.091e-42	5.467e-41	NoDiff
BAC50261	bll4996	-0.558	9.318e-09	3.658e-08	NoDiff
BAC48836	blr3571	-0.558	5.105e-05	0.0001348	NoDiff
BAC52519	blr7254	-0.557	8.615e-25	8.443e-24	NoDiff
BAC48174	bll2909	-0.557	1.434e-21	1.252e-20	NoDiff
BAC51452	bll6187	-0.557	3.509e-20	2.875e-19	NoDiff
BAC51029	bll5764	-0.557	1.01e-17	7.253e-17	NoDiff
BAC53207	pcaB	-0.557	2.032e-13	1.132e-12	NoDiff
BAC49205	blr3940	-0.557	2.075e-09	8.632e-09	NoDiff
BAC48826	blr3561	-0.557	0.002943	0.005954	NoDiff
BAC45492	blr0227	-0.556	7.816e-05	0.0002011	NoDiff
BAC46667	blr1402	-0.555	1.012e-30	1.24e-29	NoDiff
BAC53163	bll7898	-0.555	5.713e-15	3.492e-14	NoDiff
BAC51200	bll5935	-0.554	7.071e-13	3.806e-12	NoDiff
BAC51419	bll6154	-0.554	1.169e-06	3.712e-06	NoDiff
BAC51469	bsl6204	-0.553	6.635e-12	3.341e-11	NoDiff
BAC45461	bll0196	-0.553	1.668e-09	6.996e-09	NoDiff
BAC49509	bsr4244	-0.553	7.804e-05	0.0002008	NoDiff
BAC45416	cyoC	-0.553	0.001216	0.002615	NoDiff
BAC51332	blr6067	-0.553	0.2159	0.2859	NoDiff
BAC51065	bll5800	-0.552	1.58e-16	1.066e-15	NoDiff
BAC51459	bll6194	-0.551	9.673e-05	0.0002461	NoDiff
BAC48554	bll3289	-0.551	0.009113	0.01687	NoDiff
BAC52022	bll6757	-0.55	3.462e-27	3.724e-26	NoDiff
BAC48231	bll2966	-0.55	9.654e-12	4.805e-11	NoDiff
BAC51715	bll6450	-0.55	5.246e-07	1.736e-06	NoDiff
BAC48449	blr3184	-0.55	0.000188	0.0004591	NoDiff
BAC52877	bsl7612	-0.55	0.001768	0.00371	NoDiff
BAC51911	blr6646	-0.549	1.286e-29	1.515e-28	NoDiff
BAC49436	blr4171	-0.549	0.0004348	0.001005	NoDiff
BAC50082	bll4817	-0.549	0.002059	0.004274	NoDiff
BAC46449	blr1184	-0.548	4.894e-12	2.5e-11	NoDiff
BAC48156	blr2891	-0.548	6.095e-11	2.876e-10	NoDiff
BAC47103	blr1838	-0.548	0.007729	0.0145	NoDiff
BAC52796	bll7531	-0.547	1.758e-33	2.361e-32	NoDiff
BAC50707	bll5442	-0.547	5.384e-16	3.532e-15	NoDiff
BAC48452	blr3187	-0.547	0.004669	0.009142	NoDiff
BAC45491	atoB	-0.546	2.091e-25	2.091e-24	NoDiff
BAC47673	blr2408	-0.546	5.679e-15	3.473e-14	NoDiff
BAC51880	bll6615	-0.546	6.311e-08	2.287e-07	NoDiff
BAC46387	blr1122	-0.545	3.406e-10	1.512e-09	NoDiff
BAC50825	blr5560	-0.545	8.297e-09	3.269e-08	NoDiff
BAC47276	blr2011	-0.545	0.006982	0.01321	NoDiff
BAC51049	bll5784	-0.544	3.024e-19	2.366e-18	NoDiff
BAC46262	blr0997	-0.544	9.825e-15	5.912e-14	NoDiff
BAC49893	bsl4628	-0.544	0.0004768	0.001094	NoDiff
BAC46738	bsl1473	-0.543	6.661e-14	3.808e-13	NoDiff
BAC48203	blr2938	-0.543	9.544e-05	0.000243	NoDiff
BAC45525	blr0260	-0.543	0.008926	0.01655	NoDiff
BAC48030	fixQ	-0.543	0.1417	0.1987	NoDiff
BAC46691	blr1426	-0.542	3.659e-17	2.55e-16	NoDiff
BAC50624	blr5359	-0.542	4.72e-12	2.416e-11	NoDiff
BAC52431	blr7166	-0.542	2.28e-09	9.429e-09	NoDiff
BAC46930	blr1665	-0.541	0.0001711	0.0004214	NoDiff
BAC51145	bll5880	-0.541	0.04571	0.07313	NoDiff
BAC47411	blr2146	-0.54	0.00526	0.01022	NoDiff
BAC51946	bsl6681	-0.54	0.01056	0.01928	NoDiff
BAC47342	blr2077	-0.539	5.666e-14	3.26e-13	NoDiff
BAC48657	blr3392	-0.539	3.801e-08	1.403e-07	NoDiff
BAC51530	bll6265	-0.539	0.0002146	0.0005186	NoDiff
BAC48106	blr2841	-0.538	2.567e-12	1.344e-11	NoDiff
BAC45375	blr0110	-0.538	5.63e-06	1.645e-05	NoDiff
BAC48655	blr3390	-0.538	9.508e-06	2.714e-05	NoDiff
BAC47265	bll2000	-0.537	0.00845	0.01575	NoDiff
BAC47331	bll2066	-0.536	1.421e-11	7.002e-11	NoDiff
BAC48697	blr3432	-0.536	8.948e-10	3.829e-09	NoDiff
BAC46777	blr1512	-0.536	1.139e-05	3.226e-05	NoDiff
BAC52665	bll7400	-0.535	7.642e-19	5.828e-18	NoDiff
BAC46783	bll1518	-0.533	2.149e-27	2.339e-26	NoDiff
BAC46043	blr0778	-0.533	2.722e-24	2.62e-23	NoDiff
BAC53424	blr8159	-0.533	1.569e-16	1.059e-15	NoDiff
BAC52751	blr7486	-0.533	6.754e-13	3.644e-12	NoDiff
BAC45933	gshB	-0.532	2.192e-17	1.542e-16	NoDiff
BAC50788	blr5523	-0.532	7.211e-13	3.878e-12	NoDiff
BAC47697	blr2432	-0.531	9.242e-20	7.468e-19	NoDiff
BAC52307	bll7042	-0.531	2.211e-19	1.753e-18	NoDiff
BAC48854	bll3589	-0.531	2.56e-05	7.009e-05	NoDiff
BAC45812	blr0547	-0.53	3.897e-11	1.866e-10	NoDiff
BAC51535	blr6270	-0.53	5.429e-07	1.791e-06	NoDiff
BAC48988	dctA	-0.53	0.005877	0.01129	NoDiff
BAC51097	bll5833	-0.528	4.52e-07	1.504e-06	NoDiff
BAC52304	napB	-0.528	0.04752	0.07584	NoDiff
BAC45820	bll0555	-0.527	5.036e-15	3.089e-14	NoDiff
BAC49560	bll4295	-0.526	9.726e-41	1.635e-39	NoDiff
BAC51876	blr6611	-0.525	2.135e-12	1.124e-11	NoDiff
BAC45371	blr0106	-0.525	4.293e-12	2.208e-11	NoDiff
BAC49505	blr4240	-0.525	0.2743	0.3504	NoDiff
BAC52749	blr7484	-0.524	1.103e-18	8.35e-18	NoDiff
BAC51386	bll6121	-0.523	3.287e-16	2.177e-15	NoDiff
BAC46616	bll1351	-0.523	1.815e-08	6.895e-08	NoDiff
BAC52537	bll7272	-0.523	9.323e-08	3.324e-07	NoDiff
BAC45538	bsl0273	-0.523	0.3614	0.4422	NoDiff
BAC50824	bll5559	-0.522	2.015e-05	5.568e-05	NoDiff
BAC51425	blr6160	-0.521	3.382e-09	1.382e-08	NoDiff
BAC47283	bll2018	-0.521	3.732e-09	1.519e-08	NoDiff
BAC47727	bll2462	-0.52	2.987e-26	3.087e-25	NoDiff
BAC49288	blr4023	-0.52	1.013e-18	7.678e-18	NoDiff
BAC52881	blr7616	-0.52	5.29e-11	2.506e-10	NoDiff
BAC52039	blr6774	-0.52	4.35e-09	1.763e-08	NoDiff
BAC50822	bll5557	-0.52	8.92e-09	3.51e-08	NoDiff
BAC50774	bsl5509	-0.52	6.326e-07	2.073e-06	NoDiff
BAC53171	bll7906	-0.52	6.388e-05	0.0001665	NoDiff
BAC46611	blr1346	-0.52	0.000602	0.001361	NoDiff
BAC53466	bll8201	-0.52	0.01355	0.02428	NoDiff
BAC46972	blr1707	-0.52	0.09288	0.1367	NoDiff
BAC50156	blr4891	-0.519	9.177e-12	4.579e-11	NoDiff
BAC50404	bll5139	-0.518	0.001405	0.003	NoDiff
BAC51368	blr6103	-0.517	2.176e-10	9.806e-10	NoDiff
BAC47996	bll2731	-0.516	6.918e-13	3.731e-12	NoDiff
BAC52282	bll7017	-0.516	9.473e-12	4.721e-11	NoDiff
BAC49910	bll4645	-0.516	0.1168	0.1679	NoDiff
BAC49464	blr4199	-0.515	2.95e-06	8.906e-06	NoDiff
BAC45589	bll0324	-0.515	0.000155	0.0003841	NoDiff
BAC51922	thiG	-0.513	1.895e-16	1.274e-15	NoDiff
BAC46246	blr0981	-0.513	1.189e-05	3.357e-05	NoDiff
BAC46692	blr1427	-0.512	1.175e-20	9.839e-20	NoDiff
BAC46386	blr1121	-0.512	9.878e-08	3.515e-07	NoDiff
BAC52555	hpaC	-0.512	2.993e-07	1.014e-06	NoDiff
BAC52934	bll7669	-0.512	0.0001398	0.0003484	NoDiff
BAC52272	bll7007	-0.511	2.565e-15	1.605e-14	NoDiff
BAC53175	bll7910	-0.511	3.223e-06	9.688e-06	NoDiff
BAC47842	blr2577	-0.511	0.002081	0.004318	NoDiff
BAC46163	blr0898	-0.511	0.0332	0.05503	NoDiff
BAC48357	blr3092	-0.51	1.708e-17	1.21e-16	NoDiff
BAC46693	blr1428	-0.51	6.709e-17	4.647e-16	NoDiff
BAC47939	bll2674	-0.51	5.286e-07	1.747e-06	NoDiff
BAC45782	blr0517	-0.51	2.741e-05	7.479e-05	NoDiff
BAC48694	blr3429	-0.51	6.531e-05	0.00017	NoDiff
BAC51991	blr6726	-0.509	2.364e-22	2.127e-21	NoDiff
BAC53404	glgP	-0.507	5.446e-28	6.083e-27	NoDiff
BAC47711	bll2446	-0.507	9.163e-09	3.599e-08	NoDiff
BAC52374	bsl7109	-0.507	1e-06	3.199e-06	NoDiff
BAC45464	bll0199	-0.507	4.56e-06	1.345e-05	NoDiff
BAC52964	bsr7699	-0.507	0.0001159	0.0002916	NoDiff
BAC49886	blr4621	-0.507	0.0002095	0.0005074	NoDiff
BAC46963	blr1698	-0.507	0.2232	0.2941	NoDiff
BAC51453	blr6188	-0.506	2.082e-15	1.307e-14	NoDiff
BAC47634	exoZ	-0.504	1.138e-16	7.768e-16	NoDiff
BAC53301	bll8036	-0.504	4.116e-06	1.218e-05	NoDiff
BAC50857	bll5592	-0.503	1.195e-16	8.133e-16	NoDiff
BAC45641	ptrB	-0.503	2.128e-16	1.427e-15	NoDiff
BAC47052	blr1787	-0.503	3.941e-07	1.318e-06	NoDiff
BAC49273	bll4008	-0.502	0.0002075	0.0005038	NoDiff
BAC47180	blr1915	-0.501	1.137e-36	1.697e-35	NoDiff
BAC50146	bll4881	-0.501	1.499e-24	1.458e-23	NoDiff
BAC47211	bll1946	-0.501	3.353e-07	1.131e-06	NoDiff
BAC47926	bll2661	-0.501	0.001021	0.002222	NoDiff
BAC48766	blr3501	-0.5	5.727e-18	4.177e-17	NoDiff
BAC52090	bll6825	-0.5	2.621e-06	7.992e-06	NoDiff
BAC46385	xylA	-0.499	1.056e-11	5.24e-11	NoDiff
BAC48153	blr2888	-0.499	4.044e-11	1.934e-10	NoDiff
BAC48715	blr3450	-0.499	1.894e-10	8.588e-10	NoDiff
BAC47091	bll1826	-0.499	0.01015	0.01863	NoDiff
BAC51912	blr6647	-0.498	1.785e-13	9.977e-13	NoDiff
BAC45582	nosF	-0.497	6.923e-05	0.0001795	NoDiff
BAC49885	bll4620	-0.497	0.00137	0.002932	NoDiff
BAC45417	cyoD	-0.497	0.001632	0.003444	NoDiff
BAC45790	bll0525	-0.496	1.045e-46	2.029e-45	NoDiff
BAC52008	blr6743	-0.496	4.698e-19	3.631e-18	NoDiff
BAC45860	blr0595	-0.496	3.468e-15	2.148e-14	NoDiff
BAC48325	bll3060	-0.496	3.588e-09	1.461e-08	NoDiff
BAC51536	blr6271	-0.496	2.483e-05	6.806e-05	NoDiff
BAC53250	blr7985	-0.494	6.136e-19	4.706e-18	NoDiff
BAC53088	blr7823	-0.494	5.583e-17	3.881e-16	NoDiff
BAC47690	blr2425	-0.494	4.511e-09	1.826e-08	NoDiff
BAC47940	bll2675	-0.494	6.247e-06	1.816e-05	NoDiff
BAC52183	blr6918	-0.493	5.078e-37	7.709e-36	NoDiff
BAC49593	bll4328	-0.493	4.904e-19	3.782e-18	NoDiff
BAC50623	blr5357	-0.493	4.758e-12	2.434e-11	NoDiff
BAC48075	blr2810	-0.493	5.903e-10	2.561e-09	NoDiff
BAC46101	bll0836	-0.493	3.626e-06	1.083e-05	NoDiff
BAC46105	blr0840	-0.493	9.602e-05	0.0002444	NoDiff
BAC46000	bll0735	-0.492	5.801e-12	2.95e-11	NoDiff
BAC48160	paaE	-0.492	1.247e-06	3.944e-06	NoDiff
BAC46885	trbI	-0.492	9.076e-05	0.0002315	NoDiff
BAC45426	bll0161	-0.49	2.508e-29	2.926e-28	NoDiff
BAC50877	blr5612	-0.49	4.268e-14	2.47e-13	NoDiff
BAC53185	bll7920	-0.49	1.426e-07	4.99e-07	NoDiff
BAC52204	hupD	-0.49	0.02004	0.03484	NoDiff
BAC46516	blr1251	-0.489	1.097e-19	8.81e-19	NoDiff
BAC46689	blr1424	-0.488	3.63e-31	4.574e-30	NoDiff
BAC47642	bll2377	-0.488	7.476e-12	3.753e-11	NoDiff
BAC48408	bll3143	-0.487	2.514e-10	1.127e-09	NoDiff
BAC51626	bll6361	-0.487	1.435e-06	4.514e-06	NoDiff
BAC53290	bll8025	-0.486	0.0008215	0.001818	NoDiff
BAC46840	blr1575	-0.486	0.002168	0.004486	NoDiff
BAC50394	bll5129	-0.485	1.243e-14	7.435e-14	NoDiff
BAC50779	bll5514	-0.485	5.77e-13	3.13e-12	NoDiff
BAC46513	blr1248	-0.485	4.61e-12	2.364e-11	NoDiff
BAC51884	bll6619	-0.485	1.235e-10	5.685e-10	NoDiff
BAC50400	blr5135	-0.485	1.011e-08	3.952e-08	NoDiff
BAC47092	blr1827	-0.485	6.817e-06	1.976e-05	NoDiff
BAC47858	bsl2593	-0.485	0.0006808	0.001526	NoDiff
BAC49477	minD	-0.484	3.63e-41	6.14e-40	NoDiff
BAC50145	bll4880	-0.484	8.002e-17	5.52e-16	NoDiff
BAC47521	blr2256	-0.484	8.526e-10	3.657e-09	NoDiff
BAC52821	blr7556	-0.484	1.46e-09	6.153e-09	NoDiff
BAC47650	bll2385	-0.484	2.578e-06	7.868e-06	NoDiff
BAC52288	blr7023	-0.483	1.328e-11	6.559e-11	NoDiff
BAC51397	blr6132	-0.483	5.948e-08	2.164e-07	NoDiff
BAC49733	blr4468	-0.483	1.235e-07	4.341e-07	NoDiff
BAC47259	blr1994	-0.482	2.335e-09	9.655e-09	NoDiff
BAC47054	blr1789	-0.482	9.087e-07	2.921e-06	NoDiff
BAC52035	blr6770	-0.481	9.092e-13	4.874e-12	NoDiff
BAC51963	bll6698	-0.481	2.639e-07	8.992e-07	NoDiff
BAC46506	blr1241	-0.481	0.0017	0.003579	NoDiff
BAC49915	bsl4650	-0.481	0.002409	0.004939	NoDiff
BAC48573	blr3308	-0.481	0.003649	0.007277	NoDiff
BAC50854	bll5589	-0.48	2.674e-19	2.101e-18	NoDiff
BAC53423	mepA	-0.48	1.578e-17	1.121e-16	NoDiff
BAC49881	blr4616	-0.48	0.02019	0.03505	NoDiff
BAC53045	blr7780	-0.48	0.2806	0.3572	NoDiff
BAC52823	bll7558	-0.479	0.002806	0.0057	NoDiff
BAC51913	blr6648	-0.478	1.07e-15	6.838e-15	NoDiff
BAC45822	bll0557	-0.478	6.053e-12	3.063e-11	NoDiff
BAC50831	bll5566	-0.477	3.37e-10	1.497e-09	NoDiff
BAC48448	blr3183	-0.476	2.452e-06	7.5e-06	NoDiff
BAC53288	bsl8023	-0.476	0.01405	0.02508	NoDiff
BAC48173	bll2908	-0.475	1.25e-10	5.745e-10	NoDiff
BAC49437	blr4172	-0.475	1.866e-10	8.471e-10	NoDiff
BAC49638	blr4373	-0.475	0.002514	0.005144	NoDiff
BAC49803	blr4538	-0.474	5.2e-11	2.47e-10	NoDiff
BAC47517	bll2252	-0.474	0.0001008	0.0002558	NoDiff
BAC45583	nosY	-0.474	0.0007176	0.001604	NoDiff
BAC46247	blr0982	-0.473	1.341e-11	6.617e-11	NoDiff
BAC47036	nifW	-0.473	3.946e-07	1.319e-06	NoDiff
BAC50300	bsl5035	-0.473	2.372e-06	7.27e-06	NoDiff
BAC45948	pyrF	-0.472	1.97e-20	1.63e-19	NoDiff
BAC48676	iorA	-0.472	0.0001226	0.000308	NoDiff
BAC45727	blr0462	-0.471	5.386e-22	4.784e-21	NoDiff
BAC45490	phbB	-0.471	1.745e-09	7.316e-09	NoDiff
BAC51537	blr6272	-0.47	0.000321	0.0007556	NoDiff
BAC46368	blr1103	-0.469	7.238e-17	5.001e-16	NoDiff
BAC47038	fixB	-0.469	8.002e-11	3.734e-10	NoDiff
BAC47991	blr2726	-0.469	4.038e-06	1.197e-05	NoDiff
BAC52025	zwf	-0.468	1.099e-30	1.345e-29	NoDiff
BAC46721	blr1456	-0.468	3.479e-09	1.419e-08	NoDiff
BAC50420	bll5155	-0.468	1.3e-07	4.559e-07	NoDiff
BAC50823	blr5558	-0.468	2.155e-06	6.634e-06	NoDiff
BAC50566	bll5301	-0.468	4.579e-06	1.349e-05	NoDiff
BAC53327	blr8062	-0.467	0.03236	0.05374	NoDiff
BAC51919	blr6654	-0.466	1.639e-10	7.471e-10	NoDiff
BAC47271	blr2006	-0.466	9.596e-08	3.416e-07	NoDiff
BAC51467	blr6202	-0.465	1.822e-18	1.372e-17	NoDiff
BAC53112	blr7847	-0.465	1.056e-07	3.751e-07	NoDiff
BAC52034	glgX	-0.464	2.431e-26	2.522e-25	NoDiff
BAC49738	blr4473	-0.464	1.417e-11	6.99e-11	NoDiff
BAC45862	bll0597	-0.464	1.199e-10	5.528e-10	NoDiff
BAC48856	bll3591	-0.464	0.0001161	0.0002921	NoDiff
BAC53184	bll7919	-0.464	0.0008356	0.001847	NoDiff
BAC48056	bll2791	-0.463	1.219e-06	3.858e-06	NoDiff
BAC49787	bsl4522	-0.462	6.429e-11	3.024e-10	NoDiff
BAC47776	moeB	-0.462	1.765e-08	6.73e-08	NoDiff
BAC48412	bll3147	-0.462	0.02487	0.04236	NoDiff
BAC50161	bll4896	-0.461	1.021e-17	7.328e-17	NoDiff
BAC49478	minE	-0.461	6.098e-13	3.303e-12	NoDiff
BAC48722	pta	-0.461	0.01023	0.01873	NoDiff
BAC52397	blr7132	-0.46	8.562e-16	5.549e-15	NoDiff
BAC48852	clpB	-0.46	2.786e-07	9.467e-07	NoDiff
BAC46302	blr1037	-0.46	0.03514	0.05786	NoDiff
BAC46538	mdcG	-0.46	0.06891	0.1052	NoDiff
BAC52419	tolR	-0.459	2.821e-15	1.761e-14	NoDiff
BAC45602	blr0337	-0.459	5.122e-12	2.613e-11	NoDiff
BAC49529	blr4264	-0.459	4.18e-11	1.994e-10	NoDiff
BAC47323	blr2058	-0.459	2.08e-10	9.402e-10	NoDiff
BAC45949	blr0684	-0.459	1.034e-08	4.043e-08	NoDiff
BAC45343	bsr0078	-0.459	7.184e-06	2.076e-05	NoDiff
BAC47515	bll2250	-0.459	0.002493	0.005101	NoDiff
BAC52046	blr6781	-0.459	0.01281	0.02307	NoDiff
BAC46161	bll0896	-0.459	0.04047	0.06557	NoDiff
BAC46281	bll1016	-0.458	7.945e-21	6.706e-20	NoDiff
BAC52717	ribH	-0.458	9.368e-14	5.333e-13	NoDiff
BAC51199	bll5934	-0.458	7.597e-10	3.27e-09	NoDiff
BAC49333	blr4068	-0.458	6.901e-09	2.741e-08	NoDiff
BAC45760	leuD	-0.457	2.573e-10	1.153e-09	NoDiff
BAC49481	bll4216	-0.457	3.655e-10	1.619e-09	NoDiff
BAC47488	bll2223	-0.457	5.773e-10	2.512e-09	NoDiff
BAC46203	blr0938	-0.457	1.176e-06	3.733e-06	NoDiff
BAC52412	yaeN	-0.456	5.405e-07	1.784e-06	NoDiff
BAC45627	bll0362	-0.456	6.241e-06	1.815e-05	NoDiff
BAC51792	bll6527	-0.456	0.01551	0.02749	NoDiff
BAC48247	blr2982	-0.455	4.057e-11	1.939e-10	NoDiff
BAC51719	bll6454	-0.455	0.01381	0.02469	NoDiff
BAC52534	blr7269	-0.455	0.01386	0.02476	NoDiff
BAC50878	blr5613	-0.454	1.6e-09	6.717e-09	NoDiff
BAC50246	blr4981	-0.454	1.471e-07	5.144e-07	NoDiff
BAC52887	blr7622	-0.453	1.164e-16	7.936e-16	NoDiff
BAC52036	blr6771	-0.453	2.935e-10	1.306e-09	NoDiff
BAC49621	blr4356	-0.453	1.402e-08	5.418e-08	NoDiff
BAC45911	hslU	-0.452	7.309e-27	7.719e-26	NoDiff
BAC47728	bll2463	-0.452	1.377e-22	1.25e-21	NoDiff
BAC51030	blr5765	-0.452	7.605e-12	3.816e-11	NoDiff
BAC50213	glnB	-0.452	8.743e-08	3.122e-07	NoDiff
BAC49195	blr3930	-0.452	1.295e-06	4.088e-06	NoDiff
BAC51436	bll6171	-0.452	0.0002928	0.0006932	NoDiff
BAC46737	bsr1472	-0.452	0.0006915	0.001549	NoDiff
BAC47383	blr2118	-0.451	7.515e-09	2.976e-08	NoDiff
BAC51479	blr6214	-0.451	9.215e-05	0.0002349	NoDiff
BAC49995	blr4730	-0.45	1.022e-19	8.236e-19	NoDiff
BAC52728	bll7463	-0.45	7e-19	5.354e-18	NoDiff
BAC45638	blr0373	-0.45	6.606e-16	4.309e-15	NoDiff
BAC45466	bsl0201	-0.45	2e-09	8.327e-09	NoDiff
BAC48261	blr2996	-0.45	1.337e-07	4.686e-07	NoDiff
BAC48570	blr3305	-0.45	0.09943	0.1452	NoDiff
BAC53391	bll8126	-0.449	3.667e-22	3.268e-21	NoDiff
BAC50144	bll4879	-0.449	1.578e-21	1.376e-20	NoDiff
BAC51734	bll6469	-0.449	1.135e-10	5.244e-10	NoDiff
BAC51921	bsr6656	-0.449	4.759e-09	1.922e-08	NoDiff
BAC51743	bll6478	-0.449	7.777e-06	2.24e-05	NoDiff
BAC49214	bll3949	-0.449	0.0001076	0.0002721	NoDiff
BAC50338	blr5073	-0.448	2.48e-24	2.392e-23	NoDiff
BAC47303	fixA	-0.448	2.079e-18	1.562e-17	NoDiff
BAC51120	bll5855	-0.447	6.071e-11	2.868e-10	NoDiff
BAC47758	bll2493	-0.447	3.672e-10	1.625e-09	NoDiff
BAC48235	hpcG	-0.447	1.432e-05	4.002e-05	NoDiff
BAC50793	bll5528	-0.447	0.005581	0.01076	NoDiff
BAC52734	bll7469	-0.446	2.852e-13	1.574e-12	NoDiff
BAC50431	bll5166	-0.446	2.876e-06	8.703e-06	NoDiff
BAC45498	bll0233	-0.445	7.727e-08	2.779e-07	NoDiff
BAC51316	bll6051	-0.445	4.533e-06	1.337e-05	NoDiff
BAC48162	paaK	-0.445	0.0001695	0.0004179	NoDiff
BAC47019	bll1754	-0.445	0.0006457	0.001453	NoDiff
BAC50451	bll5186	-0.445	0.01217	0.02201	NoDiff
BAC47140	bll1875	-0.444	0.0001293	0.0003236	NoDiff
BAC47593	bsl2328	-0.444	0.3526	0.4333	NoDiff
BAC52730	blr7465	-0.443	2.568e-07	8.758e-07	NoDiff
BAC48301	fadB	-0.443	8.429e-07	2.714e-06	NoDiff
BAC45377	bll0112	-0.443	2.138e-06	6.593e-06	NoDiff
BAC45724	bll0459	-0.442	7.185e-11	3.366e-10	NoDiff
BAC48062	bsr2797	-0.442	4.815e-05	0.0001274	NoDiff
BAC51674	bll6409	-0.442	0.0002699	0.0006434	NoDiff
BAC47674	blr2409	-0.441	5.319e-09	2.136e-08	NoDiff
BAC45462	bll0197	-0.441	0.0016	0.003383	NoDiff
BAC46858	bll1593	-0.439	3.016e-22	2.699e-21	NoDiff
BAC51750	bll6485	-0.439	5.686e-08	2.072e-07	NoDiff
BAC51849	blr6584	-0.439	3.794e-07	1.27e-06	NoDiff
BAC50395	bll5130	-0.438	3.319e-18	2.458e-17	NoDiff
BAC50249	blr4984	-0.438	4.868e-15	2.991e-14	NoDiff
BAC50160	bll4895	-0.438	8.26e-09	3.257e-08	NoDiff
BAC45344	bll0079	-0.438	2.029e-07	6.987e-07	NoDiff
BAC47938	bsl2673	-0.437	0.0002992	0.0007066	NoDiff
BAC48102	blr2837	-0.436	4.105e-08	1.51e-07	NoDiff
BAC45721	mdh	-0.436	3.397e-06	1.017e-05	NoDiff
BAC47941	bll2676	-0.436	8.772e-05	0.0002243	NoDiff
BAC46586	chvA	-0.435	1.253e-17	8.954e-17	NoDiff
BAC52716	blr7451	-0.435	1.574e-11	7.735e-11	NoDiff
BAC51841	blr6576	-0.435	2.641e-09	1.086e-08	NoDiff
BAC50552	bll5287	-0.435	7.631e-09	3.016e-08	NoDiff
BAC46499	bll1234	-0.435	1.235e-08	4.798e-08	NoDiff
BAC50717	bll5452	-0.435	1.501e-06	4.713e-06	NoDiff
BAC50842	blr5577	-0.435	5.155e-06	1.511e-05	NoDiff
BAC48950	blr3685	-0.435	2.594e-05	7.089e-05	NoDiff
BAC45410	blr0145	-0.434	9.795e-09	3.835e-08	NoDiff
BAC51277	bll6012	-0.434	5.536e-08	2.019e-07	NoDiff
BAC46845	bll1580	-0.434	4.47e-07	1.488e-06	NoDiff
BAC52875	bll7610	-0.434	0.005505	0.01063	NoDiff
BAC49021	blr3756	-0.433	1.839e-11	8.979e-11	NoDiff
BAC49197	blr3932	-0.433	8.365e-11	3.897e-10	NoDiff
BAC45372	blr0107	-0.433	1.084e-07	3.836e-07	NoDiff
BAC51868	ftsW	-0.432	1.28e-14	7.648e-14	NoDiff
BAC49964	blr4699	-0.432	9.794e-07	3.135e-06	NoDiff
BAC47409	CYP112	-0.431	0.02931	0.04915	NoDiff
BAC48807	blr3542	-0.43	9.473e-06	2.705e-05	NoDiff
BAC45619	blr0354	-0.429	4.198e-07	1.401e-06	NoDiff
BAC48491	blr3226	-0.429	8.422e-07	2.714e-06	NoDiff
BAC45893	blr0628	-0.428	1.683e-24	1.632e-23	NoDiff
BAC53360	bll8095	-0.428	1.258e-18	9.509e-18	NoDiff
BAC52414	bll7149	-0.428	3.205e-15	1.99e-14	NoDiff
BAC50263	bll4998	-0.428	3.299e-10	1.466e-09	NoDiff
BAC53414	bll8149	-0.428	5.223e-10	2.293e-09	NoDiff
BAC45725	blr0460	-0.428	5.957e-09	2.378e-08	NoDiff
BAC47369	bll2104	-0.428	1.687e-08	6.45e-08	NoDiff
BAC48475	blr3210	-0.428	9.187e-08	3.277e-07	NoDiff
BAC46293	carQ	-0.428	0.0002293	0.0005521	NoDiff
BAC52314	bsr7049	-0.428	0.003539	0.007072	NoDiff
BAC49276	bll4011	-0.428	0.003952	0.00782	NoDiff
BAC47640	bll2375	-0.427	1.368e-10	6.274e-10	NoDiff
BAC48658	blr3393	-0.427	3.212e-06	9.659e-06	NoDiff
BAC47144	blr1879	-0.427	0.008434	0.01573	NoDiff
BAC48825	blr3560	-0.427	0.2098	0.2791	NoDiff
BAC52411	ftsH	-0.426	1.187e-24	1.156e-23	NoDiff
BAC50555	bll5290	-0.426	9.607e-16	6.177e-15	NoDiff
BAC48175	bll2910	-0.426	6.643e-13	3.587e-12	NoDiff
BAC46502	blr1237	-0.425	1.021e-06	3.261e-06	NoDiff
BAC45393	bll0128	-0.425	0.0001073	0.0002716	NoDiff
BAC51227	blr5962	-0.425	0.0001942	0.0004731	NoDiff
BAC46866	blr1601	-0.425	0.0003499	0.0008187	NoDiff
BAC45488	blr0223	-0.424	7.051e-13	3.797e-12	NoDiff
BAC47854	blr2589	-0.424	2.83e-09	1.161e-08	NoDiff
BAC53085	bll7820	-0.424	3.045e-08	1.135e-07	NoDiff
BAC51228	blr5963	-0.424	6.536e-08	2.365e-07	NoDiff
BAC46389	blr1124	-0.424	1.829e-06	5.676e-06	NoDiff
BAC46672	bll1407	-0.423	3.591e-13	1.969e-12	NoDiff
BAC49994	blr4729	-0.423	4.483e-08	1.643e-07	NoDiff
BAC53227	bll7962	-0.423	7.61e-07	2.467e-06	NoDiff
BAC51336	blr6071	-0.423	3.94e-05	0.0001052	NoDiff
BAC45411	blr0146	-0.422	5.195e-23	4.786e-22	NoDiff
BAC48568	blr3303	-0.422	0.001444	0.003074	NoDiff
BAC49930	bsl4665	-0.422	0.02144	0.03698	NoDiff
BAC51231	blr5966	-0.421	2.962e-07	1.005e-06	NoDiff
BAC47343	blr2078	-0.421	0.000217	0.0005237	NoDiff
BAC47227	bsr1962	-0.421	0.3907	0.4727	NoDiff
BAC51339	blr6074	-0.421	0.4293	0.5102	NoDiff
BAC47162	bll1897	-0.42	2.263e-20	1.865e-19	NoDiff
BAC51464	blr6199	-0.42	9.098e-16	5.873e-15	NoDiff
BAC47307	blr2042	-0.42	8.175e-05	0.00021	NoDiff
BAC46124	bsr0859	-0.42	0.04231	0.06821	NoDiff
BAC45792	bll0527	-0.419	1.156e-05	3.271e-05	NoDiff
BAC53029	bsr7764	-0.419	0.0005483	0.001248	NoDiff
BAC51531	bll6266	-0.419	0.000733	0.001635	NoDiff
BAC47318	blr2053	-0.419	0.1946	0.2616	NoDiff
BAC47917	bsl2652	-0.418	5.462e-20	4.449e-19	NoDiff
BAC45667	blr0402	-0.418	6.243e-14	3.579e-13	NoDiff
BAC53053	blr7788	-0.418	4.89e-13	2.662e-12	NoDiff
BAC47222	bll1957	-0.417	0.2513	0.3248	NoDiff
BAC52105	blr6840	-0.416	1.257e-09	5.32e-09	NoDiff
BAC51740	bll6475	-0.416	2.761e-06	8.38e-06	NoDiff
BAC46390	blr1125	-0.416	1.306e-05	3.671e-05	NoDiff
BAC52283	bll7018	-0.416	3.262e-05	8.806e-05	NoDiff
BAC51523	bll6258	-0.416	0.0003002	0.0007088	NoDiff
BAC51335	blr6070	-0.416	0.1181	0.1695	NoDiff
BAC46927	bsr1662	-0.416	0.4021	0.4842	NoDiff
BAC52302	napD	-0.416	0.61	0.6791	NoDiff
BAC53218	bll7953	-0.415	3.153e-14	1.831e-13	NoDiff
BAC51742	bll6477	-0.415	0.0008874	0.001951	NoDiff
BAC46880	blr1615	-0.415	0.3382	0.4185	NoDiff
BAC46519	blr1254	-0.414	2.614e-06	7.973e-06	NoDiff
BAC48839	ptsH	-0.414	0.005808	0.01116	NoDiff
BAC48177	blr2912	-0.413	4.268e-06	1.262e-05	NoDiff
BAC51688	bll6423	-0.413	0.009802	0.01803	NoDiff
BAC45745	bll0480	-0.412	1.753e-09	7.343e-09	NoDiff
BAC52342	hmuT	-0.412	6.917e-06	2.003e-05	NoDiff
BAC48829	blr3564	-0.412	0.37	0.4512	NoDiff
BAC48274	bll3009	-0.411	2.854e-18	2.125e-17	NoDiff
BAC46690	blr1425	-0.411	1.857e-17	1.31e-16	NoDiff
BAC46103	bll0838	-0.411	1.913e-05	5.3e-05	NoDiff
BAC45584	nosL	-0.411	0.004301	0.008475	NoDiff
BAC48767	blr3502	-0.41	1.694e-15	1.067e-14	NoDiff
BAC48298	bll3033	-0.41	1.714e-14	1.015e-13	NoDiff
BAC52009	blr6744	-0.41	6.057e-09	2.416e-08	NoDiff
BAC46529	blr1264	-0.41	2.016e-08	7.62e-08	NoDiff
BAC46445	elmR	-0.41	3.482e-05	9.37e-05	NoDiff
BAC49213	bll3948	-0.41	0.0002025	0.0004922	NoDiff
BAC49030	bll3765	-0.41	0.005496	0.01061	NoDiff
BAC45720	sucC	-0.409	1.996e-14	1.177e-13	NoDiff
BAC46158	blr0893	-0.409	3.119e-12	1.623e-11	NoDiff
BAC50084	bll4819	-0.409	0.03463	0.05708	NoDiff
BAC45699	ctpA	-0.408	4.724e-14	2.727e-13	NoDiff
BAC47822	blr2557	-0.407	2.989e-05	8.117e-05	NoDiff
BAC48413	bll3148	-0.407	0.01571	0.0278	NoDiff
BAC48474	blr3209	-0.406	1.198e-10	5.526e-10	NoDiff
BAC52007	blr6742	-0.406	3.777e-10	1.669e-09	NoDiff
BAC48107	blr2842	-0.406	2.338e-05	6.423e-05	NoDiff
BAC52427	bll7162	-0.406	0.007931	0.01485	NoDiff
BAC50399	blr5134	-0.405	2.975e-19	2.33e-18	NoDiff
BAC48251	blr2986	-0.405	0.0001769	0.0004342	NoDiff
BAC50997	nrtC	-0.405	0.0007239	0.001617	NoDiff
BAC45625	blr0360	-0.405	0.02278	0.03906	NoDiff
BAC46891	blr1626	-0.404	6.119e-11	2.882e-10	NoDiff
BAC48709	bll3444	-0.404	4.86e-08	1.78e-07	NoDiff
BAC53304	blr8039	-0.404	2.188e-05	6.023e-05	NoDiff
BAC49700	blr4435	-0.404	0.0002878	0.0006831	NoDiff
BAC50270	blr5005	-0.404	0.0004363	0.001007	NoDiff
BAC47287	blr2022	-0.404	0.0006148	0.001389	NoDiff
BAC48778	soxZ	-0.404	0.1188	0.1704	NoDiff
BAC45986	blr0721	-0.403	1.29e-14	7.698e-14	NoDiff
BAC46859	bll1594	-0.403	1.813e-08	6.889e-08	NoDiff
BAC51234	blr5969	-0.403	5.809e-05	0.0001524	NoDiff
BAC47957	bll2692	-0.403	0.01166	0.02113	NoDiff
BAC47495	blr2230	-0.403	0.133	0.1882	NoDiff
BAC53322	bll8057	-0.403	0.1379	0.1945	NoDiff
BAC45962	blr0697	-0.402	3.67e-05	9.836e-05	NoDiff
BAC52417	tolB	-0.401	5.792e-17	4.023e-16	NoDiff
BAC46726	blr1461	-0.401	1.112e-12	5.945e-12	NoDiff
BAC46132	blr0867	-0.401	3.693e-12	1.912e-11	NoDiff
BAC47473	bll2208	-0.4	1.367e-05	3.833e-05	NoDiff
BAC45374	bll0109	-0.4	0.0009309	0.00204	NoDiff
BAC46423	acd	-0.399	1.315e-09	5.551e-09	NoDiff
BAC45460	bll0195	-0.399	0.003143	0.006329	NoDiff
BAC47670	fbp	-0.398	6.799e-12	3.422e-11	NoDiff
BAC47709	blr2444	-0.398	2.626e-09	1.081e-08	NoDiff
BAC52284	bll7019	-0.398	1.915e-07	6.622e-07	NoDiff
BAC45940	hrcA	-0.398	1.258e-06	3.978e-06	NoDiff
BAC48133	bll2868	-0.397	5.924e-18	4.312e-17	NoDiff
BAC46120	blr0855	-0.397	0.005342	0.01035	NoDiff
BAC52607	bll7342	-0.397	0.01046	0.01911	NoDiff
BAC49189	blr3924	-0.396	8.555e-37	1.287e-35	NoDiff
BAC46762	bll1497	-0.396	1.204e-19	9.623e-19	NoDiff
BAC46515	blr1250	-0.396	3.521e-15	2.18e-14	NoDiff
BAC45921	panK	-0.396	9.092e-10	3.887e-09	NoDiff
BAC50421	blr5156	-0.396	3.721e-07	1.247e-06	NoDiff
BAC53183	bll7918	-0.396	4.606e-06	1.356e-05	NoDiff
BAC45839	blr0574	-0.395	4.168e-10	1.838e-09	NoDiff
BAC51524	blr6259	-0.395	6.844e-08	2.472e-07	NoDiff
BAC51337	blr6072	-0.395	2.867e-07	9.732e-07	NoDiff
BAC48667	blr3402	-0.395	0.002874	0.005824	NoDiff
BAC48596	blr3331	-0.394	2.163e-06	6.652e-06	NoDiff
BAC48989	phbA	-0.394	0.003072	0.006196	NoDiff
BAC49912	bsl4647	-0.394	0.2181	0.2884	NoDiff
BAC49190	bsr3925	-0.393	5.921e-09	2.365e-08	NoDiff
BAC46727	bll1462	-0.392	1.503e-12	7.974e-12	NoDiff
BAC52038	bll6773	-0.392	1.489e-11	7.331e-11	NoDiff
BAC50157	bll4892	-0.392	1.558e-10	7.118e-10	NoDiff
BAC49571	blr4306	-0.392	7.085e-10	3.055e-09	NoDiff
BAC51458	bsr6193	-0.392	1.554e-09	6.539e-09	NoDiff
BAC45836	blr0571	-0.392	0.001251	0.002688	NoDiff
BAC49819	blr4554	-0.392	0.00653	0.01244	NoDiff
BAC47340	bll2075	-0.392	0.01408	0.02512	NoDiff
BAC49290	blr4025	-0.391	4.57e-06	1.347e-05	NoDiff
BAC48315	bll3050	-0.391	0.0008903	0.001957	NoDiff
BAC47982	cyoD	-0.391	0.05195	0.082	NoDiff
BAC51845	bll6580	-0.39	5.474e-06	1.601e-05	NoDiff
BAC46973	bsl1708	-0.39	0.0001532	0.0003799	NoDiff
BAC51420	blr6155	-0.389	1.141e-05	3.232e-05	NoDiff
BAC49816	bll4551	-0.388	3.039e-14	1.77e-13	NoDiff
BAC48167	bll2902	-0.388	3.845e-13	2.103e-12	NoDiff
BAC51943	bll6678	-0.388	7.411e-08	2.669e-07	NoDiff
BAC53305	blr8040	-0.388	0.008971	0.01662	NoDiff
BAC47775	blr2510	-0.386	5.565e-27	5.9e-26	NoDiff
BAC46920	blr1655	-0.386	0.0683	0.1044	NoDiff
BAC51794	bll6529	-0.386	0.1268	0.1806	NoDiff
BAC45360	blr0095	-0.386	1	1	NoDiff
BAC45394	bll0129	-0.385	2.92e-08	1.092e-07	NoDiff
BAC50024	blr4759	-0.385	2.008e-07	6.925e-07	NoDiff
BAC45944	dnaK	-0.385	0.000106	0.0002687	NoDiff
BAC48057	bll2792	-0.385	0.06587	0.1012	NoDiff
BAC50991	bll5726	-0.385	0.5991	0.6692	NoDiff
BAC48114	bll2849	-0.384	0.003206	0.006447	NoDiff
BAC48565	bll3300	-0.384	0.06274	0.09702	NoDiff
BAC48221	bll2956	-0.383	6.969e-13	3.755e-12	NoDiff
BAC51923	thiE	-0.383	4.197e-06	1.241e-05	NoDiff
BAC51522	bll6257	-0.383	3.133e-05	8.488e-05	NoDiff
BAC50026	blr4761	-0.382	8.602e-12	4.297e-11	NoDiff
BAC47392	bsr2127	-0.382	0.2539	0.3276	NoDiff
BAC51439	lon	-0.381	2.22e-09	9.198e-09	NoDiff
BAC45430	blr0165	-0.38	3.829e-05	0.0001023	NoDiff
BAC50827	deaD	-0.38	0.0004927	0.001128	NoDiff
BAC48569	blr3304	-0.38	0.001169	0.00252	NoDiff
BAC47313	bsl2048	-0.38	0.001943	0.004053	NoDiff
BAC46828	blr1563	-0.38	0.00613	0.01173	NoDiff
BAC46865	blr1600	-0.379	0.001151	0.002486	NoDiff
BAC52037	blr6772	-0.379	0.02398	0.041	NoDiff
BAC45913	bll0648	-0.378	0.0006082	0.001374	NoDiff
BAC46503	blr1238	-0.378	0.0007777	0.001727	NoDiff
BAC45568	ragB	-0.378	0.09912	0.1449	NoDiff
BAC45698	blr0433	-0.377	3.373e-07	1.137e-06	NoDiff
BAC51835	blr6570	-0.377	1.937e-05	5.359e-05	NoDiff
BAC53341	bsl8076	-0.377	0.0008152	0.001805	NoDiff
BAC46489	phnJ	-0.377	0.002192	0.004532	NoDiff
BAC45810	bll0545	-0.377	0.004671	0.009143	NoDiff
BAC52963	blr7698	-0.377	0.1214	0.1736	NoDiff
BAC46099	msrA	-0.376	1.644e-12	8.701e-12	NoDiff
BAC48131	bll2866	-0.376	2.815e-09	1.155e-08	NoDiff
BAC46470	bll1205	-0.376	2.531e-07	8.636e-07	NoDiff
BAC51834	blr6569	-0.376	0.03841	0.06257	NoDiff
BAC49039	blr3774	-0.376	0.05784	0.09043	NoDiff
BAC50429	bll5164	-0.375	5.463e-10	2.393e-09	NoDiff
BAC52371	glpD	-0.375	9.159e-07	2.943e-06	NoDiff
BAC49990	bll4725	-0.375	1.414e-06	4.449e-06	NoDiff
BAC52571	bll7306	-0.375	0.0002095	0.0005074	NoDiff
BAC48451	blr3186	-0.375	0.01273	0.02295	NoDiff
BAC50020	bll4755	-0.374	1.793e-26	1.869e-25	NoDiff
BAC52070	blr6805	-0.373	3.211e-05	8.678e-05	NoDiff
BAC51895	bll6630	-0.373	3.807e-05	0.0001018	NoDiff
BAC51983	blr6718	-0.373	0.0008646	0.001904	NoDiff
BAC49917	blr4652	-0.373	0.3717	0.4529	NoDiff
BAC51423	blr6158	-0.372	5.527e-10	2.416e-09	NoDiff
BAC51046	bll5781	-0.372	2.175e-07	7.459e-07	NoDiff
BAC47823	blr2558	-0.372	0.002129	0.004409	NoDiff
BAC49576	blr4311	-0.372	0.01805	0.03162	NoDiff
BAC53137	blr7872	-0.372	0.5887	0.6604	NoDiff
BAC48120	rocD	-0.371	1.733e-05	4.81e-05	NoDiff
BAC49649	bll4384	-0.371	0.0002627	0.0006275	NoDiff
BAC51039	blr5774	-0.371	0.008648	0.0161	NoDiff
BAC52185	bll6920	-0.371	0.1916	0.2582	NoDiff
BAC46967	blr1702	-0.371	0.4068	0.4887	NoDiff
BAC45457	blr0192	-0.37	5.433e-19	4.179e-18	NoDiff
BAC53176	bll7911	-0.369	0.0002096	0.0005076	NoDiff
BAC48696	blr3431	-0.369	0.005915	0.01136	NoDiff
BAC50962	bll5697	-0.368	6.951e-05	0.00018	NoDiff
BAC45487	gloB	-0.367	2.266e-07	7.758e-07	NoDiff
BAC45555	bll0290	-0.367	0.01231	0.02224	NoDiff
BAC48812	blr3547	-0.366	0.001558	0.003299	NoDiff
BAC47002	hypE	-0.365	0.002458	0.005035	NoDiff
BAC48246	blr2981	-0.364	5.662e-15	3.466e-14	NoDiff
BAC46747	blr1482	-0.364	3.722e-05	9.963e-05	NoDiff
BAC52248	blr6983	-0.364	0.000136	0.0003393	NoDiff
BAC48949	blr3684	-0.364	0.001265	0.002714	NoDiff
BAC49492	bll4227	-0.364	0.002761	0.005614	NoDiff
BAC47984	blr2719	-0.363	4.824e-09	1.946e-08	NoDiff
BAC49413	bll4148	-0.363	2.556e-06	7.804e-06	NoDiff
BAC48059	bll2794	-0.363	0.04912	0.07805	NoDiff
BAC48878	blr3613	-0.362	0.002851	0.005784	NoDiff
BAC48252	blr2987	-0.362	0.1842	0.2495	NoDiff
BAC45532	mdcE	-0.362	0.4655	0.5453	NoDiff
BAC49371	bll4106	-0.361	2.128e-16	1.427e-15	NoDiff
BAC49550	blr4285	-0.361	7.672e-16	4.984e-15	NoDiff
BAC45608	bll0343	-0.361	1.759e-07	6.106e-07	NoDiff
BAC49562	blr4297	-0.361	0.00024	0.0005765	NoDiff
BAC46123	bsr0858	-0.361	0.08477	0.1262	NoDiff
BAC48637	bll3372	-0.361	0.1275	0.1815	NoDiff
BAC50612	bsr5347	-0.36	6.859e-06	1.987e-05	NoDiff
BAC47544	blr2279	-0.36	0.0002538	0.0006076	NoDiff
BAC50581	bsr5316	-0.36	0.3389	0.4191	NoDiff
BAC49289	blr4024	-0.359	0.0002889	0.0006851	NoDiff
BAC52330	blr7065	-0.359	0.001903	0.003975	NoDiff
BAC50050	bll4785	-0.359	0.003784	0.007515	NoDiff
BAC48567	blr3302	-0.359	0.006781	0.01286	NoDiff
BAC51379	bsl6114	-0.359	0.02614	0.04427	NoDiff
BAC47164	bll1899	-0.359	0.4705	0.55	NoDiff
BAC46763	bll1498	-0.358	3.925e-15	2.425e-14	NoDiff
BAC49133	blr3868	-0.358	1.171e-09	4.962e-09	NoDiff
BAC49966	blr4701	-0.357	2.001e-07	6.904e-07	NoDiff
BAC46396	blr1131	-0.356	3.977e-09	1.614e-08	NoDiff
BAC49325	purF	-0.356	1.675e-08	6.412e-08	NoDiff
BAC46219	bll0954	-0.356	2.328e-05	6.396e-05	NoDiff
BAC52501	bll7236	-0.356	2.84e-05	7.735e-05	NoDiff
BAC46167	bll0902	-0.356	0.0002188	0.0005278	NoDiff
BAC48861	blr3596	-0.356	0.003928	0.007777	NoDiff
BAC47436	blr2171	-0.356	0.1579	0.2182	NoDiff
BAC47264	bsr1999	-0.355	8.658e-10	3.709e-09	NoDiff
BAC49027	blr3762	-0.355	0.00714	0.01348	NoDiff
BAC49820	blr4555	-0.355	0.06025	0.09373	NoDiff
BAC45529	mdcF	-0.355	0.2357	0.3079	NoDiff
BAC50309	mntH	-0.355	1	1	NoDiff
BAC45813	ppa	-0.354	2.561e-12	1.342e-11	NoDiff
BAC45402	bll0137	-0.354	3.296e-12	1.713e-11	NoDiff
BAC50104	gltA	-0.353	1.065e-10	4.927e-10	NoDiff
BAC48299	bll3034	-0.353	1.611e-05	4.485e-05	NoDiff
BAC51727	bll6462	-0.353	1.701e-05	4.726e-05	NoDiff
BAC48171	bsl2907	-0.353	0.004472	0.008784	NoDiff
BAC48693	blr3428	-0.353	0.04508	0.07225	NoDiff
BAC53509	bll8244	-0.353	0.2853	0.3625	NoDiff
BAC49879	ndvB	-0.352	1.783e-34	2.498e-33	NoDiff
BAC48445	bll3180	-0.352	2.366e-11	1.145e-10	NoDiff
BAC49796	bll4531	-0.352	1.271e-05	3.578e-05	NoDiff
BAC51722	bll6457	-0.352	0.01767	0.03102	NoDiff
BAC49615	blr4350	-0.351	1.938e-13	1.08e-12	NoDiff
BAC52018	blr6753	-0.351	1.769e-06	5.507e-06	NoDiff
BAC49366	bll4101	-0.351	6.313e-06	1.834e-05	NoDiff
BAC52489	greB	-0.351	1.074e-05	3.053e-05	NoDiff
BAC51627	bll6362	-0.351	1.146e-05	3.244e-05	NoDiff
BAC51805	bll6540	-0.351	0.1761	0.2402	NoDiff
BAC51925	blr6660	-0.35	3.039e-13	1.673e-12	NoDiff
BAC49375	blr4110	-0.35	4.106e-12	2.115e-11	NoDiff
BAC50289	blr5024	-0.35	5.625e-12	2.863e-11	NoDiff
BAC51403	blr6138	-0.35	5.814e-10	2.528e-09	NoDiff
BAC46131	blr0866	-0.35	1.4e-08	5.414e-08	NoDiff
BAC48406	bll3141	-0.35	1.576e-05	4.393e-05	NoDiff
BAC50062	blr4797	-0.35	5.341e-05	0.0001407	NoDiff
BAC45723	ligT	-0.35	8.222e-05	0.0002111	NoDiff
BAC49462	bll4197	-0.35	0.001412	0.003012	NoDiff
BAC51718	bll6453	-0.35	0.01832	0.03205	NoDiff
BAC50706	blr5441	-0.349	3.546e-08	1.311e-07	NoDiff
BAC45440	bll0175	-0.349	1.907e-05	5.285e-05	NoDiff
BAC45562	blr0297	-0.349	0.0009432	0.002064	NoDiff
BAC53132	blr7867	-0.349	0.002859	0.005798	NoDiff
BAC45679	leuB	-0.349	0.09377	0.1379	NoDiff
BAC48029	fixO	-0.349	0.1074	0.1555	NoDiff
BAC53417	bll8152	-0.348	1.014e-13	5.764e-13	NoDiff
BAC45729	bll0464	-0.348	1.655e-06	5.177e-06	NoDiff
BAC49140	bll3875	-0.348	0.003206	0.006447	NoDiff
BAC47124	blr1859	-0.348	0.003747	0.007448	NoDiff
BAC50138	bll4873	-0.347	3.305e-08	1.225e-07	NoDiff
BAC53193	bll7928	-0.347	2.14e-06	6.594e-06	NoDiff
BAC50770	bll5505	-0.347	0.004214	0.008312	NoDiff
BAC52343	hmuU	-0.347	0.05293	0.08332	NoDiff
BAC47351	bsl2086	-0.347	0.07426	0.1123	NoDiff
BAC52784	bll7519	-0.346	2.205e-09	9.143e-09	NoDiff
BAC48300	tolC	-0.346	1.492e-08	5.748e-08	NoDiff
BAC46500	cysD	-0.346	5.683e-07	1.872e-06	NoDiff
BAC52490	bll7225	-0.346	1.224e-06	3.872e-06	NoDiff
BAC53332	bll8067	-0.345	0.01252	0.0226	NoDiff
BAC48058	bll2793	-0.345	0.4231	0.5039	NoDiff
BAC46805	bll1540	-0.344	2.871e-13	1.584e-12	NoDiff
BAC46409	bll1144	-0.344	0.0006252	0.001411	NoDiff
BAC47489	blr2224	-0.344	0.001631	0.003444	NoDiff
BAC48889	blr3624	-0.344	0.00656	0.01248	NoDiff
BAC46540	mdcD	-0.344	0.1114	0.1608	NoDiff
BAC45396	bll0131	-0.343	6.141e-10	2.662e-09	NoDiff
BAC50797	bll5532	-0.341	7.754e-07	2.512e-06	NoDiff
BAC47995	bll2730	-0.341	2.308e-06	7.086e-06	NoDiff
BAC50826	blr5561	-0.341	0.001163	0.002508	NoDiff
BAC47516	bll2251	-0.341	0.02556	0.04339	NoDiff
BAC47645	bll2380	-0.34	8.318e-08	2.981e-07	NoDiff
BAC47040	fixX	-0.34	1.8e-06	5.594e-06	NoDiff
BAC45963	blr0698	-0.34	0.0002117	0.0005124	NoDiff
BAC48888	blr3623	-0.34	0.0004792	0.001099	NoDiff
BAC45495	blr0230	-0.339	2.88e-10	1.283e-09	NoDiff
BAC52072	bll6807	-0.339	4.769e-09	1.925e-08	NoDiff
BAC49496	blr4231	-0.339	3.004e-06	9.058e-06	NoDiff
BAC47757	bll2492	-0.338	4.731e-06	1.392e-05	NoDiff
BAC45616	bll0351	-0.338	0.0001085	0.000274	NoDiff
BAC50794	bll5529	-0.338	0.2159	0.2859	NoDiff
BAC45989	blr0724	-0.337	9.507e-08	3.386e-07	NoDiff
BAC48841	blr3576	-0.337	0.002263	0.004665	NoDiff
BAC45395	bll0130	-0.336	2.199e-09	9.123e-09	NoDiff
BAC46643	etfL	-0.336	2.143e-06	6.6e-06	NoDiff
BAC52410	bll7145	-0.336	1.337e-05	3.751e-05	NoDiff
BAC51848	bll6583	-0.336	0.001615	0.003415	NoDiff
BAC47693	blr2428	-0.335	2.199e-08	8.284e-08	NoDiff
BAC49507	blr4242	-0.335	3.585e-07	1.205e-06	NoDiff
BAC46912	bll1647	-0.335	0.0001375	0.0003427	NoDiff
BAC47777	bll2512	-0.335	0.002937	0.005946	NoDiff
BAC47172	bsr1907	-0.335	0.09331	0.1373	NoDiff
BAC51229	blr5964	-0.334	0.0001312	0.0003281	NoDiff
BAC49783	tmk	-0.334	0.0002923	0.0006925	NoDiff
BAC48605	blr3340	-0.334	0.0003303	0.0007759	NoDiff
BAC47971	bll2706	-0.334	0.0006385	0.00144	NoDiff
BAC46424	blr1159	-0.333	1.173e-07	4.141e-07	NoDiff
BAC45431	ftsZ	-0.333	1.447e-07	5.06e-07	NoDiff
BAC52546	atzD	-0.333	1.704e-06	5.316e-06	NoDiff
BAC46565	blr1300	-0.333	5.481e-05	0.0001442	NoDiff
BAC50836	bsr5571	-0.333	0.01517	0.02693	NoDiff
BAC50564	bll5299	-0.333	0.03538	0.0582	NoDiff
BAC45496	bsl0231	-0.332	1.723e-06	5.373e-06	NoDiff
BAC47095	blr1830	-0.332	2.987e-06	9.009e-06	NoDiff
BAC49183	blr3918	-0.332	2.547e-05	6.974e-05	NoDiff
BAC47676	bll2411	-0.332	0.0003686	0.0008609	NoDiff
BAC52807	blr7542	-0.332	0.00856	0.01594	NoDiff
BAC50367	blr5102	-0.331	1.93e-08	7.312e-08	NoDiff
BAC52723	bll7458	-0.331	1.31e-05	3.683e-05	NoDiff
BAC47003	aldA	-0.331	0.002327	0.004789	NoDiff
BAC48103	blr2838	-0.331	0.003545	0.007082	NoDiff
BAC46964	blr1699	-0.331	0.4683	0.5481	NoDiff
BAC49022	gor	-0.33	1.302e-13	7.339e-13	NoDiff
BAC45954	blr0689	-0.33	1.166e-08	4.537e-08	NoDiff
BAC47314	trpD	-0.33	2.012e-06	6.224e-06	NoDiff
BAC45945	dnaJ	-0.33	7.337e-05	0.0001893	NoDiff
BAC48925	bll3660	-0.33	0.0744	0.1125	NoDiff
BAC50967	murI	-0.329	1.262e-09	5.338e-09	NoDiff
BAC45772	bll0507	-0.329	0.0008187	0.001812	NoDiff
BAC53205	blr7940	-0.329	0.004493	0.008821	NoDiff
BAC52170	blr6905	-0.329	0.006578	0.01251	NoDiff
BAC46333	bll1068	-0.329	0.0278	0.04677	NoDiff
BAC52348	bll7083	-0.329	0.5488	0.6236	NoDiff
BAC53114	bll7849	-0.328	2.952e-07	1.002e-06	NoDiff
BAC51401	blr6136	-0.328	0.0004669	0.001073	NoDiff
BAC50081	bll4816	-0.328	0.06814	0.1043	NoDiff
BAC49090	blr3825	-0.327	5.549e-09	2.223e-08	NoDiff
BAC53319	mdoG	-0.327	0.02435	0.04156	NoDiff
BAC51167	ilvA	-0.326	2.894e-10	1.289e-09	NoDiff
BAC49314	blr4049	-0.326	5.197e-08	1.898e-07	NoDiff
BAC45404	blr0139	-0.326	6.753e-07	2.202e-06	NoDiff
BAC47692	blr2427	-0.326	1.794e-06	5.578e-06	NoDiff
BAC47050	blr1785	-0.326	8.764e-05	0.0002242	NoDiff
BAC47325	groES3	-0.326	0.01483	0.02636	NoDiff
BAC48675	iorB	-0.326	0.01611	0.02846	NoDiff
BAC53472	bll8207	-0.326	0.7179	0.7745	NoDiff
BAC46174	blr0909	-0.325	2.294e-13	1.276e-12	NoDiff
BAC53095	blr7830	-0.325	1.468e-08	5.66e-08	NoDiff
BAC46678	bll1413	-0.325	2.17e-08	8.181e-08	NoDiff
BAC46931	blr1666	-0.325	2.673e-08	1.002e-07	NoDiff
BAC52545	bll7280	-0.325	4.487e-06	1.325e-05	NoDiff
BAC51954	blr6689	-0.325	3.189e-05	8.629e-05	NoDiff
BAC46484	blr1219	-0.325	0.000993	0.002167	NoDiff
BAC46630	bgl	-0.325	0.002335	0.004797	NoDiff
BAC51008	blr5743	-0.325	0.009423	0.0174	NoDiff
BAC50496	rpoH1	-0.325	0.09523	0.1397	NoDiff
BAC46448	rimJ	-0.324	2.141e-08	8.077e-08	NoDiff
BAC46015	blr0750	-0.324	9.949e-08	3.538e-07	NoDiff
BAC46728	bll1463	-0.324	1.779e-07	6.168e-07	NoDiff
BAC50708	bll5443	-0.324	2.345e-06	7.193e-06	NoDiff
BAC50705	blr5440	-0.324	1.674e-05	4.654e-05	NoDiff
BAC53303	bll8038	-0.324	0.002332	0.004795	NoDiff
BAC45649	blr0384	-0.324	0.006054	0.0116	NoDiff
BAC48756	blr3491	-0.324	0.1134	0.1634	NoDiff
BAC53179	bll7914	-0.323	4.102e-08	1.51e-07	NoDiff
BAC48598	blr3333	-0.323	7.274e-06	2.101e-05	NoDiff
BAC51989	bll6724	-0.323	5.381e-05	0.0001416	NoDiff
BAC48128	bsr2863	-0.323	0.0002911	0.0006898	NoDiff
BAC47035	nifQ	-0.323	0.0003668	0.000857	NoDiff
BAC49242	bll3977	-0.323	0.0008588	0.001892	NoDiff
BAC48883	blr3618	-0.323	0.06795	0.104	NoDiff
BAC52726	blr7461	-0.322	3.896e-10	1.721e-09	NoDiff
BAC48665	blr3400	-0.322	0.001496	0.003176	NoDiff
BAC50998	nrtB	-0.322	0.00666	0.01265	NoDiff
BAC47098	blr1833	-0.322	0.1096	0.1584	NoDiff
BAC51205	bll5940	-0.321	3.698e-10	1.636e-09	NoDiff
BAC46507	blr1242	-0.321	3.962e-06	1.176e-05	NoDiff
BAC51317	blr6052	-0.321	3.684e-05	9.871e-05	NoDiff
BAC45407	bll0142	-0.321	0.0002085	0.0005059	NoDiff
BAC51443	bll6178	-0.321	0.0005729	0.0013	NoDiff
BAC51322	bll6057	-0.321	0.004825	0.009425	NoDiff
BAC51533	blr6268	-0.321	0.00833	0.01554	NoDiff
BAC52882	bll7617	-0.321	0.1218	0.1741	NoDiff
BAC49130	blr3865	-0.321	0.1224	0.1748	NoDiff
BAC47148	rpoN1	-0.321	0.2578	0.3321	NoDiff
BAC49814	pncA	-0.32	0.0002573	0.0006151	NoDiff
BAC48006	blr2741	-0.32	0.001004	0.00219	NoDiff
BAC47980	blr2715	-0.32	0.004916	0.009588	NoDiff
BAC48983	bsr3718	-0.32	0.3694	0.4507	NoDiff
BAC45942	pncA	-0.319	2.751e-10	1.229e-09	NoDiff
BAC47490	blr2225	-0.319	0.0009767	0.002133	NoDiff
BAC53342	bsl8077	-0.319	0.00819	0.0153	NoDiff
BAC50472	bll5207	-0.319	0.09477	0.1392	NoDiff
BAC46271	bsl1006	-0.319	0.2002	0.2682	NoDiff
BAC51323	bll6058	-0.318	2.317e-05	6.369e-05	NoDiff
BAC48876	bll3611	-0.318	9.629e-05	0.000245	NoDiff
BAC45609	bll0344	-0.318	0.0002103	0.0005092	NoDiff
BAC48895	blr3630	-0.318	0.00274	0.005577	NoDiff
BAC48003	bll2738	-0.318	0.2718	0.3476	NoDiff
BAC47272	hemN1	-0.318	0.299	0.377	NoDiff
BAC46425	fadB	-0.317	1.543e-08	5.934e-08	NoDiff
BAC53405	blr8140	-0.317	4.521e-06	1.334e-05	NoDiff
BAC47412	CYP117	-0.317	0.1707	0.2338	NoDiff
BAC49902	blr4637	-0.317	0.6463	0.7118	NoDiff
BAC45623	blr0358	-0.316	4.395e-09	1.78e-08	NoDiff
BAC48560	blr3295	-0.316	3.824e-05	0.0001022	NoDiff
BAC49826	pheC	-0.316	0.0001189	0.000299	NoDiff
BAC46505	hpcG	-0.316	0.001084	0.00235	NoDiff
BAC49664	gloA	-0.315	7.9e-06	2.273e-05	NoDiff
BAC45465	blr0200	-0.315	1.711e-05	4.751e-05	NoDiff
BAC51629	bll6364	-0.315	0.0001852	0.0004528	NoDiff
BAC53033	bll7768	-0.315	0.0001903	0.000464	NoDiff
BAC47695	blr2430	-0.315	0.001631	0.003444	NoDiff
BAC45530	mdcB	-0.315	0.3141	0.3931	NoDiff
BAC49439	blr4174	-0.315	0.5674	0.6408	NoDiff
BAC50304	blr5039	-0.314	1.565e-09	6.58e-09	NoDiff
BAC52847	blr7582	-0.314	0.0008726	0.00192	NoDiff
BAC47807	nadA	-0.314	0.03645	0.0597	NoDiff
EBT00050756891	trnR-UCG	-0.314	0.1578	0.2182	NoDiff
BAC50787	folE	-0.313	4.288e-08	1.574e-07	NoDiff
BAC51947	blr6682	-0.313	8.39e-06	2.408e-05	NoDiff
BAC52168	bll6903	-0.313	0.2067	0.2758	NoDiff
BAC50720	bll5455	-0.312	1.197e-12	6.38e-12	NoDiff
BAC50419	yljA	-0.312	1.166e-07	4.12e-07	NoDiff
BAC48654	blr3389	-0.312	1.731e-07	6.015e-07	NoDiff
BAC49427	blr4162	-0.312	3.394e-06	1.016e-05	NoDiff
BAC52650	bll7385	-0.312	0.0001434	0.0003568	NoDiff
BAC46178	bll0913	-0.312	0.0002047	0.0004973	NoDiff
BAC48597	bll3332	-0.312	0.0005703	0.001295	NoDiff
BAC52679	bll7414	-0.311	6.948e-12	3.494e-11	NoDiff
BAC49171	exbB	-0.311	1.287e-10	5.908e-10	NoDiff
BAC49407	bll4142	-0.311	2.765e-08	1.035e-07	NoDiff
BAC49291	blr4026	-0.311	3.355e-05	9.041e-05	NoDiff
BAC50574	bll5309	-0.311	4.453e-05	0.0001182	NoDiff
BAC50790	blr5525	-0.311	0.000151	0.0003748	NoDiff
BAC51721	ssuA	-0.311	0.002548	0.00521	NoDiff
BAC45879	blr0614	-0.31	4.95e-05	0.0001308	NoDiff
BAC53343	bll8078	-0.31	0.03544	0.05828	NoDiff
BAC45418	blr0153	-0.31	0.04049	0.06559	NoDiff
BAC46834	bll1569	-0.309	4.902e-15	3.01e-14	NoDiff
BAC45840	bll0575	-0.309	7.802e-08	2.803e-07	NoDiff
BAC48653	bll3388	-0.309	2.446e-07	8.355e-07	NoDiff
BAC51843	blr6579	-0.309	7.326e-05	0.0001892	NoDiff
BAC52368	bll7103	-0.309	0.0005084	0.001162	NoDiff
BAC51001	bll5736	-0.309	0.02786	0.04686	NoDiff
BAC49702	bsl4437	-0.308	4.416e-08	1.62e-07	NoDiff
BAC47643	bll2378	-0.308	2.436e-06	7.459e-06	NoDiff
BAC50604	blr5339	-0.308	0.0002554	0.0006112	NoDiff
BAC51711	blr6446	-0.308	0.007356	0.01386	NoDiff
BAC46252	mccA	-0.308	0.01683	0.02964	NoDiff
BAC51932	blr6667	-0.308	0.01808	0.03166	NoDiff
BAC52888	blr7623	-0.308	0.02105	0.03637	NoDiff
BAC45521	bll0256	-0.308	0.04221	0.06812	NoDiff
BAC46889	bsl1624	-0.308	0.08372	0.1248	NoDiff
BAC47456	blr2191	-0.307	6.124e-05	0.0001603	NoDiff
BAC50501	blr5236	-0.307	0.001569	0.003319	NoDiff
BAC50158	bll4893	-0.307	0.004069	0.008037	NoDiff
BAC52303	napA	-0.307	0.2903	0.3679	NoDiff
BAC49878	blr4613	-0.305	1.103e-08	4.304e-08	NoDiff
BAC45476	blr0211	-0.305	2.893e-05	7.869e-05	NoDiff
BAC49337	dnaC	-0.305	3.473e-05	9.348e-05	NoDiff
BAC48922	bll3657	-0.305	0.02637	0.0446	NoDiff
BAC50218	bsl4953	-0.305	0.3679	0.449	NoDiff
BAC51538	bll6273	-0.304	4.213e-07	1.405e-06	NoDiff
BAC45968	blr0703	-0.304	2.163e-06	6.652e-06	NoDiff
BAC46504	blr1239	-0.304	0.001668	0.003516	NoDiff
BAC47070	bll1805	-0.304	0.001837	0.003844	NoDiff
BAC50900	bll5635	-0.303	4.419e-07	1.472e-06	NoDiff
BAC49628	blr4363	-0.302	1.061e-13	6.01e-13	NoDiff
BAC45378	bll0113	-0.302	1.28e-06	4.043e-06	NoDiff
BAC52773	bsl7508	-0.302	3.89e-06	1.156e-05	NoDiff
BAC49119	blr3853	-0.302	0.0002828	0.0006723	NoDiff
BAC48401	fdhF	-0.302	0.0002938	0.0006953	NoDiff
BAC48691	bll3426	-0.302	0.003472	0.006947	NoDiff
BAC49486	bll4221	-0.302	0.003604	0.007192	NoDiff
BAC46410	bll1145	-0.302	0.01988	0.03459	NoDiff
BAC48840	ptsI	-0.301	0.0004275	0.00099	NoDiff
BAC48591	blr3326	-0.301	0.06059	0.09411	NoDiff
BAC49784	dac	-0.3	5.259e-11	2.493e-10	NoDiff
BAC48083	blr2818	-0.3	7.444e-06	2.148e-05	NoDiff
BAC46666	bll1401	-0.3	1.274e-05	3.586e-05	NoDiff
BAC49435	blr4170	-0.3	0.0006971	0.00156	NoDiff
BAC49035	blr3770	-0.3	0.00239	0.004901	NoDiff
BAC50150	blr4885	-0.3	0.003766	0.007484	NoDiff
BAC53221	bll7956	-0.3	0.01186	0.02146	NoDiff
BAC48868	blr3603	-0.3	0.04465	0.07161	NoDiff
BAC47039	fixC	-0.299	5.313e-07	1.754e-06	NoDiff
BAC45793	blr0528	-0.299	6.57e-05	0.0001709	NoDiff
BAC47990	blr2725	-0.299	0.01984	0.03451	NoDiff
BAC53292	blr8027	-0.299	0.02141	0.03694	NoDiff
BAC52554	luxA2	-0.299	0.02556	0.04339	NoDiff
BAC45413	bll0148	-0.299	0.07261	0.1101	NoDiff
BAC46741	cysD	-0.299	0.237	0.3094	NoDiff
BAC51995	bll6730	-0.298	5.943e-16	3.883e-15	NoDiff
BAC51739	bll6474	-0.298	0.00191	0.003988	NoDiff
BAC49753	ntrC	-0.297	2.59e-12	1.354e-11	NoDiff
BAC45523	blr0258	-0.297	2.036e-07	7.006e-07	NoDiff
BAC45368	gltP	-0.297	0.0001599	0.0003951	NoDiff
BAC51822	bll6557	-0.297	0.001008	0.002197	NoDiff
BAC47274	bll2009	-0.297	0.009365	0.0173	NoDiff
BAC53182	bll7917	-0.296	0.0001425	0.0003547	NoDiff
BAC45405	blr0140	-0.296	0.0002157	0.000521	NoDiff
[truncated: 6,156 more rows]
