# Supplementary material for: Hopanoid lipids promote soybean–Bradyrhizobium symbiosis
Source: mBio. 2024 Mar 6;15(4):e02478-23. doi: 10.1128/mbio.02478-23 (PMC11005386; doi:10.1128/mbio.02478-23)
Supplement: Table S9 — qRT-PCR. [file mbio.02478-23-s0010.xls]

## Sheet: qRT-PCR
geneid	gene_name	log2(FC)_RNA-seq	log2(FC)_qRT-PCR	FDR_RNA-seq	protein function
BAC51432	blr6167	4.83	1.03±0.28	6.35e-244	unknown protein
BAC48071	blr2806	4.79	3.78±0.45	4.68e-64	nitrite extrusion protein, nitrate/nitrite antiporter, MFS transporter
BAC52425	bll7160	3.91	4.37±0.22	2.94e-152	membrane protein
BAC45878	amtB	2.89	2.51±0.38	2.72e-49	ammonium transporter
BAC47078	rhcJ	2.19	1.91±0.27	7.58e-171	type III secretion inner membrane ring lipoprotein SctJ
BAC47077	nolB	2.1	2.16±0.41	1.35e-125	nodulation protein NolB
BAC52301	napE	-1.12	0.43±0.01	0.2028	periplasmic nitrate reductase protein
BAC50888	blr5623	-1.56	-1.50±0.08	7.37e-185	unknown protein
BAC52261	blr6996	-2.09	-2.15±0.39	2.28e-200	unknown protein
BAC52130	fla	-2.44	-1.99±0.21	8.01e-137	flagellin
BAC48960	flaA	-2.59	-1.67±0.24	7.89e-119	flagellin
BAC48022	fixK2	-3.23	-7.12±0.17	0.022	transcriptional regulatory protein
